# Supplementary material for: promor: a comprehensive R package for label-free proteomics data analysis and predictive modeling
Source: Bioinform Adv. 2023 Mar 7;3(1):vbad025. doi: 10.1093/bioadv/vbad025 (PMC10010602; doi:10.1093/bioadv/vbad025)
Supplement: vbad025_Supplementary_Data [file vbad025_supplementary_data.zip]

Archive with 2 entries (2 files):
- promor_bioinformatics_advances_suppmaterial_r1.pdf
- promor_supplementary_tables_r1.xlsx
