# Supplementary material for: promor: a comprehensive R package for label-free proteomics data analysis and predictive modeling
Source: Bioinform Adv. 2023 Mar 7;3(1):vbad025. doi: 10.1093/bioadv/vbad025 (PMC10010602; doi:10.1093/bioadv/vbad025)
Supplement: vbad025_Supplementary_Data [file vbad025_supplementary_data.zip › promor_supplementary_tables_r1.xlsx]

## Sheet: S1
Table S1: promor output of differential expression analysis (Data: PRIDE ID: PXD000279)
Protein_groups	AveExpr	Coef.(Intercept)	Coef.groupL	t.(Intercept)	t.groupL	P.value.(Intercept)	P.value.groupL	P.value.adj.(Intercept)	P.value.adj.groupL	F	F.p.value	Results.(Intercept)	Results.groupL
Q86X10-2;A2A2F0;Q86X10-3;A2A2E9;Q86X10;B4E2E8;Q86X10-4	21.7862	20.8803	1.81189	77.1415	4.73334	7.65986e-14	0.00111453	7.9441e-14	0.00264238	6489.59	9.30267e-15	1	1
A3KMH1-2;E2QRD0;A3KMH1-3;A3KMH1	24.4389	23.9261	1.0256	130.052	3.94193	7.50391e-16	0.00349899	9.95045e-16	0.0068874	17654	1.1045e-16	1	1
A6H8Z3;Q15042;C9J837	23.0546	22.4862	1.13678	99.2702	3.54866	8.21042e-15	0.00638144	9.0995e-15	0.0114593	10365.4	1.16889e-15	1	1
Q9UKK9;A6NFX8;A6NJU6;A6NHE8	27.833	27.3012	1.0636	241.716	6.65864	3.08915e-18	9.96222e-05	8.31401e-18	0.000372196	60747.1	4.623e-19	1	1
A8MUB1;P68366	29.694	29.0563	1.27544	433.986	13.4704	1.72601e-20	3.32333e-07	1.57106e-19	2.11406e-05	196793	2.52665e-21	1	1
A8MVD5;Q99426	24.0995	23.5289	1.14136	96.2564	3.30169	1.07882e-14	0.00939819	1.18241e-14	0.0160376	9725.64	1.55001e-15	1	1
P43243;A8MXP9;D6REM6;D6R991	31.769	31.2687	1.00062	538.131	12.1768	2.56485e-21	7.80019e-07	5.5424e-20	2.11494e-05	299000	3.95758e-22	1	1
G8JLH4;Q9Y262;B0QY89;B3KNG0;B0QY90	27.15	26.5675	1.16495	249.774	7.74441	2.31004e-18	3.12361e-05	6.49793e-18	0.000156181	65182.4	3.38292e-19	1	1
B3KQ63;H0YF74;P32754	28.113	27.5804	1.06515	223.534	6.10434	6.17765e-18	0.000189828	1.4997e-17	0.000610813	51934.6	9.25932e-19	1	1
B4DDG1;P68036;E7EWS7	26.6378	26.0725	1.1306	174.865	5.36187	5.44367e-17	0.000479223	9.83197e-17	0.0013136	31932.7	7.99129e-18	1	1
B4DH44;P45985;P45985-2	22.0267	21.4278	1.19782	110.595	4.37155	3.15362e-15	0.00185933	3.67739e-15	0.00404727	12934	4.38328e-16	1	1
B4DJU5;Q8IUI8	22.2994	21.705	1.18877	114.195	4.42253	2.37442e-15	0.00172796	2.82315e-15	0.00380501	13774.3	3.31653e-16	1	1
B4DP11;Q15185;B4DP21	30.5667	30.0037	1.12597	285.628	7.57941	7.03579e-19	3.69543e-05	2.45293e-18	0.000177251	84702.3	1.05953e-19	1	1
Q9P000-2;B4DQW0;Q9P000	24.4304	23.9094	1.04204	104.417	3.2179	5.24733e-15	0.0107336	5.94088e-15	0.0180064	11388.4	7.70325e-16	1	1
P61619;B4DR61;P61619-3	26.0947	25.5862	1.01692	228.231	6.41419	5.13797e-18	0.000131768	1.28523e-17	0.000459239	54200.8	7.66262e-19	1	1
H0YA96;H0Y8G5;H7BXN2;Q14103-4;B4DTC3;Q14103-3;Q14103-2;Q14103;D6RAF8;F5H6R6;D6RF44	32.1771	31.6463	1.06161	510.673	12.1136	4.08008e-21	8.14909e-07	6.66261e-20	2.12755e-05	269682	6.25268e-22	1	1
Q9H0D6-2;B4DZC3;Q9H0D6	25.8893	25.3884	1.0019	157.932	4.40701	1.3424e-16	0.00176687	2.18635e-16	0.00386725	25946.1	2.00522e-17	1	1
B4E3L3;Q96RU2-2;Q96RU2;G3V1N5	21.365	20.6619	1.40606	76.5608	3.68405	8.18972e-14	0.00517713	8.48756e-14	0.00965039	6274.01	1.08041e-14	1	1
Q32P44;B7WPE2;G3V195;G3V1D0;H0Y3M3;Q32P44-2	22.0032	21.4061	1.19434	82.809	3.26703	4.08927e-14	0.00992838	4.29619e-14	0.0167847	7250.6	5.69265e-15	1	1
B7Z2S5;Q16881-4;Q16881-3;Q16881;E7ESI6;B2R5P6;Q16881-5;E2QRB9;Q16881-2;E9PNQ6;E7EW10;Q16881-6;E9PIR7;F5H780;E9PMY9	31.4616	30.9506	1.02186	511.155	11.9333	4.04607e-21	9.24296e-07	6.63191e-20	2.26401e-05	270049	6.21515e-22	1	1
B7Z2X9;P09104;F5H0C8	23.393	22.7307	1.3245	100.029	4.12146	7.67481e-15	0.00267801	8.55373e-15	0.00549724	10605.9	1.05595e-15	1	1
B7Z3N3;Q6P1A2;F5H0M4	22.5467	21.5967	1.90002	62.7767	3.90531	4.7439e-13	0.00369713	4.81458e-13	0.00724005	4302.88	5.73949e-14	1	1
B7Z4V2;P38646;F5H3L8	32.2004	31.5833	1.23416	609.836	16.8505	8.46321e-22	4.8903e-08	3.65342e-20	2.11406e-05	386716	1.26557e-22	1	1
P52943;B7Z6C0;H0YFA4	24.7752	24.2138	1.12265	169.947	5.57157	7.00974e-17	0.000366149	1.23137e-16	0.00104001	30252	1.01548e-17	1	1
B7Z8G2;Q13451;H0Y3A5;F5H7R1	23.041	22.5237	1.03464	119.566	3.88367	1.58026e-15	0.0038198	1.94247e-15	0.007432	14967.9	2.295e-16	1	1
B7ZAM9;Q9UBQ5	25.3671	24.7855	1.16334	165.583	5.49556	8.82679e-17	0.000403383	1.50862e-16	0.00112958	28734.9	1.27552e-17	1	1
B7ZKL7;Q86WA8;E7EN44	21.2269	20.704	1.04586	101.319	3.61906	6.85157e-15	0.00572221	7.6656e-15	0.0105092	10797.2	9.75538e-16	1	1
F8WEX5;E9PG02;E9PBT8;C9JL30;Q8NBJ7;Q8NBJ7-3;C9J660;F8WA42;F8WEV7;F8WES7;Q8NBJ7-5;H7C3B2;A8MXB9;Q8NBJ7-4	23.7343	22.8385	1.7916	154.201	8.55356	1.6591e-16	1.42303e-05	2.6333e-16	9.05751e-05	25716.4	2.08579e-17	1	1
Q96D46;C9JA08;B4DKU1;F5GYG3	22.9058	22.3125	1.18646	91.8	3.4517	1.64159e-14	0.00742276	1.76943e-14	0.0130655	8887.27	2.31082e-15	1	1
O60716-16;O60716-15;O60716-13;O60716-11;O60716-14;O60716-12;O60716-10;O60716-8;O60716-9;E9PIE5;O60716-7;O60716-5;C9JZR2;O60716-3;O60716-6;F8WA43;O60716-4;O60716-2;O60716;O60716-32;O60716-31;O60716-29;O60716-27;O60716-30;O60716-28;O60716-26;O60716-25;O60716-24;O60716-23;O60716-21;O60716-19;O60716-22;O60716-20;O60716-18;O60716-17	25.349	24.812	1.07396	121.337	3.7137	1.38728e-15	0.00494691	1.73459e-15	0.00926484	15373.7	2.03845e-16	1	1
D3YTE0;Q8N9T8-2;Q8N9T8;F5H196	25.2841	24.7809	1.00647	195.629	5.61827	2.01396e-17	0.000345136	4.14975e-17	0.000993262	39856.7	2.99237e-18	1	1
D6RCD0;Q8NBQ5	23.902	23.1767	1.45065	121.216	5.36486	1.39957e-15	0.000477368	1.74795e-15	0.00130983	15641.9	1.88812e-16	1	1
D6REA1;Q9H173	22.7129	22.067	1.29177	82.4535	3.41299	4.24805e-14	0.00788688	4.45871e-14	0.0137437	7208.2	5.84248e-15	1	1
Q9UL40;D6RJ07;Q9UL40-2;B7Z6B6;B7Z6Q2	22.1526	21.6273	1.05058	96.7233	3.32232	1.03356e-14	0.00909681	1.13453e-14	0.0155966	9820.89	1.48452e-15	1	1
E5RFJ1;Q96MF7;E5RIM1;E5RHW9	21.666	20.8994	1.53305	63.8314	3.31087	4.09377e-13	0.00926286	4.16154e-13	0.015848	4384.29	5.28241e-14	1	1
Q6P1N9-2;Q6P1N9;E5RG17;G5EA19;E5RGF2;H0YBX2;E5RK70	23.4882	22.8615	1.25322	151.273	5.86367	1.96629e-16	0.00025422	3.05743e-16	0.000772943	24172.3	2.74433e-17	1	1
E7EV56;Q15154-2;E7ETA6;Q15154;C9JBL6;Q15154-3;E9PGW9;E7EV93	23.064	22.5024	1.12309	97.8334	3.45269	9.34205e-15	0.0074112	1.02961e-14	0.0130504	10061	1.33386e-15	1	1
E7EW18;P06746;B7Z1W5;H0YBX1;H0YAV8	23.87	23.2782	1.18375	118.555	4.26299	1.70378e-15	0.00217602	2.08314e-15	0.00460779	14788.2	2.42117e-16	1	1
Q8IWS0;E9PC97;Q5JRC6;B4E0G4;Q8IWS0-2	28.1083	27.557	1.10252	202.892	5.73992	1.45799e-17	0.000296295	3.11456e-17	0.000873303	42845	2.17205e-18	1	1
G3V1R3;F5H838;F5H4I8;F5H1R1;Q5VZ84;E9PCM7;F5H2R1;P37275;Q2KJ05;F5H8J0;H0YME0;H0YKM9	22.7182	22.152	1.13232	119.552	4.32111	1.58198e-15	0.00199986	1.94404e-15	0.00429104	15041.8	2.24543e-16	1	1
E9PDD5;P51553;G5E9Q7;E7EQB8;E9PF84;E9PCL6;H7C1R3;H7C1W2;H0Y5Q7	25.2023	24.6405	1.12366	135.865	4.38106	5.0936e-16	0.00183403	7.05019e-16	0.00400219	19320.3	7.40634e-17	1	1
Q9UHL9-2;Q9UHL9;E9PFE2;Q9UHL9-3	22.5901	22.0774	1.02534	116.798	3.83568	1.94465e-15	0.00410752	2.35527e-15	0.00790674	14290.1	2.81802e-16	1	1
E9PHH9;Q9BUI4	23.0413	22.403	1.27654	123.54	4.97759	1.18288e-15	0.000797472	1.49792e-15	0.00201216	16156.5	1.63582e-16	1	1
E9PKB7;P28347;H0YE88;A4FUP2;H0YEJ9	25.0608	24.3249	1.47162	111.309	4.76166	2.97874e-15	0.00107162	3.48465e-15	0.00256408	13162	4.05679e-16	1	1
E9PLL6;P46776;E9PJD9	28.9133	28.4119	1.00282	225.701	5.63304	5.67149e-18	0.000338765	1.39554e-17	0.000978804	52770.7	8.62667e-19	1	1
E9PP21;P21291;E9PND2;E9PS42;B3KVC9	26.1956	25.1591	2.073	123.324	7.18522	1.20132e-15	5.58566e-05	1.51951e-15	0.000240172	16513.7	1.48477e-16	1	1
H0YN26;F2Z3H3;P39687	28.0646	27.5607	1.00791	296.585	7.66948	5.03976e-19	3.37027e-05	1.85586e-18	0.000165105	91238.4	7.62157e-20	1	1
F5GWQ7;Q92804-2;Q92804	27.3585	26.8511	1.01482	135.837	3.63018	5.10296e-16	0.00562486	7.05866e-16	0.0103478	19162.2	7.68094e-17	1	1
F5H3W1;O00592-2;F5H7A2;O00592;F5GWY5	24.4464	23.8837	1.12547	93.3086	3.10913	1.42094e-14	0.012767	1.53921e-14	0.0208324	9126.43	2.05437e-15	1	1
F5GX33;Q9UJS0;Q9UJS0-2	22.103	21.3912	1.4236	120.956	5.69198	1.4265e-15	0.000314584	1.77651e-15	0.000920527	15636.4	1.89106e-16	1	1
P26358;F5GX68;P26358-2;H0YFC7;P26358-3	30.9998	30.4984	1.00269	477.394	11.0981	7.41438e-21	1.695e-06	9.28928e-20	2.73712e-05	235521	1.13963e-21	1	1
F5GXM6;Q5THR1;Q9H5Z1;Q5THQ9	23.4079	22.6877	1.44044	140.469	6.30624	3.79135e-16	0.000149435	5.41622e-16	0.000504285	21024.1	5.093e-17	1	1
F5GXS7;P53582;H0Y955	25.8885	25.3221	1.13287	193.249	6.11341	2.24478e-17	0.000187779	4.56495e-17	0.000606906	39053.2	3.27501e-18	1	1
F5H4G7;O60684;F5GYL8;E9PC31;Q5TFJ7;O15131	28.5358	27.9401	1.19148	353.747	10.6669	1.05675e-19	2.3555e-06	5.63255e-19	3.15031e-05	130587	1.55561e-20	1	1
P40925;F5H098;B9A041;P40925-2;C9JF79;B8ZZ51	29.7099	29.1869	1.04611	359.02	9.09903	9.26875e-20	8.65701e-06	5.08964e-19	6.45206e-05	133598	1.40615e-20	1	1
O14579-2;F5H1E1;O14579	26.417	25.5401	1.75386	119.544	5.8048	1.58285e-15	0.000273366	1.94455e-15	0.000819158	15305.9	2.0788e-16	1	1
F5H1W9;O95232;B4DJ96;D6RDI2	28.6015	28.096	1.01095	266.991	6.79309	1.27947e-18	8.56802e-05	4.01042e-18	0.000334036	73895.5	1.94007e-19	1	1
F5H315;Q9HCS7	25.3544	24.8103	1.0883	201.481	6.24936	1.55101e-17	0.000159771	3.2843e-17	0.000531757	42414.3	2.27152e-18	1	1
Q99996-5;F5H3X5;Q99996-3;Q99996-2;Q99996;Q99996-6;H7BYL6	21.5766	20.9996	1.15381	92.0341	3.57565	1.60498e-14	0.0061197	1.73125e-14	0.0110856	8948.45	2.24164e-15	1	1
F5H4I0;P09622;B4DT69;E9PEX6;B4DHG0	28.5464	27.906	1.28079	211.661	6.8692	1.00207e-17	7.87451e-05	2.25323e-17	0.000314116	46903.8	1.45438e-18	1	1
P12694;F5H5P2;B4DP47;F5GXU9;E7ESE6	23.5483	23.0185	1.05974	86.3419	2.81081	2.82486e-14	0.0206473	2.99741e-14	0.0317427	7806.04	4.10509e-15	1	1
P40425;F8VSK3;H0YI03;F8VNW9;F8VWH6	23.4567	22.4894	1.93448	106.703	6.49003	4.3313e-15	0.000120723	4.95495e-15	0.0004313	12407	5.2704e-16	1	1
P61923;F8VVA7;F8W651;F8VWL5;F8VXB1;F8VUC5;F8W156;F8VS17;F8VYZ4	27.6639	27.1512	1.0253	185.445	4.95177	3.23451e-17	0.000825855	6.24004e-17	0.00206938	35713.2	4.86721e-18	1	1
Q8N108-17;Q8N108;Q8N108-13;F8W8K3;Q8N108-12;Q08AE0;Q8N108-16;Q8N108-14;Q8N108-18;Q8N108-15	23.3342	22.6697	1.32906	93.0243	3.85639	1.45986e-14	0.00398063	1.58019e-14	0.00769306	9175.73	2.00592e-15	1	1
F8W914;Q9NQC3-2;Q9NQC3-5;Q9NQC3;Q9NQC3-3;H7C106;Q9NQC3-4;F8WAM4;Q9NQC3-6	29.43	28.8762	1.10744	325.82	8.83572	2.19048e-19	1.09699e-05	9.67629e-19	7.57983e-05	110308	3.28651e-20	1	1
F8WC15;P11166;C9JIM8;G8JLF4	24.1976	23.6235	1.14832	140.452	4.8276	3.79535e-16	0.00097845	5.41838e-16	0.0023847	20709	5.44535e-17	1	1
G3V203;Q07020;F8VWC5;H0YHA7;F8VUA6;F8VYV2;E7EW92	30.1705	29.6037	1.13351	496.298	13.4371	5.25512e-21	3.39382e-07	7.74066e-20	2.11406e-05	255923	7.88602e-22	1	1
H0YJ40;G3V4X6;Q9GZT3;G3V2S9;H0YJW7	27.6499	27.0449	1.21004	158.882	5.02662	1.27285e-16	0.000746422	2.08241e-16	0.0019065	26398.4	1.85739e-17	1	1
G8JLB2;G5E9Y2;Q5T6H7;Q9NQW7-2;Q9NQW7	26.7919	26.2763	1.03108	235.873	6.54471	3.83725e-18	0.000113389	9.96631e-18	0.000412128	57862.1	5.73547e-19	1	1
H0Y2Q2;Q9Y4X5;H3BNB9	23.0447	22.456	1.17745	128.016	4.74634	8.62972e-16	0.00109461	1.12854e-15	0.00260365	17269.9	1.21757e-16	1	1
Q02447-5;H0Y6K5;Q02447-6;H0Y7L6;Q02447-2;Q02447;Q02447-4;Q02447-3	23.236	22.5142	1.44368	60.7861	2.75616	6.30837e-13	0.022562	6.38748e-13	0.034192	3939.48	8.48251e-14	1	1
H0YDU8;P53041;B4DDZ8	24.2107	23.708	1.00534	106.802	3.20248	4.29571e-15	0.0110001	4.91712e-15	0.0183567	11900.7	6.33878e-16	1	1
H3BPK3;Q16775-2;Q16775;H3BPQ4	23.43	22.9245	1.01099	111.341	3.47207	2.9712e-15	0.00719011	3.47676e-15	0.0127228	12955.6	4.35102e-16	1	1
H3BQB8;H3BUX2;O43169;D6RFH4	23.5129	22.9196	1.18661	80.4678	2.94584	5.27132e-14	0.0165969	5.50621e-14	0.0261708	6818.97	7.47097e-15	1	1
P48960-2;H7BYJ8;P48960-3;P48960	24.2233	23.6041	1.23841	92.7629	3.4414	1.4967e-14	0.00754333	1.61766e-14	0.0132563	9068.26	2.11339e-15	1	1
P17096;P17096-3;H7BYM6	28.0538	27.2179	1.67166	192.352	8.3536	2.33927e-17	1.71843e-05	4.71836e-17	0.000103201	39341.3	3.17004e-18	1	1
P18887;H7BZR0;F5H8D7;B4DEB2	27.1853	26.6813	1.00795	281.132	7.5098	8.09811e-19	3.97034e-05	2.75197e-18	0.00018816	82077.3	1.21816e-19	1	1
H7C0R7;Q9UHQ9	25.4138	24.8313	1.16504	93.7054	3.10878	1.36854e-14	0.0127741	1.48539e-14	0.0208331	9202.33	1.98036e-15	1	1
Q99848;H7C2Q8	25.8907	25.3611	1.05927	220.148	6.50186	7.07265e-18	0.000119094	1.67865e-17	0.000427015	50531.6	1.04542e-18	1	1
O00116;F5H632	24.8201	24.2873	1.06557	137.708	4.27216	4.52052e-16	0.00214716	6.33337e-16	0.00456842	19813.7	6.62338e-17	1	1
O00299	30.7275	30.1256	1.20389	557.428	15.7516	1.87687e-21	8.73634e-08	4.94048e-20	2.11406e-05	323392	2.79567e-22	1	1
O00571;O00571-2;B4DXX7;O15523;B4DLU5	31.3494	30.8049	1.08908	541.6	13.5395	2.42285e-21	3.18192e-07	5.47339e-20	2.11406e-05	303884	3.68335e-22	1	1
O14657;H0Y7C8;F8WCG1	23.1898	22.5549	1.26989	91.6483	3.64867	1.66582e-14	0.00546674	1.79421e-14	0.0101253	8885.62	2.31272e-15	1	1
O15084;O15084-4;O15084-1;B4DIW9;O15084-2	24.2996	23.6359	1.32751	125.57	4.98698	1.0238e-15	0.000787407	1.31365e-15	0.0019902	16678.4	1.4209e-16	1	1
O15212;A2AB88	27.7671	27.1997	1.13481	294.106	8.67661	5.42895e-19	1.26929e-05	1.97252e-18	8.35968e-05	90182.7	8.02499e-20	1	1
O43175;Q5SZU1;F5H634	29.6625	29.1098	1.10535	410.788	11.0296	2.80876e-20	1.7846e-06	2.18292e-19	2.76288e-05	175276	4.22099e-21	1	1
O43390;O43390-2;Q2L7G6;E7ETM7	32.5598	31.985	1.14947	720.83	18.3176	1.92237e-22	2.37749e-08	2.74737e-20	2.11406e-05	538605	2.91488e-23	1	1
O43809;H3BND3	30.7189	30.2123	1.01324	265.964	6.3072	1.32395e-18	0.000149267	4.12023e-18	0.000504229	73148.9	2.02937e-19	1	1
O60488-2;O60488	24.9759	24.1748	1.60226	188.754	8.8461	2.76539e-17	1.08668e-05	5.46312e-17	7.53247e-05	38067.5	3.66785e-18	1	1
O60563	26.9725	26.4368	1.07145	165.249	4.73576	8.98614e-17	0.00111078	1.53072e-16	0.00263493	28436.5	1.33591e-17	1	1
O60841	30.8606	30.3568	1.00774	511.85	12.0149	3.99766e-21	8.72849e-07	6.62996e-20	2.22028e-05	270832	6.13586e-22	1	1
O60921;B4DFI9	22.8741	22.2927	1.16289	109.904	4.0539	3.33368e-15	0.00295995	3.877e-15	0.00597472	12725.3	4.71087e-16	1	1
O75044;H0Y4C3;H0Y2P8;Q5VZB4	22.2071	21.6592	1.0958	131.065	4.68881	7.00533e-16	0.00118577	9.35761e-16	0.00279037	18069.1	9.96424e-17	1	1
O75182-2;O75182	23.1047	22.2278	1.75381	73.3638	4.0931	1.19464e-13	0.00279271	1.23107e-13	0.00569385	5823.67	1.50264e-14	1	1
O75208;H3BPY0;H3BNT2	24.203	23.6757	1.05451	105.461	3.32143	4.80464e-15	0.00910962	5.46238e-15	0.0156124	11628.4	7.02334e-16	1	1
O75521-2;O75521;F1LLU7	25.9617	25.3913	1.14082	227.432	7.22553	5.30022e-18	5.3505e-05	1.3175e-17	0.000232116	54101.4	7.72521e-19	1	1
O75822;F5H425;B4DUI3	26.9441	26.444	1.00033	214.568	5.73941	8.87955e-18	0.000296485	2.04192e-17	0.000873303	47814.1	1.33561e-18	1	1
O75832;B1AJY7;O75832-2;B1AJY5	23.4997	22.8646	1.27014	81.2914	3.19312	4.81686e-14	0.0111652	5.04359e-14	0.0185589	6985.58	6.71341e-15	1	1
O75976;F5GZH6	24.5738	23.9046	1.33837	83.6195	3.31046	3.7514e-14	0.00926892	3.94694e-14	0.015848	7394.66	5.21759e-15	1	1
O94855;O94855-2;E9PDM8;E9PC44	24.8894	24.3651	1.04863	149.708	4.55599	2.15616e-16	0.00142893	3.31599e-16	0.0032415	23397.7	3.17044e-17	1	1
O95104;O95104-2;C9JLZ0	25.5458	24.8832	1.32526	180.104	6.78272	4.19072e-17	8.66765e-05	7.8117e-17	0.00033592	34211.1	5.88814e-18	1	1
O95197-3;B7Z4M1;B7Z4M0;O95197-5;O95197-4;F5H774;O95197-2;O95197;F5H617	28.3514	27.7393	1.2243	238.728	7.4504	3.44918e-18	4.22274e-05	9.10867e-18	0.000195835	59561.9	5.04482e-19	1	1
O95391	24.0995	23.364	1.47105	122.046	5.43362	1.31747e-15	0.000436763	1.65538e-15	0.00121524	15862.7	1.77442e-16	1	1
O95817;C9JFK9	25.8845	25.2799	1.20926	188.447	6.37411	2.80556e-17	0.000138045	5.52744e-17	0.00047392	37251.5	4.03752e-18	1	1
O95983-2;O95983	25.0353	24.4158	1.23898	155.648	5.58497	1.52729e-16	0.000359982	2.44905e-16	0.00102651	25487	2.1703e-17	1	1
P00441;H7BYH4	27.3648	26.7175	1.29453	125.12	4.28673	1.05691e-15	0.00210213	1.35335e-15	0.00447961	16431.9	1.51779e-16	1	1
P04075;H3BQN4;H3BPS8	32.9356	32.3819	1.10739	704.773	17.0425	2.34727e-22	4.43511e-08	2.83e-20	2.11406e-05	513981	3.58669e-23	1	1
P04083	31.7471	31.2419	1.0104	561.134	12.8324	1.76982e-21	5.01272e-07	4.82819e-20	2.11406e-05	325219	2.72672e-22	1	1
P05198;H0YJS4;G3V4T5	31.107	30.6028	1.00842	483.071	11.2558	6.67684e-21	1.50711e-06	8.67406e-20	2.63392e-05	241173	1.02592e-21	1	1
P05386	30.4	29.5583	1.68345	352.372	14.1908	1.09388e-19	2.13341e-07	5.78803e-19	2.11406e-05	131439	1.51144e-20	1	1
P07355;P07355-2;H0YN42;H0YMD0;H0YMU9;H0YM50;A6NMY6;H0YKS4;B3KRQ1	32.4044	31.7713	1.26632	640.64	18.0555	5.46811e-22	2.69335e-08	3.47063e-20	2.11406e-05	427104	8.14863e-23	1	1
P07737	33.0872	32.531	1.11245	487.404	11.7857	6.16867e-21	1.02592e-06	8.37449e-20	2.32964e-05	245826	9.42628e-22	1	1
P07900;P07900-2;Q86U12	32.5758	32.0473	1.05712	667.107	15.5601	3.81942e-22	9.70323e-08	3.21889e-20	2.11406e-05	459954	5.8676e-23	1	1
P09496-2;P09496-4;P09496-3;P09496;F5H6N3;F8WF69	27.0529	26.5366	1.03256	265.706	7.31067	1.33538e-18	4.88872e-05	4.14691e-18	0.000218166	73400.3	1.99875e-19	1	1
P09543-2;P09543;F8W7I0	23.8083	23.1564	1.30377	113.346	4.51254	2.53676e-15	0.00151969	2.9998e-15	0.00340135	13591	3.51939e-16	1	1
P0A6X3	25.0926	24.5386	1.10795	94.5819	3.01971	1.26022e-14	0.0147356	1.37192e-14	0.023577	9358.77	1.83787e-15	1	1
P10619	23.873	23.3569	1.03223	138.885	4.34014	4.19201e-16	0.00194557	5.92261e-16	0.00420142	20160.4	6.13327e-17	1	1
P12004	30.2835	29.7751	1.01686	419.661	10.1343	2.32406e-20	3.59479e-06	1.93367e-19	3.82276e-05	182233	3.55217e-21	1	1
P12956;B1AHC9;B1AHC7;B1AHC8;F5H1I8	32.5281	32.0227	1.01073	601.202	13.4178	9.60337e-22	3.43542e-07	3.80208e-20	2.11406e-05	373032	1.48467e-22	1	1
P13489;H0YCR7	28.265	27.6183	1.29336	304.951	10.0981	3.93853e-19	3.70204e-06	1.54703e-18	3.87072e-05	97452.1	5.6916e-20	1	1
P14618;P14618-2;P14618-3;E9PF79;H3BTN5;Q504U3;E7EUJ4	34.2182	33.6964	1.04352	847.027	18.5481	4.60038e-23	2.13349e-08	2.19024e-20	2.11406e-05	740017	7.1307e-24	1	1
P15374;E9PBF1;Q5TBK7	26.4249	25.7765	1.2969	177.013	6.29756	4.88568e-17	0.000150964	8.93523e-17	0.000508266	32949.6	6.9548e-18	1	1
P16066	21.3483	20.7025	1.29162	96.0631	4.23795	1.09819e-14	0.00225695	1.20153e-14	0.00475377	9821.83	1.48389e-15	1	1
P16989-3;P16989;P16989-2	23.9482	23.1817	1.53297	132.959	6.21715	6.16908e-16	0.00016597	8.36616e-16	0.000548619	18885.8	8.19175e-17	1	1
P17987;E7EQR6;E7ERF2;F5H282	31.5194	31.0182	1.0025	416.574	9.52018	2.48123e-20	5.99645e-06	2.00337e-19	5.28172e-05	179233	3.8233e-21	1	1
P20042	29.7026	29.1468	1.11163	348.56	9.4001	1.20458e-19	6.64895e-06	6.15682e-19	5.55336e-05	126216	1.80897e-20	1	1
P21964-2;P21964;E7EMS6;E7EUU8;H7BZ45;F8WBW9	26.0031	25.3328	1.34071	196.429	7.35092	1.94246e-17	4.6858e-05	4.02334e-17	0.000211055	40680.4	2.73306e-18	1	1
P22830;P22830-2	24.336	23.5715	1.52907	97.1461	4.45607	9.94398e-15	0.00164699	1.09346e-14	0.00364697	10069.4	1.32893e-15	1	1
P23528;G3V1A4;E9PK25;E9PP50;E9PQB7;E9PLJ3;E9PS23	32.7418	32.1871	1.1094	553.651	13.4936	1.99346e-21	3.27508e-07	5.03558e-20	2.11406e-05	317277	3.04249e-22	1	1
P23634-7;P23634-6;P23634-8;P23634;P23634-5;P23634-4;P23634-3;P23634-2;P20020-5;P20020-2	23.2683	22.736	1.06454	110.272	3.65091	3.23621e-15	0.0054479	3.76967e-15	0.010099	12742.7	4.6825e-16	1	1
P25398	29.5495	28.8858	1.32734	197.239	6.4088	1.87284e-17	0.000132593	3.88653e-17	0.000461377	40732.1	2.71769e-18	1	1
P26885;F5H0N4	25.752	25.2476	1.00892	206.392	5.83197	1.25293e-17	0.000264341	2.7273e-17	0.000797598	44333.8	1.86693e-18	1	1
P27348;B4DMT8;E9PG15	30.3321	29.7789	1.10626	409.394	10.7541	2.89464e-20	2.20178e-06	2.22582e-19	3.0379e-05	173946	4.36593e-21	1	1
P27695;G3V3M6;G3V5Q1;G3V3C7	30.3976	29.7808	1.23358	446.841	13.0878	1.33252e-20	4.24287e-07	1.31378e-19	2.11406e-05	208109	1.97211e-21	1	1
P27797;B4E2Y9	31.383	30.8706	1.02474	402.013	9.43614	3.4012e-20	6.44526e-06	2.4562e-19	5.52664e-05	167068	5.22062e-21	1	1
P27824;B4E2T8	31.6839	31.1832	1.00133	666.634	15.1366	3.84349e-22	1.22926e-07	3.21889e-20	2.11406e-05	458901	5.92751e-23	1	1
P29218;H0YBL1;E5RG13;E5RIP7	23.9795	23.344	1.27094	120.165	4.62607	1.51182e-15	0.00129457	1.8694e-15	0.00299117	15247.3	2.11444e-16	1	1
P30046;B7Z522;A6NHG4;B5MC82	27.9581	27.3773	1.16155	137.545	4.12646	4.56819e-16	0.00265831	6.39195e-16	0.00546967	19738.3	6.73623e-17	1	1
P30086;B4DRT4	30.4487	29.9341	1.02931	441.773	10.7414	1.47429e-20	2.2234e-06	1.40042e-19	3.05805e-05	201990	2.251e-21	1	1
P30101;B3KQT9;G5EA52;F5H119	32.7324	32.2199	1.02508	645.559	14.523	5.10967e-22	1.75125e-07	3.3251e-20	2.11406e-05	430216	7.8906e-23	1	1
P31150;B4DHX4	22.4795	21.7204	1.51816	74.9941	3.70647	9.83452e-14	0.00500198	1.01512e-13	0.00935592	6030.95	1.28703e-14	1	1
P32320	24.9725	24.2707	1.40359	155.489	6.35835	1.54118e-16	0.000140603	2.4677e-16	0.000481186	25615.5	2.12244e-17	1	1
P35579;P35579-2	31.5343	30.9981	1.07229	583.887	14.2821	1.24428e-21	2.01991e-07	4.14126e-20	2.11406e-05	352922	1.898e-22	1	1
P35659;B4DFG0;P35659-2;D6RDA2	31.2972	30.7269	1.14049	474.197	12.4456	7.86936e-21	6.49012e-07	9.72849e-20	2.11494e-05	233364	1.18706e-21	1	1
P36404;G3V184	24.5427	23.9318	1.22185	146.487	5.28845	2.61433e-16	0.00052734	3.92781e-16	0.00142277	22582	3.71023e-17	1	1
P37108;H0YLA2	30.9051	30.3781	1.05403	351.491	8.62368	1.11842e-19	1.33306e-05	5.868e-19	8.64903e-05	127907	1.70537e-20	1	1
P40429	28.2142	27.6383	1.15191	195.712	5.76778	2.00644e-17	0.000286202	4.13816e-17	0.000851736	39932.8	2.96719e-18	1	1
P40818;B4DKA8	24.25	23.7271	1.04581	148.547	4.62976	2.31001e-16	0.00128788	3.52156e-16	0.00297729	23060.4	3.38113e-17	1	1
P41567;O60739	26.2588	25.6674	1.18279	168.496	5.49038	7.56292e-17	0.000406068	1.31687e-16	0.00113636	29729.4	1.097e-17	1	1
P41743	22.8091	22.1107	1.3968	110.746	4.94705	3.11564e-15	0.000831161	3.63506e-15	0.0020779	13064	4.1934e-16	1	1
P43353;P43353-2	22.2074	21.6029	1.20893	131.606	5.20772	6.75434e-16	0.000586358	9.05843e-16	0.0015507	18316.5	9.38164e-17	1	1
P49207	27.4411	26.9188	1.04467	99.7524	2.73735	7.86551e-15	0.0232619	8.74838e-15	0.0350941	10344.2	1.17952e-15	1	1
P49257	26.1522	25.4528	1.39879	103.103	4.0066	5.86999e-15	0.00317605	6.60753e-15	0.00632586	11230.5	8.19469e-16	1	1
P49458;E9PE20;P49458-2	29.1358	28.6251	1.0213	247.39	6.24126	2.51494e-18	0.000161306	6.99306e-18	0.000535332	63424.4	3.81868e-19	1	1
P49711;B5MC38	24.0211	23.4058	1.23064	95.9295	3.56652	1.11181e-14	0.00620693	1.21583e-14	0.0111975	9699.05	1.56893e-15	1	1
P49721	29.029	28.5047	1.04851	431.243	11.2166	1.82579e-20	1.55153e-06	1.64698e-19	2.66428e-05	192937	2.75824e-21	1	1
P49756	30.1228	29.6166	1.01255	343.962	8.3153	1.35504e-19	1.7824e-05	6.70401e-19	0.000105731	122424	2.07085e-20	1	1
P51570;A6NJD0	23.8888	23.3365	1.10473	134.726	4.50979	5.48808e-16	0.00152564	7.51607e-16	0.00341117	19030.7	7.91895e-17	1	1
P52788;P52788-2;B4DE40	26.5657	25.9795	1.17246	157.182	5.01596	1.40017e-16	0.000757208	2.27449e-16	0.00192953	25846.4	2.0397e-17	1	1
P53618;E9PP73	28.656	28.1338	1.04432	284.203	7.45967	7.35468e-19	4.18221e-05	2.54697e-18	0.000195296	83825.1	1.10955e-19	1	1
P53999;F5H1H8	29.7018	29.1013	1.20096	286.004	8.3459	6.95423e-19	1.73109e-05	2.43342e-18	0.000103675	85243.5	1.03004e-19	1	1
P55735;A8MV37;A8MXL6	28.0904	27.2935	1.59385	264.458	10.9202	1.39229e-18	1.93887e-06	4.29306e-18	2.88515e-05	74141.3	1.91172e-19	1	1
P56537;B7ZBG9;B7ZBH1	28.5436	27.9987	1.08981	233.853	6.43639	4.1412e-18	0.000128425	1.06147e-17	0.00045083	56857.3	6.19847e-19	1	1
P58546;C9JL85	28.1849	27.6418	1.08623	121.083	3.36453	1.41327e-15	0.00851108	1.76204e-15	0.0147314	15248.6	2.11364e-16	1	1
P60174-1;P60174;B7Z5D8	33.1255	32.5743	1.10252	607.544	14.5404	8.7504e-22	1.73344e-07	3.66839e-20	2.11406e-05	381814	1.33918e-22	1	1
P60953;Q5JYX0;P60953-1;E7ETU3	28.0935	27.5521	1.08272	206.949	5.75053	1.22337e-17	0.000292409	2.6766e-17	0.000864927	44543.8	1.82824e-18	1	1
P62136;P62136-2;E9PDP1;E9PMD7;A6NNR3	30.8928	30.3312	1.12329	419.573	10.9874	2.32838e-20	1.84239e-06	1.93367e-19	2.78159e-05	182682	3.51363e-21	1	1
P62140;E7ETD8;C9J9S3;C9JP48	27.8839	27.2178	1.3322	252.164	8.7274	2.12307e-18	1.21126e-05	6.06592e-18	8.11227e-05	66774.9	3.03971e-19	1	1
P62266;D6RD47;D6RDJ2;D6RIX0;D6R9I7	28.3488	27.8421	1.01354	126.447	3.25486	9.62601e-16	0.0101218	1.24428e-15	0.017072	16581.5	1.45806e-16	1	1
P62280	29.0592	28.4787	1.16097	405.53	11.6899	3.14845e-20	1.09856e-06	2.33855e-19	2.41906e-05	171296	4.67329e-21	1	1
P62316	31.2231	30.6373	1.17167	382.363	10.3399	5.30328e-20	3.04674e-06	3.41037e-19	3.50495e-05	151899	7.96029e-21	1	1
P62829;C9JD32;B9ZVP7	29.3501	28.8106	1.07904	359.713	9.52637	9.1117e-20	5.96479e-06	5.03511e-19	5.26447e-05	134330	1.37249e-20	1	1
P62854;Q5JNZ5;F8VZW7	28.186	27.3743	1.62347	326.021	13.672	2.17853e-19	2.92931e-07	9.65286e-19	2.11406e-05	112780	2.97902e-20	1	1
P62917;E9PKU4;E9PKZ0;E9PIZ3;E9PP36;G3V1A1	28.3108	27.753	1.1155	262.163	7.45105	1.50408e-18	4.21989e-05	4.56989e-18	0.000195835	71547.7	2.23851e-19	1	1
P63104;E7EX29;B0AZS6;E7EX24;B7Z2E6;H0YB80	31.349	30.8279	1.04239	459.47	10.9858	1.04084e-20	1.84475e-06	1.15473e-19	2.78159e-05	218372	1.59322e-21	1	1
P63208;E5RJR5;E7ERH2;F8W8N3;P63208-2	27.5231	26.9961	1.05387	191.623	5.28955	2.41926e-17	0.000526582	4.85188e-17	0.00142161	38180.9	3.61982e-18	1	1
P63241;I3L397;P63241-2;I3L504;Q6IS14	31.5534	31.0407	1.02557	320.932	7.49775	2.50451e-19	4.02018e-05	1.07902e-18	0.000189902	106456	3.84713e-20	1	1
P80723;P80723-2	24.3528	23.5182	1.66916	116.159	5.82948	2.04159e-15	0.000265154	2.46051e-15	0.000799496	14484.5	2.65433e-16	1	1
Q00577	23.6191	23.119	1.00007	103.926	3.17884	5.47087e-15	0.0114221	6.18434e-15	0.0189355	11277.9	8.04313e-16	1	1
Q00765	26.2181	25.4292	1.57787	217.978	9.5639	7.7216e-18	5.77666e-06	1.81391e-17	5.14005e-05	50554.1	1.04336e-18	1	1
Q01081;Q01081-4	31.3786	30.5741	1.60883	386.774	14.3912	4.79061e-20	1.89295e-07	3.14809e-19	2.11406e-05	157673	6.74727e-21	1	1
Q06587;Q06587-2	24.2843	23.5985	1.37147	144.604	5.94246	2.93198e-16	0.000230844	4.33925e-16	0.000716357	22160.8	4.03312e-17	1	1
Q07021;I3L3Q7;I3L3B0	30.6158	30.0396	1.15238	371.163	10.0682	6.90209e-20	3.79348e-06	4.10547e-19	3.92863e-05	143148	1.03547e-20	1	1
Q08211	32.4507	31.9409	1.01963	510.407	11.5212	4.09893e-21	1.24061e-06	6.66841e-20	2.50583e-05	268965	6.32691e-22	1	1
Q08379;Q08379-2	23.5833	22.6486	1.86938	107.704	6.28598	3.98746e-15	0.00015303	4.58474e-15	0.000512452	12597.1	4.92699e-16	1	1
Q09028-3;Q09028;Q09028-4;Q09028-2;H0YF10;H0YCT5;H0YDK2;H0YEU5;B4DRT0	28.6258	28.0976	1.05631	305.459	8.12007	3.88082e-19	2.15184e-05	1.52849e-18	0.000120436	96879.1	5.84231e-20	1	1
Q0VDF9	24.8961	24.3594	1.07348	186.875	5.82322	3.02174e-17	0.000267209	5.89212e-17	0.000804024	36495.1	4.42179e-18	1	1
Q10567-3;Q10567-2;Q10567;F8WDL0;C9J1E7	25.1007	24.5108	1.17968	199.519	6.79011	1.69148e-17	8.59651e-05	3.54559e-17	0.000334254	41770	2.43094e-18	1	1
Q12788	29.3082	28.7895	1.03736	471.339	12.0092	8.30249e-21	8.76368e-07	1.01114e-19	2.22028e-05	230310	1.25843e-21	1	1
Q13151	28.893	28.3744	1.03714	341.69	8.83137	1.43703e-19	1.10134e-05	7.02777e-19	7.59784e-05	121097	2.17328e-20	1	1
Q13535-2;Q13535-3;Q13535	22.2368	21.6799	1.11381	99.3852	3.61045	8.12663e-15	0.00579884	9.0181e-15	0.0106276	10397.9	1.15276e-15	1	1
Q13618-2;Q13618;Q13618-3	24.7871	24.1184	1.33742	133.774	5.24535	5.84409e-16	0.000558004	7.95285e-16	0.00148983	18915.3	8.13537e-17	1	1
Q13907;Q13907-2	25.2554	24.7044	1.10193	123.423	3.89278	1.19283e-15	0.00376766	1.51008e-15	0.00734332	15927.9	1.74244e-16	1	1
Q14119	24.8116	24.2371	1.14916	112.768	3.7807	2.65417e-15	0.00446546	3.12846e-15	0.00849822	13334	3.83006e-16	1	1
Q14139;Q14139-2;B7Z7P0	24.0727	23.5104	1.1246	146.797	4.96523	2.56585e-16	0.000810924	3.86162e-16	0.002039	22604.8	3.69371e-17	1	1
Q14318;Q14318-2;C8C9T5	22.1624	21.6512	1.02237	109.351	3.6512	3.48589e-15	0.00544547	4.03786e-15	0.0100988	12535.6	5.035e-16	1	1
Q14554;Q9BV43	25.9489	25.4449	1.00801	134.108	3.75669	5.71639e-16	0.00463208	7.79833e-16	0.00875417	18711.5	8.53536e-17	1	1
Q14966-3;Q14966;Q14966-4;Q14966-2;C9JBI6;F5H330;Q14966-5	24.477	23.9348	1.08439	108.819	3.48616	3.6397e-15	0.00703358	4.2015e-15	0.0124863	12390.3	5.30195e-16	1	1
Q14974;B7ZAV6;F5H4R7	32.0018	31.5006	1.00255	606.889	13.6579	8.83442e-22	2.95515e-07	3.66839e-20	2.11406e-05	380224	1.36419e-22	1	1
Q15024	26.2392	25.7057	1.06704	181.687	5.33286	3.87806e-17	0.00049764	7.31646e-17	0.00135607	34408.8	5.73967e-18	1	1
Q15061	25.4365	24.875	1.1229	199.727	6.37532	1.67594e-17	0.000137851	3.51979e-17	0.00047392	41732.4	2.44067e-18	1	1
Q15561-2;Q15561;H0Y308	23.0253	22.2548	1.54108	115.352	5.6482	2.17168e-15	0.000332356	2.60339e-15	0.000962997	14259.3	2.84514e-16	1	1
Q3B726	26.3761	25.8525	1.04736	192.989	5.52853	2.2717e-17	0.000386749	4.60893e-17	0.0010907	38784.2	3.37688e-18	1	1
Q53H82	25.3193	24.7841	1.07045	91.4702	2.79357	1.69475e-14	0.0212329	1.82447e-14	0.0324599	8735.98	2.49344e-15	1	1
Q9BZJ0-2;Q9BZJ0-3;Q5JY65;Q9BZJ0	23.9129	23.2826	1.26062	140.791	5.39028	3.71519e-16	0.000461898	5.31961e-16	0.00127622	20924.4	5.20133e-17	1	1
Q5PRF9	22.1851	21.6358	1.09863	85.0409	3.05346	3.23133e-14	0.0139582	3.41541e-14	0.0224982	7608.5	4.59865e-15	1	1
Q5TC82-2;Q5TC82	20.7881	20.0972	1.38188	77.2018	3.75361	7.60704e-14	0.00465389	7.89308e-14	0.00879157	6384.03	1.00036e-14	1	1
Q6IAA8;F5GX19;F5H3Y3	22.4378	21.7993	1.27705	72.3707	2.99786	1.3478e-13	0.0152625	1.38692e-13	0.0243485	5553.33	1.8547e-14	1	1
Q7L0Y3;C9JVB6	24.5318	24.0237	1.01624	152.174	4.55178	1.86554e-16	0.00143746	2.92056e-16	0.00325407	24157.1	2.752e-17	1	1
Q7Z333;Q7Z333-4;Q7Z333-3	21.7839	21.1102	1.34729	91.8973	4.14723	1.62626e-14	0.00257816	1.75333e-14	0.00532738	9001.3	2.18392e-15	1	1
Q7Z7E8	21.6204	21.1165	1.00788	81.4976	2.75053	4.71003e-14	0.0227693	4.93529e-14	0.0344343	6966.44	6.79551e-15	1	1
Q86SX6	23.5892	22.7266	1.72533	67.8337	3.64141	2.39027e-13	0.00552822	2.44523e-13	0.0102218	4964	3.04809e-14	1	1
Q8IWZ8;B4DVK3;Q8IWZ8-2	23.0295	22.1726	1.7139	126.783	6.92973	9.40231e-16	7.36676e-05	1.21897e-15	0.000299898	17364.5	1.18847e-16	1	1
Q8NAV1	25.932	25.3692	1.12573	166.714	5.231	8.31034e-17	0.000568642	1.43101e-16	0.00151176	29054.1	1.21458e-17	1	1
Q8NEF9	24.9729	24.2567	1.43235	127.993	5.34426	8.64379e-16	0.000490316	1.13004e-15	0.00133862	17378	1.18438e-16	1	1
Q8TAQ2;Q8TAQ2-2;F8VTJ5;F8VXC8	29.4538	28.9487	1.0101	441.096	10.8831	1.49448e-20	1.99433e-06	1.41343e-19	2.92452e-05	201473	2.2767e-21	1	1
Q8TBC4-2;Q8TBC4;F8WF86;B7Z5F6;F8W8D4	24.8549	24.2738	1.16212	111.562	3.77673	2.91943e-15	0.0044926	3.42262e-15	0.00854613	13056.3	4.20435e-16	1	1
Q8TD19	23.5468	22.883	1.32748	72.5773	2.97714	1.31422e-13	0.0157804	1.3527e-13	0.0250464	5581.89	1.81304e-14	1	1
Q8WUA2	24.9788	24.4674	1.02279	125.854	3.72007	1.00356e-15	0.00489885	1.29225e-15	0.00919061	16515.1	1.48421e-16	1	1
Q8WVM8;B7Z5N7;B7Z594;B7Z4U7;B7Z738	24.8062	24.2809	1.05056	123.909	3.7909	1.15205e-15	0.00439664	1.46399e-15	0.00838187	16032	1.69286e-16	1	1
Q8WWM7;Q8WWM7-6;Q8WWM7-5;Q8WWM7-4;A8K1R6;Q8WWM7-2;Q63ZY4;Q8WWM7-3;H3BUF6	23.8451	23.3408	1.00843	150.317	4.59219	2.07993e-16	0.00135775	3.21123e-16	0.0031075	23592.4	3.05609e-17	1	1
Q8WXI7;B5ME49	21.4597	20.9219	1.07555	78.6486	2.85895	6.45406e-14	0.0190985	6.71271e-14	0.0295911	6511.77	9.16316e-15	1	1
Q92499;B4DME8;B4DPN6	29.4987	28.9799	1.03778	354.017	8.9643	1.04965e-19	9.76512e-06	5.62143e-19	6.96964e-05	129896	1.59263e-20	1	1
Q92817	22.9193	22.3842	1.07029	90.6494	3.06485	1.83557e-14	0.0137053	1.97072e-14	0.0221726	8619.62	2.64603e-15	1	1
Q92882	25.9104	25.4099	1.00116	183.222	5.10463	3.59942e-17	0.000672331	6.85305e-17	0.00173865	34919	5.37722e-18	1	1
Q96B26;Q5JXM0	25.4529	24.9487	1.00842	121.098	3.46111	1.41177e-15	0.00731427	1.76067e-15	0.0129006	15269.4	2.10091e-16	1	1
Q96BN8	23.1354	22.2996	1.67151	86.7125	4.59597	2.71972e-14	0.00135054	2.88797e-14	0.00309588	8103.79	3.47784e-15	1	1
Q96DA6;F2Z3A7;C9JBV1	23.4699	22.7367	1.46632	121.725	5.55095	1.34856e-15	0.000375869	1.68957e-15	0.00106346	15803.5	1.80406e-16	1	1
Q96I59;G3V178;E9PRK2	23.4777	22.8807	1.19389	107.994	3.98457	3.89351e-15	0.00328234	4.48263e-15	0.00651388	12287.2	5.5019e-16	1	1
Q96KP4;Q96KP4-2	27.0994	26.3848	1.42917	136.305	5.22068	4.94988e-16	0.00057642	6.87528e-16	0.0015285	19612.6	6.92963e-17	1	1
Q96MU7-2;Q96MU7	24.6839	23.5265	2.31498	97.5217	6.78542	9.60989e-15	8.64157e-05	1.05752e-14	0.000335207	10492.3	1.10751e-15	1	1
Q96PV6-2;Q96PV6;F8W9Q9;E7EQP8	24.3339	23.7498	1.16808	114.292	3.9748	2.35659e-15	0.00333066	2.80424e-15	0.00659776	13721	3.374e-16	1	1
Q96QR8	25.4634	24.9598	1.00716	178.928	5.10531	4.44121e-17	0.000671717	8.21887e-17	0.00173809	33333.2	6.60706e-18	1	1
Q96RE7	24.4885	23.8172	1.34254	153.235	6.1077	1.75414e-16	0.000189067	2.77003e-16	0.000609715	24841.8	2.43145e-17	1	1
Q9BRK5;Q9BRK5-6;Q9BRK5-4;Q9BRK5-3;G3V1E2;Q9BRK5-2	24.3808	23.783	1.19557	117.675	4.18292	1.82e-15	0.00244632	2.21467e-15	0.00510089	14561	2.59304e-16	1	1
Q9BTT0;Q5TB20;E9PPH5;Q5TB19;E9PLC4	28.1197	27.4998	1.23976	216.699	6.90796	8.1351e-18	7.54513e-05	1.89674e-17	0.000303756	49123.1	1.18495e-18	1	1
Q9BV73-2;Q9BV73;H7C0P0	26.6932	26.0274	1.33156	128.829	4.66043	8.15924e-16	0.00123371	1.07281e-15	0.00288263	17467.6	1.15769e-16	1	1
Q9BV86;Q9BV86-2	26.035	25.1394	1.79112	123.604	6.22708	1.1775e-15	0.000164031	1.49197e-15	0.000543447	16405.1	1.52881e-16	1	1
Q9BXJ9;F5H5A7;Q9BXJ9-4	25.957	25.3909	1.13215	179.495	5.65931	4.3184e-17	0.000327744	8.01202e-17	0.000952643	33687.1	6.30494e-18	1	1
Q9C0C9	25.7164	25.1823	1.0681	215.31	6.45753	8.61212e-18	0.000125327	1.99309e-17	0.000442451	48366.3	1.26934e-18	1	1
Q9GZN1;F8VP72;F8W043;F8W0Q1;F8W057;F8VRL1	24.7892	24.094	1.3904	139.4	5.68825	4.05682e-16	0.000316057	5.75772e-16	0.000922981	20586.1	5.59087e-17	1	1
Q9H0G5;H7BYM1;F5H727	25.029	24.2123	1.63343	157.057	7.49217	1.41006e-16	4.0435e-05	2.28715e-16	0.000190797	26387.3	1.86085e-17	1	1
Q9H2U2-2;E2QRM6;Q9H2U2;H0Y9D8;Q9H2U2-3;F8WDN9;D6R967;B4DFH3	26.9776	26.3582	1.23883	258.685	8.59711	1.69308e-18	1.36639e-05	5.01825e-18	8.82587e-05	70137.2	2.44502e-19	1	1
Q9H5Q4	23.9459	23.4223	1.04721	150.658	4.76301	2.03857e-16	0.00106962	3.15183e-16	0.00256099	23735.3	2.9754e-17	1	1
Q9H6F5;B4DY99	23.395	22.8461	1.09769	109.669	3.72594	3.39734e-15	0.00485499	3.94471e-15	0.00911225	12619.1	4.88912e-16	1	1
Q9H6T3-2;Q9H6T3	24.0545	23.4986	1.11183	116.08	3.88364	2.05387e-15	0.00381998	2.47372e-15	0.007432	14127.2	2.96488e-16	1	1
Q9H773	25.4186	24.7614	1.31434	185.854	6.97569	3.17206e-17	7.00513e-05	6.13661e-17	0.000288136	36423.8	4.46026e-18	1	1
Q9HC36;I3L443	25.4832	24.9266	1.11318	174.241	5.50221	5.61903e-17	0.000399965	1.0111e-16	0.00112072	31746	8.20162e-18	1	1
Q9HCE3	22.5014	21.7848	1.43328	58.6495	2.72853	8.65676e-13	0.0235978	8.75312e-13	0.0355095	3673.52	1.15587e-13	1	1
Q9NPI6	22.8122	21.9584	1.70752	63.5287	3.49317	4.26957e-13	0.00695712	4.33721e-13	0.0123657	4361.94	5.40328e-14	1	1
Q9NRR5	21.6823	21.179	1.00645	78.2362	2.62892	6.76155e-14	0.027749	7.02583e-14	0.0409012	6418.69	9.7665e-15	1	1
Q9NS86	23.2687	22.6534	1.23053	142.881	5.48809	3.26036e-16	0.00040726	4.75265e-16	0.00113895	21554.2	4.5609e-17	1	1
Q9NSU2-2;Q9NSU2-3;Q9NSU2	21.5292	20.9999	1.05855	101.034	3.60121	7.02448e-15	0.00588228	7.85301e-15	0.0107488	10735.4	1.00064e-15	1	1
Q9NUQ3-2;Q9NUQ3	23.8499	23.2879	1.12403	114.793	3.91784	2.26712e-15	0.00362804	2.70368e-15	0.00712213	13828.8	3.25906e-16	1	1
Q9NVJ2;Q96BM9	25.2867	23.7607	3.0519	121.577	11.042	1.36318e-15	1.76802e-06	1.70593e-15	2.75306e-05	16801.5	1.37534e-16	1	1
Q9NY12-2;Q9NY12	29.6504	28.9558	1.38918	351.069	11.9097	1.13039e-19	9.39764e-07	5.91656e-19	2.26579e-05	129304	1.62519e-20	1	1
Q9P032	26.6596	26.0367	1.24583	76.5845	2.5912	8.16727e-14	0.0295076	8.46832e-14	0.0431577	6152.55	1.17812e-14	1	1
Q9P225-2;Q9P225	25.213	24.6889	1.04829	150.319	4.51315	2.0797e-16	0.00151837	3.21123e-16	0.00340014	23575.5	3.06583e-17	1	1
Q9UBP6;H0YIH0	22.3328	21.7284	1.20885	84.2465	3.31424	3.51129e-14	0.00921371	3.70415e-14	0.0157784	7503.33	4.8911e-15	1	1
Q9UDY4	23.8055	23.1202	1.37055	147.848	6.19728	2.40872e-16	0.000169923	3.64954e-16	0.00055746	23193.1	3.29623e-17	1	1
Q9UK59	22.3384	21.611	1.45493	73.2111	3.48521	1.21688e-13	0.00704408	1.25369e-13	0.0124999	5732.85	1.61096e-14	1	1
Q9UKV8-2;Q9UKV8	23.0165	22.3443	1.34444	73.0648	3.10864	1.23862e-13	0.012777	1.27548e-13	0.0208331	5669.34	1.69244e-14	1	1
Q9ULX3;H3BUR4	24.7339	24.0945	1.27879	130.622	4.90214	7.21846e-16	0.000883526	9.61579e-16	0.00218501	17991.8	1.01553e-16	1	1
Q9ULX6	23.5659	23.0127	1.10645	84.4653	2.87163	3.43159e-14	0.0187106	3.6227e-14	0.0291143	7485.65	4.94246e-15	1	1
Q9UMS4	31.7482	31.1625	1.17135	485.506	12.9043	6.38576e-21	4.78146e-07	8.46259e-20	2.11406e-05	244743	9.61252e-22	1	1
Q9UNS1-2;Q9UNS1;E7EWS5	23.4852	22.8936	1.18306	89.1209	3.25654	2.13389e-14	0.0100948	2.28089e-14	0.017033	8363.58	3.02416e-15	1	1
Q9UNY4;Q9UNY4-2	24.6553	24.1334	1.04383	148.085	4.52904	2.37471e-16	0.00148452	3.60883e-16	0.00334151	22898.2	3.48855e-17	1	1
Q9UP83;Q9UP83-2;Q9UP83-3	24.5402	23.9534	1.17356	158.909	5.5052	1.27096e-16	0.000398442	2.08009e-16	0.00111789	26519.6	1.82005e-17	1	1
Q9UPN7;B4DLT9	22.6569	21.7818	1.75036	75.1684	4.27125	9.63448e-14	0.00214999	9.95646e-14	0.00457042	6122.58	1.20388e-14	1	1
Q9Y263;H0YBW4;E5RIM3	25.977	25.3404	1.27319	168.192	5.97542	7.6851e-17	0.000221769	1.33494e-16	0.000693129	29745.5	1.09438e-17	1	1
Q9Y2S0	24.5879	23.7867	1.60247	66.2557	3.1562	2.94371e-13	0.011842	3.00084e-13	0.0195572	4695.52	3.89901e-14	1	1
Q9Y3C8	24.7439	24.1309	1.22603	92.909	3.33787	1.47599e-14	0.00887623	1.59566e-14	0.0152604	9081.79	2.09948e-15	1	1
Q9Y3P9;C9JGR5;Q9Y3P9-3;Q9Y3P9-2	23.6429	23.1246	1.03667	84.0114	2.66311	3.59927e-14	0.0262468	3.7942e-14	0.0389105	7381.41	5.25919e-15	1	1
Q9Y6B6;D6RD69;D6R9R5;Q9H029	23.4977	22.8485	1.29835	70.1874	2.82019	1.76752e-13	0.0203359	1.81241e-13	0.031286	5214.15	2.45176e-14	1	1
Q9Y6G5;D6RJ90;H0Y9N4;D6RC04	23.2495	22.3738	1.75136	114.528	6.33918	2.31399e-15	0.000143785	2.75505e-15	0.000490149	14183.6	2.91303e-16	1	1
A0AV96;B7Z8Z7;A0AV96-2;D6R9D6	27.5326	27.2485	0.568168	274.879	4.05285	9.88473e-19	0.00296458	3.25509e-18	0.00598128	77150.3	1.60271e-19	1	0
A0AVT1;A0AVT1-2	25.5241	25.0408	0.966575	169.28	4.62038	7.2582e-17	0.00130495	1.26845e-16	0.00300401	29783.1	1.08826e-17	1	0
H7BXI1;A0FGR8-6;A0FGR8-2;A0FGR8;C9JGI7;A0FGR8-4	26.1072	25.7502	0.714063	245.026	4.80457	2.73829e-18	0.00100996	7.52295e-18	0.00244772	61725.9	4.30682e-19	1	0
A0JLT2;A0JLT2-2	22.7957	23.0192	-0.447047	56.6443	-0.777866	1.17747e-12	0.456907	1.18837e-12	0.499027	3146.87	2.2928e-13	1	0
A0MZ66-4;A0MZ66;A0MZ66-3;B7Z7Z9;A0MZ66-5;A0MZ66-6;A0MZ66-2	24.0966	23.7404	0.712434	135.169	2.86826	5.3308e-16	0.0188127	7.32732e-16	0.0292332	18827.2	8.3054e-17	1	0
A1A528;O43264	24.9491	25.0818	-0.265384	117.743	-0.880915	1.81078e-15	0.401618	2.2053e-15	0.44308	13717.4	3.37795e-16	1	0
A1L0T0;E9PJS0	27.8292	27.7213	0.215756	347.455	1.9122	1.23896e-19	0.0886499	6.2814e-19	0.113447	121668	2.12845e-20	1	0
A1L491;Q86XK2;Q86XK2-5;Q86XK2-2;H0YAV3;Q86XK2-3	21.4928	21.0975	0.79061	84.3171	2.23425	3.48537e-14	0.052771	3.67768e-14	0.0713874	7380.78	5.26119e-15	1	0
Q99798;A2A274;F5H2A5;B4DW08;B4DEC3	26.9273	26.6125	0.629699	191.814	3.20931	2.39806e-17	0.0108811	4.81823e-17	0.0182118	37673.3	3.84099e-18	1	0
A2A2V2;P42696;P42696-2;Q5TCT4	23.8193	23.4079	0.822756	148.054	3.67972	2.37911e-16	0.00521168	3.61425e-16	0.0097065	22704.1	3.62269e-17	1	0
P35611-2;E7EV99;Q86XM2;A2A3N8;E7ENY0;P35611;P35611-3;H0Y9H2;Q96D30	24.4979	24.0547	0.886243	163.284	4.25385	9.99097e-17	0.0022052	1.68058e-16	0.00465827	27662.2	1.50976e-17	1	0
A2RRF3;Q9UBC2;Q9UBC2-2	24.1608	23.9015	0.518632	124.207	1.90575	1.12775e-15	0.0895647	1.43562e-15	0.114517	15765.8	1.82323e-16	1	0
A2RRP1-2;A2RRP1;H0Y5G7	23.7093	23.5493	0.320122	145.377	1.3974	2.79656e-16	0.196282	4.16713e-16	0.232362	21423.8	4.68514e-17	1	0
A3KFJ0;O14965;Q5QPD4	22.9856	22.8368	0.297504	107.22	0.987683	4.14974e-15	0.3495	4.76128e-15	0.391224	11646.9	6.9741e-16	1	0
A3KN83-3;A3KN83-2;A3KN83;F8W8H8;A3KN83-4	22.3533	21.9581	0.790339	133.891	3.40765	5.79892e-16	0.00795329	7.90598e-16	0.0138373	18583.6	8.79863e-17	1	0
A4D1E9;C9J8R7;C9JNI1;A4D1E9-2	24.8203	24.7007	0.239228	177.623	1.21643	4.7388e-17	0.255217	8.68381e-17	0.293678	31857.1	8.07565e-18	1	0
A5YKK6-2;A5YKK6;F8WA87;A5YKK6-3;B5MDN3;B3KPW6;A5YKK6-4	25.2332	24.9128	0.640912	209.155	3.80478	1.1136e-17	0.00430476	2.46964e-17	0.0082247	44885.9	1.7673e-18	1	0
O14639;Q5T6N4;A6NCD9;O14639-4;O14639-3;O14639-5;Q5JVV3;H0Y3K7;F8WAB1;Q5T6N2;F8WAB0;O14639-2;F8W8M4;A6NKJ2	23.6263	23.4061	0.440404	124.37	1.65472	1.11472e-15	0.132885	1.42288e-15	0.163358	15761.7	1.82533e-16	1	0
A8MU28;Q13564-2;Q13564;A6NCK0	24.5782	24.29	0.57645	173.106	2.9049	5.95419e-17	0.0177308	1.06613e-16	0.0277084	30685.1	9.53485e-18	1	0
A6NCU2;B7Z227;A6NHW8;Q8N5Y2-2;Q8N5Y2-3;Q8N5Y2;A6NLU8	21.9757	21.9348	0.0817732	89.8051	0.236735	1.99417e-14	0.818242	2.13626e-14	0.842394	8095.07	3.49446e-15	1	0
A6NDG6	26.1013	26.021	0.160665	172.968	0.755178	5.99617e-17	0.469731	1.07233e-16	0.511624	30103.3	1.03789e-17	1	0
A6NF48;Q9Y2X9;F5H1Z5	23.5774	22.8359	1.48299	49.8938	2.29113	3.61457e-12	0.0481119	3.63039e-12	0.0657928	2656.3	4.85369e-13	1	0
A6NG10;Q969T9;E7EX86;B4DFG2;B4DV07	24.2124	23.901	0.622667	169.271	3.11822	7.26159e-17	0.0125827	1.26845e-16	0.0206087	29408.8	1.15099e-17	1	0
A6NG79;E9PGC6;Q92733	24.2277	24.0974	0.260665	147.344	1.12702	2.48264e-16	0.289317	3.75193e-16	0.328581	21946.4	4.21061e-17	1	0
Q14202-2;Q14202;A6NHB5;A6NHN7	21.905	22.2338	-0.657767	102.289	-2.13979	6.29715e-15	0.061502	7.06344e-15	0.0818774	10158	1.27834e-15	1	0
A6NHR9-2;A6NHR9	27.6356	27.3748	0.521702	339.21	4.57115	1.53287e-19	0.00139864	7.36253e-19	0.00318438	117277	2.50504e-20	1	0
P63092-3;P63092-2;P63092;A6NI00;Q5JWF2-2;Q5JWF2	27.4192	27.2058	0.426929	269.594	2.9915	1.17407e-18	0.0154195	3.73102e-18	0.0245452	73830.3	1.94767e-19	1	0
Q5JRG1;Q9BVL2-2;C9JDH3;H7BYF2;H7BXQ4;A6NI12;Q9BVL2	23.5699	23.3737	0.392533	85.5571	1.01599	3.06272e-14	0.336561	3.24428e-14	0.377808	7443.99	5.06617e-15	1	0
A6NJ11;Q92890;Q92890-1;C9JS35;A8MW31;C9IZG3	24.5276	24.3428	0.369591	130.037	1.39606	7.51143e-16	0.196672	9.95739e-16	0.232634	17168.4	1.24982e-16	1	0
A6NJ78;A6NJ78-2	22.1793	22.1727	0.0130949	120.655	0.0503865	1.45828e-15	0.960932	1.80988e-15	0.969829	14566.3	2.58887e-16	1	0
A6NJA2;B7Z4N8;P54578	26.4513	26.2404	0.421817	179.875	2.04461	4.23816e-17	0.0717106	7.88662e-17	0.0939477	32879.5	7.02075e-18	1	0
Q16540;A6NJD9;A8MVT4;A8MYK1;H7C2P7	23.8985	24.1952	-0.593495	160.454	-2.78306	1.16655e-16	0.021598	1.93317e-16	0.0329371	25121.7	2.31368e-17	1	0
Q76FK4-2;Q76FK4-4;A6NJK7;Q76FK4;F8WE42;F5H101;Q76FK4-3	26.2635	25.9802	0.566553	225.073	3.47061	5.81322e-18	0.00720645	1.42231e-17	0.0127465	51774.7	9.38672e-19	1	0
Q8WTT2;A6NJZ9;F5H677	27.0055	26.8814	0.248335	245.765	1.60543	2.66622e-18	0.14338	7.36673e-18	0.17501	60961	4.55153e-19	1	0
Q13596-2;A6NKH4;Q13596;H0Y2M5;H0YK42	24.3778	24.0743	0.607047	154.972	2.76318	1.58733e-16	0.0223063	2.53415e-16	0.0338948	24629.7	2.5256e-17	1	0
A6NLT0;Q9Y3B7;Q9Y3B7-2;E9PQB6	22.4445	22.0907	0.707491	119.813	2.71331	1.5517e-15	0.0241889	1.91114e-15	0.0362667	14822.2	2.39665e-16	1	0
E1B6W5;P22307-2;B4DHP6;A6NM69;C9JC79;P22307	25.4577	25.1423	0.630761	203.041	3.60186	1.44855e-17	0.00587633	3.10047e-17	0.0107425	42272.8	2.30542e-18	1	0
P09884;A6NMQ1	24.7448	24.4353	0.618931	124.439	2.22876	1.10931e-15	0.0532433	1.41669e-15	0.0719371	15882.2	1.76479e-16	1	0
E9PGK1;A6NN80;P08133;B7Z582;E5RK69;E7EMC6	26.1048	25.8733	0.463111	227.858	2.88393	5.21292e-18	0.0183421	1.29951e-17	0.0285715	52857.1	8.56436e-19	1	0
A6NNK5;Q12888;F8VY86;Q12888-2	27.2241	26.7921	0.863917	215.182	4.90633	8.65742e-18	0.000878499	2.00246e-17	0.00217505	47820.6	1.3348e-18	1	0
Q15257-3;Q15257-2;A6PVN5;Q15257;B7ZBQ0;Q68CR8;Q15257-4;A6PVN9;B4DZF8	26.5296	26.1662	0.726781	150.671	2.95923	2.037e-16	0.0162424	3.15052e-16	0.0257141	23341.1	3.20464e-17	1	0
Q15906;A6PW55	24.2849	23.7965	0.976791	123.191	3.57563	1.2129e-15	0.00611994	1.53283e-15	0.0110856	15811.7	1.7999e-16	1	0
Q99755-2;Q99755-4;Q99755-3;A6PW57;Q99755	24.2351	24.2293	0.011649	157.325	0.0534848	1.38897e-16	0.958532	2.25799e-16	0.967631	24763	2.46591e-17	1	0
Q9ULV4;A7MAP0;B4E3S0	30.6841	30.1927	0.982703	437.713	10.0738	1.60003e-20	3.77603e-06	1.49382e-19	3.91988e-05	197930	2.46296e-21	1	0
P35241;A7YIJ8;F5H1A7;H7BZI4	26.7016	26.5187	0.365893	170.72	1.6656	6.73341e-17	0.130665	1.18665e-16	0.160977	29550.1	1.12681e-17	1	0
A8CG34-2;A8CG34	22.842	22.8517	-0.0194518	93.2279	-0.0561139	1.43187e-14	0.956496	1.55066e-14	0.966023	8684.05	2.56017e-15	1	0
P50570-2;A8K1B6;P50570;F5H4R9;E9PEQ4	27.0468	26.8425	0.408726	283.658	3.05415	7.48077e-19	0.0139427	2.58244e-18	0.0224816	81696.5	1.24352e-19	1	0
A8K1C9;Q96LT9	22.9451	22.6419	0.606349	122.147	2.31302	1.30784e-15	0.0464293	1.64422e-15	0.0638184	15324.9	2.06739e-16	1	0
A8K8E1;Q8TC07-2;Q8TC07	24.5102	24.4027	0.215161	162.825	1.01516	1.02433e-16	0.336936	1.72103e-16	0.378132	26746.9	1.75251e-17	1	0
P53990-2;P53990;P53990-4;A8KAH5;H3BMU1;H3BUI0;F5H6Z7;P53990-3;F5GXM3;H3BQF7;H3BVH9	24.8217	24.5905	0.462315	119.607	1.59005	1.57554e-15	0.146803	1.93722e-15	0.178789	14577.2	2.5803e-16	1	0
C9IYT9;C9JX92;A8MQ02;P55196-2;P55196-6;Q5TIG5;P55196-3;P55196-1;P55196;P55196-5	24.1286	23.7736	0.709866	125.154	2.64246	1.0544e-15	0.0271439	1.35052e-15	0.040145	16138.1	1.6441e-16	1	0
A8MQB8;Q06787-8;G3V0J0;Q06787-2;G8JL90;Q06787-6;Q06787-4;Q06787-5;Q06787-7;Q06787-3;Q06787;Q8IXW7;G8JLE9	20.9695	20.9855	-0.0320561	97.1924	-0.104981	9.90212e-15	0.918728	1.08913e-14	0.932632	9431.94	1.77554e-15	1	0
C9J0K6;B4DKK2;A8MTH6;P30626;B4DHQ6	27.4965	27.3255	0.341997	216.856	1.91915	8.08306e-18	0.0876727	1.88715e-17	0.112361	47618.6	1.36008e-18	1	0
Q15398-1;A8MTM6;Q15398;G3V4E5	23.3208	22.9985	0.644483	144.667	2.86659	2.92061e-16	0.0188636	4.32683e-16	0.0292897	21523.3	4.59001e-17	1	0
O15533-2;G5E9H8;O15533;D3YTI9;A8MUD0;O15533-3;F8VS90;E9PGM2;A2ABB9;A2AB90	24.3466	24.475	-0.256819	81.3468	-0.603574	4.7879e-14	0.561252	5.01447e-14	0.600506	6548.23	8.93937e-15	1	0
P62750;H7BY10;A8MXA8;A8MUS3	29.559	29.3537	0.410518	404.094	3.99609	3.24907e-20	0.00322626	2.39384e-19	0.00641427	165591	5.43014e-21	1	0
Q52LJ0;A8MUW5	26.7093	26.6052	0.208221	190.673	1.05519	2.52827e-17	0.319248	5.04728e-17	0.359669	36641.7	4.34391e-18	1	0
Q16643;A8MV58;Q16643-2;D6R9W4	26.1839	25.8804	0.60695	253.578	4.20511	2.0204e-18	0.00236799	5.81064e-18	0.00495177	65827.4	3.23846e-19	1	0
Q5M775-4;A8MV89;Q5M775;Q5M775-5;Q5M775-3;Q5M775-2	25.3622	25.0893	0.545635	193.08	2.96916	2.26225e-17	0.0159843	4.5919e-17	0.0253517	38099.3	3.65429e-18	1	0
A8MVI8;Q6NW34-2;Q6NW34;E7ENV3	22.6214	22.6124	0.0180724	120.011	0.0678227	1.52915e-15	0.947432	1.88656e-15	0.958349	14414.1	2.71221e-16	1	0
A8MVR0;Q9Y6Y0	22.2551	22.0962	0.317854	121.939	1.24034	1.32775e-15	0.246678	1.66686e-15	0.284754	15084.6	2.21734e-16	1	0
O43660;A8MW61;O43660-2;D6RA26	28.5215	28.4274	0.188197	285.591	1.33692	7.04373e-19	0.214543	2.45293e-18	0.251682	82104.2	1.21639e-19	1	0
B4DVY1;A8MWD3;O15371	26.6152	26.2629	0.704636	212.682	4.03496	9.60214e-18	0.00304452	2.17935e-17	0.00611429	46463.7	1.51641e-18	1	0
P62308;A8MWD9;Q49AN9;F5H013;F5H5R7;C9JVQ0	29.2209	29.0598	0.322253	177.617	1.39275	4.74024e-17	0.197636	8.68381e-17	0.233584	31899.7	8.028e-18	1	0
Q99733;F5HFY4;A8MZ22;C9J6D1;E9PNW0;E9PJJ2;E9PS34;E9PNJ7;C9JZI7;A8MXH2;E9PKT8;E9PKI2;E9PP22	28.2087	28.1398	0.137825	278.626	0.964967	8.76704e-19	0.360148	2.95168e-18	0.401084	78013.4	1.52561e-19	1	0
A8MZF9;P55039	23.4686	23.041	0.855293	124.248	3.2613	1.12443e-15	0.0100189	1.43223e-15	0.0169247	16021.4	1.69785e-16	1	0
G3V2Q3;O75909-2;O75909-1;C9JSW4;A8MZK4;G3V5E1;O75909;O75909-4;C9JI13;G3V235	23.7482	23.3133	0.869789	121.223	3.19802	1.39889e-15	0.0110785	1.74761e-15	0.01845	15253.5	2.11062e-16	1	0
Q8IYB3;A9Z1X7;E9PCT1;Q8IYB3-2	29.2647	28.9136	0.702204	379.209	6.51216	5.70722e-20	0.000117695	3.60108e-19	0.000422541	147334	9.11298e-21	1	0
B0AZR7;Q13303-2;Q13303;Q13303-3;Q5TG80	22.4747	22.592	-0.234594	71.7868	-0.527098	1.44798e-13	0.611061	1.48826e-13	0.648861	5100.11	2.70402e-14	1	0
Q9UH99;B0QY62	21.1282	20.8928	0.470882	110.711	1.76438	3.1244e-15	0.112004	3.64429e-15	0.140287	12536.3	5.03383e-16	1	0
B0QYK1;B0QYK0;Q01844-3;Q01844;Q01844-5;H7BY36;Q01844-2;C9JGE3	27.5416	27.6925	-0.301689	122.642	-0.944761	1.26184e-15	0.369819	1.5896e-15	0.410701	14878.1	2.35698e-16	1	0
H3BQQ9;P63279;B0QYN7;H3BPC4	27.934	27.5287	0.810673	244.429	5.08977	2.79818e-18	0.00068581	7.66818e-18	0.00176826	61530.8	4.36767e-19	1	0
B0QYW5;F5GYD1;B4DU97;O43808;F8WE74	22.3483	21.9956	0.705395	116.007	2.63067	2.06535e-15	0.0276702	2.48549e-15	0.0408265	13896.1	3.18963e-16	1	0
P25440;H0Y6K2;H0Y5T9;P25440-2;B0S7P1;B0V072;H0Y602;B0V073;Q658Y7;F8VXF8;E9PIQ3	24.6309	24.2781	0.70554	114.269	2.34813	2.36078e-15	0.0438499	2.80846e-15	0.0606938	13442.5	3.69492e-16	1	0
B0S8I6;Q14320	24.4774	24.0741	0.806535	135.448	3.20871	5.23421e-16	0.0108915	7.21202e-16	0.0182222	18971.1	8.02971e-17	1	0
E7EMZ4;F8VXY4;F8VX53;P46379-2;B0UX83;P46379;P46379-3;G3V1Z5;F6S6P2;F6TH84	26.8648	26.6466	0.436482	293.356	3.39786	5.55324e-19	0.00807646	2.00598e-18	0.0140348	87479	9.18394e-20	1	0
Q96KQ7-2;B0UZY3;Q96KQ7;A2BED6;A2BED7;H0YIM0;H0YHA9;B0UZY0;A2ABF8;B0UZY1;A2ABF9	23.4739	23.214	0.519717	115.426	1.82728	2.15927e-15	0.101439	2.58993e-15	0.12818	13624.8	3.48082e-16	1	0
P26640;B0V043;H0Y4A6	29.3106	28.9771	0.667004	417.968	6.80301	2.40888e-20	8.47396e-05	1.9668e-19	0.000331358	178764	3.86795e-21	1	0
B4DWZ0;B0V0L0;E7ETJ1;P36915-2;P36915;A8MPZ0	24.4225	24.1498	0.545291	157.885	2.5208	1.34594e-16	0.0330946	2.19129e-16	0.0474802	25496.8	2.16661e-17	1	0
B1AH49;E7ENL2;P25325	24.7494	24.4326	0.633729	109.489	2.00813	3.44706e-15	0.0760406	3.99712e-15	0.0991142	12302.9	5.47085e-16	1	0
B1AH89;Q14166	27.3604	27.0181	0.684739	238.253	4.26967	3.51058e-18	0.00215494	9.24283e-18	0.0045765	58221.4	5.58028e-19	1	0
P55769;B1AHD1	29.339	28.9538	0.770342	221.831	4.17334	6.61112e-18	0.00248098	1.58551e-17	0.00515157	50535.4	1.04507e-18	1	0
B1AJQ6;Q86Y82	22.8021	22.3784	0.847376	127.662	3.41818	8.84398e-16	0.00782295	1.15276e-15	0.013648	16926.4	1.33093e-16	1	0
O43847;O43847-2;B1AKJ5;G3V1R5;F5H6R2;F5H7V1	27.3667	27.0246	0.684141	297.449	5.32455	4.9115e-19	0.000503057	1.82093e-18	0.00136827	90744.1	7.80729e-20	1	0
Q9NP97;B4DFR2;B1AKR6	24.2828	24.1502	0.265075	143.267	1.11193	3.18343e-16	0.295413	4.65295e-16	0.334981	20752	5.3956e-17	1	0
B1AKV6;B1AKV3;Q9NVA1;B7Z314;B1AKV2;Q9NVA1-5;Q9NVA1-4;Q9NVA1-2	22.6622	22.551	0.222552	125.088	0.872901	1.05934e-15	0.405742	1.35605e-15	0.447178	15802.1	1.80475e-16	1	0
B1ANR0;Q13310-2;Q13310;Q13310-3;H0Y5F5	27.9486	27.7136	0.469937	241.194	2.892	3.14892e-18	0.0181044	8.4384e-18	0.0282213	59169.3	5.19486e-19	1	0
F5H0X6;P07602;P07602-2;C9JIZ6;P07602-3;F8W6Z6;B1AVU8	23.4445	23.2325	0.424035	132.319	1.70771	6.43839e-16	0.122386	8.69622e-16	0.151816	17830.9	1.05677e-16	1	0
Q03518;B1AZV3;F5H648	25.0214	24.9812	0.0803055	183.188	0.416404	3.60526e-17	0.687016	6.86116e-17	0.720046	33666.1	6.32244e-18	1	0
P21675;P21675-2;B1Q2X3;P21675-3;P21675-4;Q8IZX4	23.5102	23.2429	0.534556	158.459	2.57694	1.30333e-16	0.0302011	2.12828e-16	0.0440337	25693.3	2.09413e-17	1	0
B2WTI4;Q6NYC1-2;Q6NYC1;Q6NYC1-3	23.2262	23.1398	0.172783	113.819	0.600954	2.44484e-15	0.56292	2.89817e-15	0.601995	13051.9	4.21063e-16	1	0
B3KMG0;Q53GS7;Q53GS7-2	24.669	24.5197	0.298753	165.406	1.42506	8.91095e-17	0.188384	1.52062e-16	0.223985	27694.5	1.50196e-17	1	0
Q8IXK0-2;B3KPJ4;Q8IXK0-4;Q8IXK0;Q8IXK0-5;Q8IXK0-3;C9J3D2	24.9222	24.5187	0.807039	140.967	3.28096	3.6742e-16	0.00971157	5.26611e-16	0.0164821	20536.7	5.6508e-17	1	0
B3KQF6;F5GWU6;F5H008;Q9H267	23.0438	22.6597	0.768122	69.0659	1.65548	2.0383e-13	0.132729	2.0886e-13	0.163289	4934.53	3.12952e-14	1	0
B3KS61;O60725	22.4468	22.141	0.611712	70.9323	1.38573	1.60985e-13	0.199697	1.6519e-13	0.235765	5172.32	2.54079e-14	1	0
B3KSA0;P49753-2;Q86TX2;P49753;G3V4F2	23.4118	23.5161	-0.208701	133.773	-0.839485	5.84425e-16	0.42326	7.95285e-16	0.465425	17737.2	1.08174e-16	1	0
B4DMT5;O00303;B3KSH1	27.7909	27.5729	0.435887	271.64	3.03647	1.09797e-18	0.014344	3.5434e-18	0.0230518	74964	1.82048e-19	1	0
O15382-2;B3KSI3;O15382	23.9217	23.6037	0.635883	161	3.06695	1.13195e-16	0.0136592	1.87969e-16	0.0221063	26628.7	1.78725e-17	1	0
B3KT25;Q96S55-2;Q96S55;Q96S55-3;Q96S55-4	25.1126	24.8529	0.51943	145.743	2.15389	2.73495e-16	0.0601145	4.0879e-16	0.0803246	21689.7	4.43596e-17	1	0
F8W7U8;P49959;B3KTC7;P49959-2	24.4113	24.4257	-0.0287634	99.3141	-0.0826971	8.17832e-15	0.93593	9.06981e-15	0.947667	9851.68	1.46407e-15	1	0
H0YLJ3;Q9UBU8-2;B3KTM8;H0YMJ0;Q9UBU8;B7Z6R1	26.2646	25.9413	0.646598	226.153	3.98593	5.57189e-18	0.00327567	1.37562e-17	0.00650361	52435.7	8.87357e-19	1	0
P14678-2;P63162;P14678;B3KVR1;E7ENP4;P14678-3	31.2099	30.8479	0.723975	239.686	3.97764	3.32887e-18	0.00331654	8.86614e-18	0.00657578	58813.6	5.33555e-19	1	0
Q8WTV0-4;B7ZKQ9;F8W8N0;Q8WTV0-2;B3KW46;B4DZ71;Q8WTV0;F5H4X0;Q8WTV0-3	24.4991	24.3265	0.345153	181.001	1.81592	4.0103e-17	0.103276	7.52363e-17	0.130101	33229.4	6.69903e-18	1	0
B3KW52;H3BRL3;O14562	22.5752	22.297	0.556531	86.5476	1.52751	2.76595e-14	0.161496	2.93633e-14	0.194401	7679.79	4.41255e-15	1	0
B3KW71;P09417;B7Z415;D6RGG7	25.667	25.276	0.781996	221.008	4.83493	6.83232e-18	0.000968645	1.62961e-17	0.00236467	50379.2	1.0595e-18	1	0
B3KX27;B4DUS7;Q8IUC4	21.7046	21.3375	0.734118	120.814	2.93916	1.44143e-15	0.0167765	1.79254e-15	0.0263968	15106.8	2.20296e-16	1	0
B3KXH8;Q9Y5X1	23.7497	23.5428	0.41373	98.4564	1.22345	8.83133e-15	0.252685	9.75294e-15	0.291226	9865.51	1.455e-15	1	0
F8VVQ3;F8VZA2;Q6P1Q0;B3KXK7;F8VS60;F8W0R0;Q6P1Q0-4;F8VP71;B7Z7E4;Q6P1Q0-2;H0YHF4;F8VPY5;F8W1Z2	23.5085	23.7279	-0.438797	115.113	-1.50527	2.2118e-15	0.167027	2.64567e-15	0.200506	13008.3	4.27346e-16	1	0
B3KXS5;P36776;F5GZ27	27.4715	27.137	0.668966	304.139	5.30151	4.03268e-19	0.000518412	1.57304e-18	0.00140564	94809.1	6.42916e-20	1	0
O43747;O43747-2;B3KXW5;E7EUH1	26.119	25.8881	0.461838	188.612	2.37926	2.7839e-17	0.0416821	5.4947e-17	0.0581614	36214.6	4.57556e-18	1	0
E7ENR3;B4DDF4;Q99439;B4DUT8;H3BTZ5;H3BVI6;Q99439-2;H3BQH0	25.9983	25.8659	0.264879	243.04	1.75988	2.94314e-18	0.112798	7.99623e-18	0.141159	59676.5	5.00203e-19	1	0
B4DDF7;P30153;F5H3X9;E9PH38	30.3244	29.9348	0.779171	481.225	8.85706	6.90722e-21	1.0759e-05	8.80569e-20	7.50551e-05	237684	1.09438e-21	1	0
B4DDP6;Q9UJU6;Q9UJU6-2;Q9UJU6-3;B4DDD6;F8WBG8;H0Y5J4;B4DDU5	23.9461	23.5985	0.695082	132.648	2.76273	6.29824e-16	0.0223225	8.5307e-16	0.0338997	18121.5	9.83717e-17	1	0
B4DDY8;P49590;E9PG66;C9JV49;D6RJE6;B4DQ67;F5HHF0;C9JHI8	21.1744	20.9731	0.402526	101.418	1.37636	6.79258e-15	0.202479	7.60546e-15	0.238726	10484.9	1.111e-15	1	0
B4DE85;Q9BUQ5;P48651	23.8964	24.0035	-0.214161	168.628	-1.06385	7.51079e-17	0.315518	1.30883e-16	0.355927	28182.7	1.39004e-17	1	0
E7EPW2;B4DFJ5;P82663;B4DQG6	25.7157	25.4873	0.456767	225.181	2.85357	5.78867e-18	0.0192656	1.41752e-17	0.0298289	51623.3	9.5094e-19	1	0
H3BM67;H3BUP2;H3BUN4;O60936-2;B4DFL0;O60936	23.1942	22.8426	0.703132	129.251	2.81326	7.92612e-16	0.0205655	1.04531e-15	0.0316281	17227.9	1.23078e-16	1	0
B4DFL2;P48735;B4DSZ6;H0YL11	23.7629	23.6788	0.168058	149.14	0.748473	2.23002e-16	0.473566	3.41753e-16	0.515285	22401	3.84494e-17	1	0
C0IMW5;B4DFR4;Q969G3-2;B4DGM3;Q969G3;H7BXG8;H7C3F6	28.061	27.8222	0.477692	245.543	2.98105	2.68763e-18	0.0156811	7.40713e-18	0.0249069	61335.5	4.42965e-19	1	0
P19367-4;B4DG62;P19367-2;P19367;P19367-3;E7ENR4	25.7933	25.6436	0.29927	212.165	1.75083	9.81149e-18	0.11441	2.21828e-17	0.142972	45542.6	1.65713e-18	1	0
Q9ULH7-4;Q9ULH7;B4DGT8	21.2702	21.0865	0.367406	112.045	1.38045	2.80989e-15	0.201262	3.30308e-15	0.237483	12774.7	4.63071e-16	1	0
B4DHE8;Q96DH6-2;Q96DH6	23.2532	22.7504	1.00548	41.8924	1.3092	1.69177e-11	0.223386	1.69449e-11	0.260976	1834.25	2.49682e-12	1	0
B4DT77;B4DHY4;P20073-2;P20073	27.054	26.6842	0.739453	256.499	5.02605	1.82535e-18	0.000746994	5.32344e-18	0.00190685	67640.3	2.87112e-19	1	0
B4DIF5;Q9NV96-3;Q9NV96-2;Q9NV96	22.1085	22.0416	0.13378	67.3652	0.289114	2.54146e-13	0.779142	2.59807e-13	0.805563	4565.69	4.41439e-14	1	0
H7C0V9;P05067-10;E9PEV0;P05067-3;P05067-4;P05067-5;P05067-6;E9PG40;P05067-7;B4DII8;P05067-8;P05067-9;P05067;H7C104	24.1302	24.1077	0.04498	116.619	0.153857	1.97135e-15	0.881168	2.38289e-15	0.900163	13625.3	3.48026e-16	1	0
B4DIZ2;P61086;D6RDM7;P61086-2;C9JGP1	26.5267	26.2997	0.453983	262.469	3.2037	1.48862e-18	0.0109787	4.52924e-18	0.0183475	70089.5	2.4524e-19	1	0
B4DT56;B7Z1J3;B4DJE5;E9PNM1;P37268;B3KQ95	22.7973	22.5412	0.512243	108.355	1.74114	3.7802e-15	0.116159	4.35677e-15	0.144866	12010.7	6.08575e-16	1	0
B4DJE7;B7Z9I1;P11310;P11310-2;Q5T4U5	23.3883	22.9667	0.84327	114.823	2.98113	2.26192e-15	0.0156791	2.69895e-15	0.0249069	13677.2	3.42213e-16	1	0
B4DJL6;B4DVD5;Q96SY0-3;H3BRY6;B4DVT3;Q96SY0	26.5585	26.3838	0.349429	271.439	2.54201	1.10519e-18	0.0319699	3.56407e-18	0.0461095	74661.5	1.8534e-19	1	0
B4DJP7;P62318	32.1394	31.7403	0.798158	332.974	5.92069	1.80688e-19	0.000237059	8.29089e-19	0.000731991	113695	2.87426e-20	1	0
C0H5W9;B4DJS7;Q9UNH7;G3V5X9	23.4926	23.6973	-0.409392	92.6997	-1.13241	1.50576e-14	0.287164	1.62705e-14	0.326306	8446.05	2.89553e-15	1	0
B4DJV2;O75390;H0YIC4	29.5031	29.1613	0.683569	401.888	6.66141	3.41056e-20	9.93121e-05	2.45786e-19	0.000371675	165345	5.46615e-21	1	0
B4DJV5;Q13610	25.3836	25.0897	0.587721	150.766	2.49726	2.02563e-16	0.0343894	3.13516e-16	0.0490956	23269.2	3.24877e-17	1	0
B4DK30;Q15029	32.4255	31.9852	0.880699	482.959	9.40317	6.69048e-21	6.63131e-06	8.67406e-20	5.55336e-05	239761	1.05299e-21	1	0
E5RJI3;B4DKJ6;E5RIU9;Q8WUX9	23.6478	23.4928	0.310022	115.555	1.07829	2.13797e-15	0.309374	2.5665e-15	0.349448	13530.4	3.5897e-16	1	0
P49589-2;B4DKY1;P49589;P49589-3;A8MVQ3	23.4934	23.4614	0.0638899	106.993	0.206024	4.22846e-15	0.841426	4.84395e-15	0.864018	11478.7	7.43837e-16	1	0
P29353-2;P29353-7;B4DL02;P29353;P29353-6;Q5T181;Q5T182;P29353-3	21.5894	21.8309	-0.483032	75.1035	-1.17503	9.70844e-14	0.270581	1.00267e-13	0.309235	5517.11	1.90924e-14	1	0
B4DL14;P36542-2;P36542	27.0618	26.8867	0.350167	292.923	2.69759	5.62644e-19	0.0248149	2.02905e-18	0.0370524	86928.7	9.44443e-20	1	0
B4DL96;Q13887;A2TJX0	24.6717	24.6361	0.071087	156.555	0.319425	1.4507e-16	0.756804	2.34348e-16	0.785073	24580.2	2.54821e-17	1	0
B4DLG2;O75152;E9PQ61;E9PBY7	27.7145	27.3518	0.725468	363.151	6.81091	8.37495e-20	8.39983e-05	4.73603e-19	0.000328755	135423	1.32409e-20	1	0
B4DLN1;P52815	28.0952	27.8693	0.451864	266.551	3.05596	1.29832e-18	0.0139022	4.05201e-18	0.0224411	72210.9	2.14883e-19	1	0
F5H6G7;B4DLV0;Q9BSC4;Q9BSC4-2;H7C1Z3	23.4112	23.3509	0.12054	116.158	0.423994	2.04177e-15	0.681674	2.46051e-15	0.715651	13562.4	3.55237e-16	1	0
C9J453;O15344-2;B4DLX8;O15344	22.0668	21.7358	0.661841	102.718	2.2116	6.06807e-15	0.0547471	6.82228e-15	0.0738315	10877.1	9.44195e-16	1	0
F8VS23;F5H7B0;F8VNU1;B4DM01;Q15477;F5H6Y7	21.0259	21.0925	-0.133226	89.4602	-0.399553	2.06328e-14	0.698942	2.20812e-14	0.731489	7952.74	3.78011e-15	1	0
B4DM74;Q02543	28.4554	27.9808	0.949208	255.311	6.12427	1.90206e-18	0.000185355	5.50662e-18	0.000599518	67432.3	2.91057e-19	1	0
Q9Y3F4;B4DNJ6;B0AZV0	28.7362	28.4168	0.638644	374.323	5.9486	6.40244e-20	0.000229124	3.9206e-19	0.000713048	143302	1.03055e-20	1	0
B4DNM4;Q96GD4	22.4491	22.2324	0.433488	135.254	1.86477	5.30132e-16	0.0955936	7.29371e-16	0.121579	18653.7	8.65313e-17	1	0
Q5TBH8;B4DNM9;O15228;Q5TBH6	21.2396	20.8757	0.727709	117.762	2.90274	1.80807e-15	0.0177928	2.20324e-15	0.0277953	14359.8	2.75793e-16	1	0
B4DNR3;Q96IU4;B4DQI4;F8W9U3	25.2152	24.9255	0.579383	140.712	2.3128	3.73378e-16	0.0464457	5.34448e-16	0.0638207	20265.4	5.99378e-17	1	0
H0Y8B6;B4DP98;O15381;F8W938;O15381-3;O15381-2;B4DMC4	22.9337	22.6882	0.491135	131.485	2.01263	6.8094e-16	0.0754928	9.11824e-16	0.098518	17666.7	1.101e-16	1	0
F6TTN0;B4DPY8;O94842	25.7558	25.5084	0.494681	204.535	2.80475	1.35741e-17	0.0208513	2.92406e-17	0.0319773	42653.7	2.21556e-18	1	0
B4DQI6;B4DUA9;Q13595;Q13595-2	25.3698	25.3733	-0.00710506	147.177	-0.0291417	2.50776e-16	0.977397	3.78596e-16	0.98258	21655	4.4676e-17	1	0
B4DQJ8;P52209;F5H7U0;F5H0L3;B4DV68	30.7371	30.2848	0.904572	460.246	9.7206	1.0254e-20	5.05902e-06	1.14635e-19	4.69305e-05	218248	1.59725e-21	1	0
B4DR31;Q16555	26.6779	26.3199	0.715983	236.078	4.54109	3.80779e-18	0.00145937	9.90571e-18	0.00329341	57269.7	6.0031e-19	1	0
B4DR70;P35637-2;P35637;H3BPE7	30.8156	30.5333	0.564511	451.515	5.90277	1.21511e-20	0.000242312	1.25246e-19	0.000744524	207670	1.99065e-21	1	0
Q02809;B4DR87	28.0703	27.7875	0.565531	303.988	4.3747	4.05051e-19	0.0018509	1.57821e-18	0.00403474	94308.5	6.58178e-20	1	0
Q5JVZ5;Q96JJ3;B4DRL5;F5GZP8;Q7Z5G9;H0YEH5;B4DZ20;Q5JVZ8;H0YCM7	23.6732	23.2912	0.763945	135.647	3.14605	5.16666e-16	0.0120354	7.13545e-16	0.0198391	19013.5	7.95075e-17	1	0
D6RH20;G5EA06;Q92552;B4DRT2;D6RJC7	24.0254	24.1791	-0.307298	99.8962	-0.897746	7.76577e-15	0.393052	8.64406e-15	0.434179	9853.23	1.46305e-15	1	0
G3V1P0;B4DS22;Q9P215	22.0274	21.8739	0.306924	119.007	1.18076	1.6473e-15	0.268411	2.01692e-15	0.306996	14362.7	2.75546e-16	1	0
B4DS55;F5H5U7;Q96JG6;Q75N11;H0Y7Q2;Q5JPD9	21.0385	20.8016	0.473818	94.2034	1.51729	1.30577e-14	0.164018	1.4201e-14	0.197111	9078.73	2.10262e-15	1	0
O14773-2;B4DSE2;O14773	23.8308	23.5682	0.525136	136.198	2.14586	4.98444e-16	0.0609011	6.91226e-16	0.0812253	18967.7	8.03609e-17	1	0
B4DSN4;Q8NHM5-2;E7ET57;Q8NHM5;Q8NHM5-4;Q8NHM5-3;E7EML5	23.5598	23.0161	1.08742	72.3162	2.41594	1.35681e-13	0.0392642	1.39554e-13	0.0551342	5482.55	1.96311e-14	1	0
B4DT35;Q7Z3B4;E7EUM5;Q7Z3B4-2	26.3463	26.2966	0.0993878	255.13	0.681838	1.914e-18	0.512761	5.53384e-18	0.553055	65338	3.34735e-19	1	0
I3L295;Q96K24;B4DT74;Q9H3L2;O75352;Q1HDL3;I3L1D2;I3L4E0	24.6558	24.3996	0.512323	185.517	2.75441	3.22351e-17	0.022626	6.22156e-17	0.0342723	35146.7	5.22458e-18	1	0
F5H260;B4DTT0;H7C3P4;B4DYH8;P15586;F6S8M0;F5H4C6	24.536	24.3124	0.447312	126.865	1.65048	9.34876e-16	0.13376	1.21275e-15	0.16428	16393.5	1.5336e-16	1	0
B4DU58;P40121;B8ZZS7;E7ENU9	26.6778	26.254	0.847562	245.587	5.60618	2.68334e-18	0.000350447	7.40466e-18	0.00100656	62291.7	4.13614e-19	1	0
B4DUD5;P33240-2;P33240;E7EWR4;E9PID8	29.1559	28.8468	0.618155	448.168	6.79087	1.29796e-20	8.58924e-05	1.29203e-19	0.000334254	205205	2.09884e-21	1	0
B4DUN1;P18615;A2ABK4;A2ABK3;E9PD43;A2ABK2;A2ABK1;B4DYX9	23.9716	23.7314	0.480283	156.907	2.24544	1.42207e-16	0.0518211	2.30234e-16	0.0702768	25123.2	2.31305e-17	1	0
B4DUS9;O95861;A6NF51;C9JI50;O95861-2;B4DPS5	26.3524	25.9764	0.752021	183.16	3.74944	3.61023e-17	0.00468365	6.86762e-17	0.00883631	34532.8	5.64886e-18	1	0
F8VRR3;G3XA91;B4DUX5;F8VQZ7;P50579	25.4734	25.3574	0.232087	201.629	1.30492	1.54097e-17	0.224777	3.26623e-17	0.262391	41027.9	2.63195e-18	1	0
B4DV79;P55884;F8W8C8;P55884-2	28.9073	28.596	0.62253	253.055	3.89543	2.0577e-18	0.00375263	5.91014e-18	0.00732058	65446	3.32294e-19	1	0
E9PDK5;B4DVE7;P50995	27.0429	26.6964	0.693098	252.272	4.63123	2.11498e-18	0.00128523	6.05073e-18	0.0029743	65315	3.35258e-19	1	0
B4DVQ5;F5H4V1;H3BRV0;Q99613;B5ME19;B4DRU0;B4DVU3;C9J1F3;B4DDN4	27.4837	27.0606	0.846326	216.849	4.7956	8.08531e-18	0.00102253	1.88715e-17	0.00247541	48517.1	1.25196e-18	1	0
B4DWA1;F8W878;Q9UQB8-3;Q9UQB8-5;Q9UQB8-4;Q9UQB8-6;Q9UQB8-2;Q9UQB8;I3L4C2;I3L2M4	23.3595	23.149	0.421121	156.332	2.01098	1.46911e-16	0.0756927	2.36708e-16	0.0987494	24888.3	2.41135e-17	1	0
B4DXI5;E9PEN4;B4DWI1;Q9UJ83;B3KPX4	21.333	21.0255	0.615064	96.7233	2.00074	1.03356e-14	0.0769476	1.13453e-14	0.100117	9633.07	1.61709e-15	1	0
B4DWU3;E9PMG2;P50897;E9PP28;E9PK48	25.5744	25.3495	0.449706	216.422	2.71485	8.2278e-18	0.0241285	1.91426e-17	0.036201	47676.7	1.35275e-18	1	0
B4DWW1;P40616;B4DZG7;F8VYN9	26.4024	26.3906	0.0236313	152.404	0.0964984	1.84069e-16	0.925271	2.88891e-16	0.938837	23247.8	3.262e-17	1	0
Q96KB5;B4DX68	26.9846	26.6892	0.590822	281.579	4.40764	7.98484e-19	0.00176528	2.71984e-18	0.00386643	81061.3	1.28729e-19	1	0
B4DXK8;Q8TED0;H0Y8P4;B4DU75	25.0711	24.9401	0.261928	159.805	1.18675	1.20918e-16	0.266158	1.99472e-16	0.304819	25807.3	2.05344e-17	1	0
E7EU85;E9PFF5;P51114-3;P51114-2;B4DXZ6;P51114	24.8306	24.4405	0.780231	180.98	4.08535	4.01435e-17	0.00282497	7.5279e-17	0.00575018	33816.1	6.19907e-18	1	0
G3V4W0;B4DY08;G3V4C1;P07910-2;G3V576;B2R603;G3V2Q1;P07910;P07910-4;G3V2D6;P07910-3;G3V555;G3V5V7;G3V575;G8JL89;O60812	31.3258	30.9739	0.70375	493.777	7.933	5.4978e-21	2.58618e-05	7.93723e-20	0.000137008	249418	8.83928e-22	1	0
B4DZI8;P35606	27.6546	27.3914	0.52641	345.197	4.69097	1.31267e-19	0.0011822	6.54833e-19	0.00278464	121473	2.14365e-20	1	0
B4DZM8;Q16401	28.4348	28.0712	0.727251	325.719	5.96694	2.1965e-19	0.000224066	9.69012e-19	0.000699805	108877	3.48229e-20	1	0
B4DZR9;Q9UQR0;B4DRC2	25.5745	25.2298	0.68939	236.748	4.57427	3.71343e-18	0.0013925	9.70076e-18	0.0031737	57601.9	5.85118e-19	1	0
P11234;Q6ZS74;B4E040;C9J6B1;C9JQB3;P11233	25.6461	25.3651	0.561883	138.648	2.17174	4.25592e-16	0.0584015	5.99929e-16	0.0782035	19653.9	6.86527e-17	1	0
E9PI38;E9PQS6;E9PKV4;Q96CP1;Q2TAM5;E9PKH5;B4E082;Q04206-2;Q04206-3;Q04206-4;Q04206	24.0033	24.0156	-0.0246131	162.694	-0.117904	1.0317e-16	0.908772	1.73141e-16	0.92394	26442.1	1.84381e-17	1	0
G3XAN4;B4E0K2;Q15629	24.3282	24.1774	0.301739	135.221	1.1933	5.31279e-16	0.263711	7.30488e-16	0.302176	18514.2	8.94572e-17	1	0
B4E0V0;B4E1D7;Q9NVS9;B4E152	23.5696	23.1246	0.890076	127.762	3.47727	8.78321e-16	0.00713192	1.14621e-15	0.01263	16963.4	1.31813e-16	1	0
Q8NBY1;Q9P289;B4E0Y9;Q9P289-2;Q9P289-3	26.8756	26.6758	0.399629	248.884	2.63646	2.38423e-18	0.0274103	6.68074e-18	0.0404841	62878.3	3.96785e-19	1	0
B4E1G1;Q9BUN8-2;Q9BUN8;E5RGY0	25.6815	25.5548	0.253325	136.211	0.954777	4.98023e-16	0.365002	6.91082e-16	0.406075	18738.2	8.48156e-17	1	0
B4E1H5;Q12834	21.001	21.2009	-0.399703	119.827	-1.59744	1.55002e-15	0.145149	1.90961e-15	0.17707	14090.4	2.99934e-16	1	0
B4E1N1;Q6NXE6-2;Q6NXE6;F5H4P3;F5GYG2;F5H6J3;F5GWV0	25.094	24.9227	0.342498	193.818	1.88339	2.18706e-17	0.0928085	4.46423e-17	0.118317	38085	3.66039e-18	1	0
B4E1W4;E7EU88;Q9P2N6-6;Q9P2N6-5;Q9P2N6-4;Q9P2N6-3;Q9P2N6;C9J5A4;C9J491;Q9P2N6-8;F8W894;Q9P2N6-2	22.2056	22.2027	0.00571049	131.718	0.0239551	6.70352e-16	0.981419	8.99303e-16	0.985715	17354.1	1.19162e-16	1	0
B4E241;P84103	29.4898	29.1858	0.607951	142.675	2.1015	3.3024e-16	0.0654271	4.8075e-16	0.0864693	20784.6	5.35817e-17	1	0
B4E2G8;P35221;F6XBD8;P35221-2;F8W845;G3XAM7	24.704	24.4811	0.445799	194.924	2.50992	2.07943e-17	0.0336872	4.26449e-17	0.0482194	38693.7	3.41201e-18	1	0
B4E2V5;P27105;B1AM77	23.1395	23.3039	-0.328823	90.0255	-0.898221	1.95135e-14	0.392812	2.09296e-14	0.434025	7991.04	3.70053e-15	1	0
B4E2W0;P55084;F5GZQ3;B5MD38	29.7092	29.3704	0.677493	465.135	7.5868	9.33726e-21	3.6675e-05	1.08272e-19	0.000176299	221398	1.49894e-21	1	0
Q8N6R0-3;Q8N6R0-4;B4E2X3;Q8N6R0;Q8N6R0-1	22.1004	22.0958	0.00932318	119.532	0.0356635	1.58427e-15	0.972341	1.94521e-15	0.9784	14293.9	2.81471e-16	1	0
B4E329;E7EMY2;O60256;B7ZKZ1;E7EPA1	24.9931	24.7499	0.486497	166.967	2.32072	8.19929e-17	0.0458511	1.41468e-16	0.063163	28431.3	1.33699e-17	1	0
B4E3A8;P30740;B4DNT0	27.8103	27.4871	0.646248	360.879	5.99953	8.85394e-20	0.000215377	4.93647e-19	0.000675476	133332	1.41863e-20	1	0
E9PGC1;E9PFN4;Q9Y6M7;B5M453;E9PDL9;B6DY52;Q9Y6M7-4;Q9Y6M7-3;C9JRP1;Q9Y6M7-2;B5M452;B2CI53;D3K174;B6DY53;Q9Y6M7-5;F8W7E6;H7C3C4	24.7237	24.5716	0.304049	146.679	1.2834	2.58416e-16	0.231886	3.88783e-16	0.269606	21782.7	4.3527e-17	1	0
B5MCW9;Q9HC35;B5MBZ0	24.9494	24.9411	0.0165791	143.891	0.0676337	3.06328e-16	0.947578	4.49996e-16	0.958349	20718.2	5.43463e-17	1	0
Q86YP4-2;Q86YP4;B5MC40;B4DKZ7;H7C3H1;F5H7D9	26.2397	26.0551	0.369189	258.719	2.5922	1.69112e-18	0.0294593	5.01584e-18	0.0431173	67890.8	2.82446e-19	1	0
B5MCF9;O00541-2;O00541;B3KXD6	26.0624	25.6461	0.83253	213.894	4.90978	9.13054e-18	0.000874369	2.08862e-17	0.00216876	47260.1	1.4064e-18	1	0
B7Z254;Q15084;F8WA83;B5MCQ5;Q15084-2	31.4182	31.0354	0.765455	470.521	8.20589	8.43144e-21	1.97998e-05	1.02114e-19	0.000112552	226917	1.34398e-21	1	0
B5MCW3;Q9H0E9-2;H7C128;H7C179;Q9H0E9-4;H7C127;Q9H0E9;F8W820	24.852	24.4407	0.822711	170.635	4.06151	6.76305e-17	0.00292669	1.19139e-16	0.00592953	30112.9	1.03643e-17	1	0
P62826;B5MDF5;F5H018;H0YFC6	32.3674	31.9892	0.756564	293.526	4.90879	5.52482e-19	0.000875552	1.99737e-18	0.00217022	88219.3	8.84729e-20	1	0
B5MDQ4;Q92600;B7Z1E5	22.289	21.9159	0.746252	130.582	3.14409	7.23818e-16	0.0120731	9.63516e-16	0.0198861	17642.2	1.10778e-16	1	0
B5ME91;Q53EL6	26.987	26.7184	0.537133	282.521	4.01613	7.75186e-19	0.0031312	2.65708e-18	0.00625953	81439.1	1.26104e-19	1	0
E7ESU0;O94966-4;O94966-3;O94966;E7EST9;B5MEG5;E7EN22;E7ETS0;E9PEG8	20.7546	20.2611	0.986943	99.2523	3.41865	8.22356e-15	0.00781715	9.11174e-15	0.013644	10342.6	1.18035e-15	1	0
Q6YHU6-3;B6ZDQ0;Q6YHU6;H0Y3V5;Q6YHU6-2;C9JJB1;Q6YHU6-4;C9JER1	20.2966	20.242	0.1093	87.7638	0.335094	2.44447e-14	0.745348	2.60393e-14	0.77448	7744.18	4.25233e-15	1	0
B7WP74;Q9HCG8;B7WP27	23.5954	23.334	0.522849	85.5029	1.35473	3.07995e-14	0.209021	3.26016e-14	0.245841	7476.4	4.96961e-15	1	0
Q15370;B7WPD3;B8ZZU8;I3L0M9	28.7393	28.4505	0.577753	313.695	4.50449	3.06561e-19	0.00153718	1.27174e-18	0.00343522	100423	4.98232e-20	1	0
Q5JB52;B7WPG3;Q8WVV9-4;C9J9G0;Q8WVV9	26.7334	26.2788	0.909334	241.306	5.90434	3.13598e-18	0.000241848	8.42443e-18	0.000744147	60278.3	4.78446e-19	1	0
B7Z1R5;P38606;B7Z2V6	28.0274	27.7832	0.488514	290.817	3.61576	5.9981e-19	0.00575145	2.14341e-18	0.010554	86074.5	9.86695e-20	1	0
Q9NP50;B7Z287;Q9NP50-2	23.1042	22.8326	0.543191	96.1085	1.61675	1.09361e-14	0.140905	1.19712e-14	0.172037	9459.21	1.75298e-15	1	0
B7Z3A7;P54750-3;P54750-8;P54750-9;P54750-2;P54750-6;P54750;P54750-7;P54750-4;P54750-5	22.642	22.501	0.282149	130.161	1.1541	7.44844e-16	0.278627	9.87989e-16	0.317358	17155.6	1.25393e-16	1	0
B7Z3E2;O00743-2;O00743;O00743-3	25.3302	25.1109	0.438502	139.235	1.71926	4.09971e-16	0.120201	5.80537e-16	0.149351	19727.8	6.75207e-17	1	0
B7Z3K8;Q9Y2Z9;Q86U30;G3XA86	26.7786	26.4842	0.588651	149.059	2.34268	2.24075e-16	0.0442409	3.43157e-16	0.0611186	22717.8	3.61297e-17	1	0
Q15813;B7Z3P1	24.4332	24.1892	0.488012	153.588	2.19105	1.71866e-16	0.0566023	2.71696e-16	0.0760512	24070.1	2.79634e-17	1	0
B7Z3U6;P05023;F5H3A1;H7BXX5;P05023-2	28.5371	28.1299	0.81444	363.517	7.4422	8.30047e-20	4.25893e-05	4.71022e-19	0.000196497	136026	1.29827e-20	1	0
B7Z475;Q9BZK7	26.5481	26.467	0.162231	217.778	0.943904	7.78467e-18	0.370234	1.82578e-17	0.410955	47718.9	1.34747e-18	1	0
Q9BUJ2-4;B7Z4B8;Q9BUJ2-2;Q9BUJ2;Q9BUJ2-3	26.4787	26.285	0.387386	147.913	1.54144	2.39937e-16	0.158115	3.63869e-16	0.190911	22203	3.99927e-17	1	0
H7C2W9;C9JU56;B7Z4E3;P62899-3;P62899;P62899-2;B7Z4C8;B8ZZK4	29.5112	29.1907	0.640973	349.67	5.42924	1.1711e-19	0.000439236	6.05694e-19	0.00122135	124984	1.88938e-20	1	0
B7Z5S1;Q9NTI5-2;Q9NTI5;Q9NTI5-3	26.7031	26.4525	0.501191	259.787	3.48048	1.63048e-18	0.00709624	4.86244e-18	0.0125771	68780.3	2.66613e-19	1	0
B7Z5W8;P36957;Q86SW4	25.7806	25.7964	-0.0315863	174.421	-0.151016	5.56789e-17	0.883344	1.00317e-16	0.901752	30385.4	9.95871e-18	1	0
B7Z6B8;Q16698;E5RJD2;E5RJG7;E5RFV2	25.8057	25.6492	0.313041	212.979	1.83802	9.48422e-18	0.0997314	2.1582e-17	0.12622	45917.1	1.59806e-18	1	0
O95302;B7Z6H3;B7Z230;B7Z1U8	24.1169	23.9517	0.330512	136.95	1.33628	4.74695e-16	0.214743	6.62294e-16	0.251824	19016	7.9462e-17	1	0
E7EPB3;B7Z6S8;P50914	28.6143	28.1941	0.840468	328.658	6.92774	2.02841e-19	7.38287e-05	9.13624e-19	0.000299994	111284	3.16068e-20	1	0
B7Z7A3;Q9BZE4;B4DY13	26.4072	25.9432	0.92803	201.735	5.10275	1.53377e-17	0.000674015	3.25256e-17	0.00174197	42178.9	2.32824e-18	1	0
P48739;P48739-2;B7Z7Q0;B3KYB6;B3KYB7	25.4942	25.0718	0.844892	185.259	4.41448	3.26354e-17	0.00174804	6.28769e-17	0.00383759	35496.8	5.00006e-18	1	0
B7Z815;Q93009;F5H8E5;H3BND8;B7Z7T5	29.8042	29.3569	0.894636	502.56	10.8295	4.70234e-21	2.07777e-06	7.28825e-20	2.94802e-05	260381	7.30502e-22	1	0
Q9UPN6;B7Z888	27.7374	27.3656	0.743621	296.11	5.68965	5.11185e-19	0.000315503	1.87291e-18	0.000922598	90096.2	8.05916e-20	1	0
B7Z8R4;E9PCX3;Q15723-2;Q15723-3;Q15723-1;Q15723;Q15723-4	23.5424	23.2671	0.550779	147.007	2.4607	2.53355e-16	0.0365012	3.82091e-16	0.0517715	22128.7	4.05908e-17	1	0
O94762;B7Z8Y7;O94762-2;O94762-3	22.6914	22.2597	0.863342	112.549	3.08666	2.70042e-15	0.0132346	3.17954e-15	0.021539	13168	4.04854e-16	1	0
B7Z972;P22061;P22061-2;H7BY58	28.2875	28.0794	0.416081	358.546	3.7568	9.378e-20	0.00463124	5.13669e-19	0.00875417	130474	1.56161e-20	1	0
B7Z9G5;Q5VW32;F5GXQ0;Q5VW33	24.6482	24.4207	0.454992	166.163	2.18909	8.55774e-17	0.0567825	1.46723e-16	0.0762698	28129.2	1.4018e-17	1	0
B7Z9L0;P50991;F5H5W3;B7Z2F4	31.2918	30.8059	0.971744	627.277	13.9914	6.59147e-22	2.40678e-07	3.50011e-20	2.11406e-05	406084	1.01911e-22	1	0
Q13409-6;Q13409-3;B7ZA04;Q13409-2;Q13409-5;Q13409;F8W8S0	23.6586	23.7315	-0.145742	122.31	-0.53114	1.29251e-15	0.608371	1.62636e-15	0.64632	14868.2	2.36397e-16	1	0
B7ZAX5;Q01415-2;Q01415;H0YLL8	23.2922	22.9492	0.685875	130.587	2.75971	7.23565e-16	0.0224324	9.63516e-16	0.034031	17570.3	1.128e-16	1	0
B7ZB80;P21953;Q5T2J3	22.0883	22.3037	-0.430865	113.659	-1.55258	2.47546e-15	0.155456	2.93209e-15	0.188275	12671.3	4.80055e-16	1	0
H0YCT3;F5H8H4;Q7Z3K3-5;E9PM80;Q7Z3K3-2;Q7Z3K3-3;B7ZBY5;Q7Z3K3	22.1348	21.9792	0.311237	118.326	1.1848	1.73316e-15	0.266889	2.11668e-15	0.305572	14200.8	2.89745e-16	1	0
B7ZC39;Q9NR46;B7ZC38;Q9NR46-2;F6RPD3	24.8277	24.5265	0.602553	127.541	2.21562	8.91871e-16	0.0543914	1.1618e-15	0.0733745	16671.2	1.4236e-16	1	0
B7ZKK9;Q16537	23.7517	23.7439	0.0155693	95.1068	0.0440974	1.19994e-14	0.965804	1.30858e-14	0.973395	9051.25	2.13105e-15	1	0
Q86UV5;B7ZKS7;Q86UV5-2;Q86UV5-3	24.3184	24.1847	0.267466	162.618	1.27169	1.03597e-16	0.235834	1.73791e-16	0.273612	26738.7	1.75491e-17	1	0
Q7Z589-2;B7ZKT8;Q7Z589;Q17RM7;B7ZKU2;B7ZKU0;F5H2F0;E9PMC9	24.0925	23.9993	0.186362	130.426	0.716157	7.31543e-16	0.492329	9.72416e-16	0.532644	17143.5	1.25786e-16	1	0
O94979-6;O94979-3;B7ZL00;O94979-4;H7C2W3;O94979-2;O94979;O94979-8;D6REX3;O94979-7;H7BXG7;D6RHZ5;O94979-5	25.958	25.7218	0.472335	224.822	2.91925	5.87107e-18	0.0173244	1.43566e-17	0.0271413	51481.6	9.62591e-19	1	0
B7ZLM8;P30047;H0YNX7	23.0693	23.0117	0.115084	93.4949	0.330629	1.39606e-14	0.748606	1.51376e-14	0.777309	8785.12	2.43224e-15	1	0
B7ZLZ2;Q9BZQ6;H0Y498	20.4934	20.4453	0.0961525	71.2926	0.237081	1.53927e-13	0.817982	1.5806e-13	0.842325	5106.59	2.68885e-14	1	0
B7ZM82;B3KVH1;O95785;O95785-2	26.3095	26.0354	0.548129	220.673	3.28514	6.92475e-18	0.00964763	1.64803e-17	0.0163799	49732.8	1.12191e-18	1	0
P00722;B8LFD6	22.0571	22.4925	-0.870825	73.5282	-2.01294	1.17121e-13	0.0754547	1.2072e-13	0.0984978	5201.13	2.47906e-14	1	0
P63165;B8ZZN6;B8ZZ67;A8MUS8	26.9267	26.6109	0.631463	194.865	3.26969	2.08507e-17	0.00988662	4.27351e-17	0.0167271	38884	3.33861e-18	1	0
H7C0I1;F8WCK7;Q8NBF6-2;B8ZZW5;Q8NBF6;Q8N6Z3	20.3833	20.0811	0.604479	92.3356	1.96539	1.55916e-14	0.0814319	1.68349e-14	0.105167	8786.37	2.4307e-15	1	0
C9J2I0;P52594-2;B8ZZY2;P52594-3;P52594;F5GYJ2;E9PHX7	23.3289	22.8712	0.915402	65.0955	1.84229	3.44175e-13	0.0990597	3.50362e-13	0.125516	4410.42	5.14525e-14	1	0
Q92925-3;B9EGA3;Q92925;Q92925-2	26.8758	26.7038	0.344072	247.688	2.25666	2.48826e-18	0.0508848	6.94101e-18	0.0692656	62144.9	4.17963e-19	1	0
F8W1Z6;F8VWA6;B9EGP5;Q7Z3U7-4;Q7Z3U7-2;Q7Z3U7;F8VZV1	23.4611	23.2358	0.450641	143.868	1.97298	3.06756e-16	0.0804484	4.50473e-16	0.104174	21103.3	5.00883e-17	1	0
B9ZVT1;Q8IXT5	23.6595	23.4145	0.489996	91.7018	1.35697	1.65723e-14	0.208336	1.7854e-14	0.245101	8587.03	2.6908e-15	1	0
Q15008;C9IZE4;E9PHI9;Q6UV22	27.4895	27.0128	0.953345	257.456	6.42493	1.76611e-18	0.000130139	5.17836e-18	0.000455016	68664.1	2.68619e-19	1	0
Q86WB0-3;C9J0I9;Q86WB0-2;Q86WB0	22.0972	21.7071	0.780195	94.0304	2.38976	1.3272e-14	0.0409752	1.44233e-14	0.0572974	9165.22	2.01613e-15	1	0
C9JTM3;C9JB33;C9J9U2;C9J6L0;C9J1F6;P48634-2;C9JXZ3;C9JTL3;C9JI93;C9JI26;C9JD87;P48634-3;P48634;F8W1J3;F8VVQ5;F8VVM9;A6NG23;P48634-4	23.8825	23.9584	-0.151717	117.338	-0.525412	1.86682e-15	0.612185	2.26723e-15	0.649738	13681.3	3.41759e-16	1	0
D6REN3;E2QRC7;F8WBZ2;D6RB92;H7C465;Q5JS54;C9J2F8	21.4072	21.5596	-0.304802	79.779	-0.797535	5.68812e-14	0.445978	5.93307e-14	0.488465	6275.35	1.0794e-14	1	0
C9J2U4;B4DIY7;Q96BW9	25.4355	25.1185	0.634075	200.167	3.57293	1.64362e-17	0.0061456	3.45691e-17	0.0111182	41090.9	2.61411e-18	1	0
C9J4M6;C9J2Y9;P30876	26.5606	26.3414	0.438507	244.402	2.87692	2.80095e-18	0.0185512	7.67093e-18	0.0288766	60734.9	4.62711e-19	1	0
P20839-2;P20839-4;C9J381;P20839;E7EQS0;P20839-3;C9JV30	26.5833	26.2851	0.596407	174.466	2.79917	5.55501e-17	0.0210406	1.00206e-16	0.0322224	31137	8.9367e-18	1	0
C9J384;E9PHS3;Q9BQ75	27.3609	27.128	0.465872	237.021	2.8782	3.67561e-18	0.0185126	9.61346e-18	0.0288268	57152.2	6.05801e-19	1	0
Q9NQ55-2;C9JW41;Q9NQ55;C9J3F9;C9JHF7;C9J3W3;A8MV53	22.3168	22.1696	0.294382	83.977	0.788495	3.61233e-14	0.450979	3.80613e-14	0.493047	7146.41	6.06958e-15	1	0
F2Z2T4;Q9BRT8-3;C9J3G2;Q9BRT8;Q8IUF1;Q4V342;Q9BRT8-4;Q5RIB5;F8VVD2;E9PG27;C9J0I3;Q6NVZ8;F6SYN1;C9JHE4;A6NE75;F8WEU0;E7EUZ7;Q4V340;Q5RIA9-3;F5H4S5;E7ETY5;C9JGY1;Q9BRT8-2;F8WEG4;F5H3X4;B4DNG9;Q5RIB0;F5GXH9;Q5RIA9;Q5JTY5;Q4V339	24.9736	24.5445	0.85816	124.368	3.07475	1.11487e-15	0.0134896	1.42288e-15	0.0218804	16017.7	1.69956e-16	1	0
C9J406;H7C463;B9A067;Q16891-3;F8W9I1;Q16891-2;F5GZ32;Q16891;B8ZZQ7	24.3729	24.1473	0.451158	92.3256	1.21974	1.56066e-14	0.254023	1.6847e-14	0.29269	8684.76	2.55924e-15	1	0
Q96M27;G3XAL7;Q96M27-3;Q96M27-2;C9J436;Q96M27-4;C9JTJ7;Q96M27-5	23.9253	24.2847	-0.71868	115.278	-2.41233	2.18392e-15	0.0394958	2.61662e-15	0.055406	12901.7	4.43223e-16	1	0
C9J4Z3;P61513;E9PEL3	27.1297	26.6994	0.860479	155.391	3.54119	1.54983e-16	0.00645588	2.4779e-16	0.0115834	24937.2	2.39049e-17	1	0
Q9BTE6;C9J5N1;Q9BTE6-2;Q9BTE6-3;H7C1W7	24.0865	23.7899	0.593225	156.083	2.75212	1.49001e-16	0.0227104	2.39633e-16	0.0343691	24977	2.37367e-17	1	0
C9J9D8;C9J6I6;Q03154;C9JMV9;C9JWD4	22.692	22.5765	0.23104	114.953	0.831832	2.23933e-15	0.427344	2.67621e-15	0.469561	13350.1	3.80962e-16	1	0
Q7Z2W4;C9J6P4;Q7Z2W4-3;Q7Z2W4-2;F5H1W0	24.4876	24.1888	0.597748	168.029	2.93612	7.75131e-17	0.0168591	1.34591e-16	0.0265077	28940	1.23594e-17	1	0
Q9Y5L0-3;Q9Y5L0;Q9Y5L0-1;C9J7E5;E9PFH4;C9IZM0	26.7219	26.3249	0.794135	282.563	6.02738	7.7418e-19	0.000208243	2.65572e-18	0.0006565	82286.6	1.20449e-19	1	0
C9J9K3;P08865;A6NE09	30.7497	30.4008	0.697714	406.463	6.59626	3.08503e-20	0.000106918	2.30956e-19	0.000393076	169047	4.95518e-21	1	0
Q16629-3;Q16629-2;G5E9M3;C9JAB2;Q16629	29.6175	29.1927	0.849673	450.384	9.26928	1.24242e-20	7.4503e-06	1.26748e-19	5.90686e-05	208836	1.94186e-21	1	0
C9JB50;G5E9L2;H0YMF4;P46779;P46779-2;E9PB24;H0YKD8;H0YLP6	27.8757	27.4137	0.924037	300.356	7.15884	4.50586e-19	5.74564e-05	1.70386e-18	0.000244161	93305.8	6.90109e-20	1	0
C9JBI3;P78330	26.3284	26.1232	0.410589	237.311	2.63745	3.63605e-18	0.0273663	9.54437e-18	0.0404327	57208.6	6.03159e-19	1	0
C9JEV6;Q9UJ70;H7C3G9;H0YF44	21.8791	21.9384	-0.11856	115.289	-0.440562	2.18208e-15	0.670078	2.61513e-15	0.704835	13220	3.9785e-16	1	0
C9JFR7;P99999	27.8593	27.8633	-0.00808064	282.464	-0.0579243	7.76578e-19	0.955094	2.65768e-18	0.96483	79762.9	1.3828e-19	1	0
P13798;C9JIF9;H7C393;H7C1U0	25.2567	25.0902	0.333071	185.031	1.73685	3.29925e-17	0.116941	6.34823e-17	0.145634	34694	5.53348e-18	1	0
P82930;C9JJ19;H3BP88	24.9253	24.8972	0.0562651	148.714	0.237644	2.28715e-16	0.817559	3.49503e-16	0.842088	22166	4.02891e-17	1	0
C9JJP5;Q05BK6;G5E9V1;Q92734;C9JTY3;C9JUE0	24.9399	24.8138	0.252217	156.281	1.12323	1.4734e-16	0.290838	2.37312e-16	0.330136	24673.1	2.50596e-17	1	0
C9JLU1;P52434;C9JBJ6;C9JCU7	27.1711	27.4665	-0.590905	241.256	-3.6701	3.14169e-18	0.00528936	8.42879e-18	0.00983019	56965.9	6.14629e-19	1	0
C9JN15;Q13427-2;Q32LZ0;E9PG73;Q13427;C9JM79	24.9136	24.493	0.841323	87.1361	2.11643	2.60487e-14	0.0638685	2.76938e-14	0.0846146	7857.98	3.98625e-15	1	0
C9JXB8;C9JNW5;P83731	28.5649	28.1473	0.835064	304.131	6.38012	4.03362e-19	0.000137085	1.57304e-18	0.000472482	95280.7	6.28933e-20	1	0
C9JP16;Q8NB01;O75718	27.2255	27.0135	0.424015	290.993	3.22975	5.96599e-19	0.0105334	2.13561e-18	0.0177033	86016.4	9.89652e-20	1	0
Q92609;C9JP52;C9J3F6	22.7678	22.5529	0.429836	123.326	1.66203	1.2012e-15	0.131389	1.51951e-15	0.161732	15501.9	1.96485e-16	1	0
C9JPL0;Q9UK58;Q9UK58-4	26.5386	26.2587	0.559855	226.697	3.4177	5.45435e-18	0.00782879	1.35042e-17	0.013648	52499.1	8.82621e-19	1	0
C9JQ41;H7C525;Q4VC31	25.2809	25.0124	0.536921	195.069	2.96094	2.06578e-17	0.0161977	4.24048e-17	0.0256527	38877.6	3.34105e-18	1	0
Q3ZB87;C9JR56;Q9UPW6	23.1383	22.7411	0.794473	104.311	2.57681	5.29468e-15	0.0302075	5.99294e-15	0.0440337	11267.5	8.07611e-16	1	0
E9PDX6;Q5JRX3;Q5JRX3-2;C9JSL2;E7ES23	25.4793	25.1231	0.712574	151.722	3.04291	1.91538e-16	0.0141964	2.98786e-16	0.0228483	23681.6	3.00544e-17	1	0
H0Y966;Q8TEP8;H7BYV3;C9JT09;E9PF99;Q8TEP8-2	20.8697	20.6747	0.390028	73.7736	0.984106	1.13718e-13	0.351161	1.17268e-13	0.392785	5546.18	1.86532e-14	1	0
C9JTZ6;E9PAL9;Q9H857-4;Q9H857-3;Q9H857-2;Q9H857;H7C519	23.4204	23.2751	0.290609	125.394	1.10709	1.03662e-15	0.297394	1.32892e-15	0.336876	15921.2	1.74568e-16	1	0
C9JUH3;Q9BSQ5-2;E9PEC4;F5H0E1;F5H551;Q9BSQ5;E9PDJ3	21.3256	21.2215	0.208252	116.818	0.810601	1.94182e-15	0.438816	2.35307e-15	0.48156	13780.9	3.30951e-16	1	0
C9JV95;Q9NY93;H7C3E9;G3V0G3	23.961	23.6321	0.657694	126.826	2.49582	9.37443e-16	0.0344703	1.21572e-15	0.0491949	16538.6	1.47488e-16	1	0
E7ETP2;C9JVE2;Q96GG9	23.5591	23.1924	0.733393	153.505	3.43241	1.72694e-16	0.0076503	2.72905e-16	0.0134165	24320.8	2.67088e-17	1	0
P78344;D3DQV9;P78344-2;H0Y3P2	26.7981	26.4863	0.623644	182.472	3.03806	3.73263e-17	0.0143074	7.06961e-17	0.0230186	34089.3	5.98191e-18	1	0
Q15599-2;D3DU85;Q15599;H3BUQ9;H3BN50;H3BSV6;H3BQS0	26.0109	25.7503	0.521153	191.629	2.74239	2.41861e-17	0.0230723	4.85188e-17	0.0348321	37472.4	3.93309e-18	1	0
D3YTB1;P62910;F8W727	27.9074	27.5212	0.772418	109.358	2.17031	3.48387e-15	0.058537	4.03659e-15	0.0783608	12299.6	5.47741e-16	1	0
F5H1L4;E7ENA2;Q9NNW7-2;D3YTF8;F5H2V0;F5H2M2;D3YTF9;Q9NNW7;F6WBI2;Q9NNW7-3;E7EWK1;Q9NNW7-4	22.6072	22.6159	-0.0175296	73.7978	-0.040447	1.13388e-13	0.968633	1.16955e-13	0.975596	5441.89	2.0289e-14	1	0
D6R9P3;D6RD18;Q99729-3;D6RBZ0;Q99729-2;Q99729-4;Q99729	30.8529	30.396	0.913638	443.123	9.41817	1.43495e-20	6.54593e-06	1.37632e-19	5.5418e-05	202349	2.23334e-21	1	0
D6RAN8;H7C5U8;Q9P0M9	22.9471	22.6314	0.63143	138.218	2.72686	4.37481e-16	0.0236616	6.15296e-16	0.035574	19644.6	6.87966e-17	1	0
D6RB59;H7BXW1;O60645-2;Q6P2E8;O60645;H0Y995	22.8491	22.7933	0.111547	45.4317	0.157216	8.26856e-12	0.878598	8.29138e-12	0.898168	2074.17	1.44983e-12	1	0
D6RBV2;Q12907;B4DWN1;D6RIU4;D6RDX1;D6RBH1	26.1184	25.9283	0.38024	185.021	1.91863	3.30083e-17	0.0877466	6.34832e-17	0.112423	34738.5	5.50214e-18	1	0
P06730;P06730-3;D6RBW1;P06730-2;H0Y8J7	25.0676	24.6514	0.832399	155.079	3.70279	1.57767e-16	0.0050303	2.51964e-16	0.00940083	24875.4	2.41692e-17	1	0
D6REN6;P12081;B3KWE1;B4DY73;B4DDD8;B4E1C5;E7ETE2;C9JWK3	27.5605	27.27	0.581066	258.92	3.90113	1.67955e-18	0.00372049	4.9883e-18	0.00727087	68483.1	2.71779e-19	1	0
O95394;D6RF12;E9PF86	26.0827	25.8206	0.524124	249.608	3.5827	2.32367e-18	0.00605325	6.52364e-18	0.0109967	63581.6	3.77702e-19	1	0
Q9BT78;D6RFN0;D6RAX7;B3KST5;D6RD63	25.9609	25.7394	0.442961	212.089	2.58089	9.84289e-18	0.0300074	2.22242e-17	0.0438084	45762.5	1.62213e-18	1	0
D6RG15;Q6IBS0	25.8845	25.5423	0.684522	128.06	2.42675	8.60364e-16	0.0385781	1.12547e-15	0.0542758	16844.7	1.35978e-16	1	0
D6RIY6;Q06265;Q06265-2;D6R905;Q06265-3;Q06265-4;H0Y9L5;D6RA17	25.6187	25.1225	0.992506	162.529	4.54034	1.04098e-16	0.00146094	1.74296e-16	0.0032952	27480	1.55462e-17	1	0
E7EQY4;Q9BTC8-2;D6W5A2;F8W8M8;E7EV10;Q9BTC8;E9PCS8	23.2227	22.8856	0.674291	155.494	3.23954	1.54081e-16	0.0103709	2.4677e-16	0.0174718	24901.1	2.40586e-17	1	0
E2QRD4;Q6ZRQ5	23.7869	23.4718	0.630177	115.829	2.19896	2.09372e-15	0.0558816	2.51685e-15	0.0751755	13781.3	3.3091e-16	1	0
E5RJA0;E5RGR0;O75608-2;O75608;E5RJ48	26.2956	26.1375	0.316343	270.611	2.31592	1.13554e-18	0.0462101	3.63241e-18	0.0635395	74121.7	1.91396e-19	1	0
E5RGS4;O60925	25.3891	25.0875	0.603304	176.447	3.0004	5.02614e-17	0.0152003	9.16522e-17	0.024267	31891.4	8.03727e-18	1	0
E5RHG8;Q15369;E5RGD9;E5RJ89	28.8365	28.5381	0.596618	312.711	4.62272	3.1522e-19	0.00130067	1.29657e-18	0.0029996	99853.6	5.10949e-20	1	0
E5RI99;P62888	28.8479	28.4192	0.85725	146.925	3.13382	2.54618e-16	0.0122727	3.83731e-16	0.0201693	22247.8	3.96368e-17	1	0
E5RIH5;Q6NXR4;E5RIZ0	22.3873	22.3024	0.169725	115.505	0.621556	2.14623e-15	0.549883	2.57572e-15	0.589353	13443.4	3.69388e-16	1	0
E5RIW3;O75347;E5RJD8;B4DT30	27.6422	27.5476	0.189084	239.34	1.16163	3.37179e-18	0.275708	8.93982e-18	0.314189	57678.2	5.81699e-19	1	0
E5RJ68;O00203;F5GXG9;F5H093	26.3217	26.0145	0.614301	241.249	4.02824	3.14258e-18	0.00307518	8.42879e-18	0.00616425	59591.5	5.03371e-19	1	0
E7EM48;P33991	30.9303	30.6038	0.653071	496.062	7.48525	5.2773e-21	4.0726e-05	7.74715e-20	0.000191549	251385	8.53684e-22	1	0
P51398-2;E7EM60;P51398	26.1797	25.8569	0.64563	271.065	4.78593	1.11878e-18	0.00103626	3.59462e-18	0.00250172	75333.8	1.78121e-19	1	0
E7EM64;Q7L5N1	25.0659	24.719	0.693727	193.428	3.8385	2.22636e-17	0.00408994	4.53382e-17	0.00788335	38479.3	3.49706e-18	1	0
E7EM71;Q00341;H0Y394	25.4798	25.3353	0.289017	206.928	1.66917	1.22445e-17	0.129943	2.67732e-17	0.160249	43310.5	2.0705e-18	1	0
E7EMC7;Q13501;Q13501-2;E9PFW8;C9JRJ8;E3W990	26.1045	25.8025	0.60411	172.741	2.8598	6.06642e-17	0.0190721	1.08178e-16	0.0295608	30546.3	9.72833e-18	1	0
E7EMN6;Q6NXS1;P41236	24.8273	24.7389	0.176751	73.1159	0.369383	1.23096e-13	0.720512	1.2679e-13	0.752079	5384.27	2.12683e-14	1	0
E7EN32;O00255-3;O00255-2;O00255;E7ENS2;E7EPR4;E7ET29	24.0054	24.0027	0.00534384	132.2	0.0208118	6.48991e-16	0.983857	8.75108e-16	0.98748	17480.8	1.15381e-16	1	0
E7EN71;Q13330-3;E7ESY4;Q13330;H0Y4T7;Q13330-2	24.5221	24.1459	0.752387	176.308	3.88469	5.06132e-17	0.00381394	9.22549e-17	0.00742687	32068.4	7.84253e-18	1	0
P28331-4;E7ENF3;P28331;P28331-2;B4DJ81;P28331-3	24.4318	24.1671	0.529386	156.139	2.41849	1.48526e-16	0.0391009	2.39045e-16	0.0549227	24919.4	2.39808e-17	1	0
P53396;E7ENH9;P53396-2;B4E3P0	30.9788	30.5352	0.887188	562.223	11.5507	1.73968e-21	1.21438e-06	4.82819e-20	2.4988e-05	325412	2.71958e-22	1	0
Q8IWI9;E7ENI0;F5H7K2	22.1461	21.8303	0.631496	135.122	2.76389	5.3473e-16	0.0222805	7.34076e-16	0.0338714	18793.7	8.37114e-17	1	0
E7ENJ6;Q9BXS5;Q9BXS5-2;B4DDG7	25.7584	25.4028	0.711172	225.173	4.45754	5.79037e-18	0.00164353	1.41752e-17	0.00364393	52142.4	9.09696e-19	1	0
P55265-5;P55265;P55265-4;E7ENU4	28.4963	28.2455	0.501587	378.769	4.75617	5.7662e-20	0.0010798	3.61736e-19	0.00257549	146037	9.47737e-21	1	0
E7ENV7;Q86YQ8;Q86VY2	26.6803	26.3663	0.627874	250.815	4.22339	2.2264e-18	0.00230547	6.29513e-18	0.00483495	64424.1	3.56297e-19	1	0
E7EP00;P53992;G5EA31	25.1054	24.9254	0.359968	164.887	1.68381	9.16244e-17	0.127023	1.55441e-16	0.157068	27583.3	1.52898e-17	1	0
Q6IA86-2;Q6IA86-3;Q6IA86-5;Q6IA86;E7EP23;Q6IA86-4;E9PCX0	25.6264	25.4758	0.301193	117.51	0.982373	1.84275e-15	0.351967	2.24111e-15	0.393481	13972.8	3.11278e-16	1	0
Q14789;E7EP74	23.6055	23.5199	0.171135	132.695	0.682717	6.27883e-16	0.512231	8.50705e-16	0.552667	17736.5	1.08193e-16	1	0
P29401;E7EPA7;B4E022;B3KSI4	33.4535	33.1779	0.551279	630.71	7.41032	6.28017e-22	4.40296e-05	3.48284e-20	0.000201225	404460	1.03737e-22	1	0
E7EPC9;P23588;E7EX17;B4DS13;F8VX11;F8VYE9;F8VSC7;F8VP89	26.8094	26.4899	0.639029	156.441	2.66855	1.46009e-16	0.0260154	2.3569e-16	0.0386333	25071.2	2.33438e-17	1	0
E7EPI0;Q9P2D0;E9PDR5;Q9P2D0-2	26.7551	26.7833	-0.0564078	127.501	-0.189877	8.94359e-16	0.853682	1.1647e-15	0.875366	16222.3	1.60664e-16	1	0
P62847-2;E7ETK0;P62847-3;P62847;E7EPK6	28.7757	28.6743	0.202623	286.307	1.43058	6.88917e-19	0.186841	2.41259e-18	0.222454	82553.1	1.18735e-19	1	0
Q7Z401;E7EPL3;H3BTW5	21.6316	21.4344	0.394518	61.5097	0.800543	5.68146e-13	0.444322	5.75805e-13	0.486867	3853.73	9.35059e-14	1	0
E7EPL4;H3BNZ1;Q6P996;H3BND4;E7EMH5;Q86XE2;Q6P996-2	26.2899	25.9598	0.660155	272.725	4.90403	1.05987e-18	0.000881252	3.44082e-18	0.00218062	76294.2	1.68396e-19	1	0
Q9Y520-3;Q9Y520-6;Q9Y520-4;E7EPN9;Q9Y520-5;E9PF21;Q9Y520;Q9Y520-7;Q9Y520-2	25.3456	24.9298	0.831723	187.515	4.42365	2.93156e-17	0.00172519	5.74972e-17	0.00380082	36354.4	4.49809e-18	1	0
H3BLV7;E7EPR3;Q16666;Q16666-2;Q16666-3	29.7565	29.2622	0.988721	347.404	8.30018	1.24058e-19	1.80836e-05	6.28212e-19	0.000106759	124837	1.89927e-20	1	0
Q14643-4;Q14643-3;G5E9P1;Q14643-8;Q14643-7;Q14643-5;Q14643-6;Q14643-2;E7EVP7;E7EPX7;Q14643;H7C332	22.629	22.9168	-0.575482	53.9487	-0.957953	1.812e-12	0.363484	1.82456e-12	0.404696	2838.29	3.62016e-13	1	0
Q7L576;E7EQ04;Q7L576-2	25.8659	25.5876	0.556533	194.271	2.98782	2.1422e-17	0.0155111	4.3788e-17	0.0246639	38571.2	3.46031e-18	1	0
E7EQ69;Q9GZZ1;C9J5D1;C9JZU6;Q9GZZ1-2;F8WB80	25.8143	25.5635	0.501455	134.313	1.863	5.63941e-16	0.0958612	7.70778e-16	0.121817	18397.3	9.20028e-17	1	0
P22570;P22570-2;E7EQC1;B4DQQ4;B4DHX5	22.8005	22.3874	0.826193	99.1812	2.58816	8.27586e-15	0.0296538	9.16737e-15	0.0433425	10206.6	1.25159e-15	1	0
Q15833-2;Q15833;E7EQD5;F5GXG3	22.893	22.5596	0.666827	113.457	2.37137	2.51475e-15	0.0422215	2.97619e-15	0.0588133	13258.7	3.92731e-16	1	0
Q8NF91-4;E9PEL9;Q8NF91;E7EQI5;E7ENN3;Q8NF91-7;Q8NF91-2	29.2697	29.3333	-0.127368	261.955	-0.804287	1.51472e-18	0.442267	4.59261e-18	0.484859	68323.1	2.74611e-19	1	0
E9PES6;E7ES08;E7EQU1;O15347	28.5549	28.0809	0.948127	347.305	8.29185	1.24372e-19	1.82283e-05	6.29075e-19	0.000106822	124762	1.90429e-20	1	0
O95340;H0Y373;E7ER89;O95340-2	27.2466	27.0637	0.365678	228.967	2.18761	4.99342e-18	0.0569195	1.25555e-17	0.0764067	53139.1	8.36476e-19	1	0
F5H6W1;Q9UI10-3;Q9UI10;Q9UI10-2;E7ERK9;H7C2L8	25.6596	25.4215	0.476153	207.354	2.74626	1.20232e-17	0.0229275	2.63688e-17	0.0346616	43808.7	1.96817e-18	1	0
I3L3I9;E7ERM4;P30838;H0Y3F3;C9JMC5;A8MYB8;E9PNN6;C9JKT2	22.6041	22.3809	0.446499	129.169	1.82216	7.97099e-16	0.102264	1.05091e-15	0.129013	17020.7	1.29858e-16	1	0
E7ERS3;Q86VM9-2;H7BXJ7;Q86VM9	25.8166	25.3169	0.999529	221.062	6.1714	6.81771e-18	0.000175227	1.62878e-17	0.000571847	50835.7	1.01799e-18	1	0
E7ES33;F5GZE5;H0Y3Y4;H0YFF6;B4DNE4;G3V1Q4;Q16181-2;E7EPK1;Q16181	24.6826	24.5884	0.188412	132.476	0.717798	6.37115e-16	0.491365	8.61874e-16	0.531733	17685	1.09596e-16	1	0
E7ES35;Q5R3I4;H7C089	24.0449	24.1464	-0.202989	123.098	-0.731738	1.22106e-15	0.483225	1.54268e-15	0.524878	15026.2	2.25579e-16	1	0
O95757;E7ES43;E9PDE8;D6RJ96	27.802	27.4385	0.727006	282.392	5.29073	7.78329e-19	0.000525767	2.66158e-18	0.00142029	81886.4	1.2308e-19	1	0
Q8IYN9;H0YBP1;Q05397;Q05397-5;E7ESA6;H7BXZ9;H7BYN1;Q05397-2;E9PEI4;Q8N9D7;H0YB16;F5H4S3;H0YBZ1	23.4414	23.1938	0.495321	117.422	1.77317	1.85501e-15	0.110469	2.25476e-15	0.138483	14085.6	3.00392e-16	1	0
Q9UIA9;E7ESC6;E9PEN8	27.3116	27.0736	0.475825	301.015	3.74087	4.41923e-19	0.00474536	1.67692e-18	0.00892956	92216.2	7.26985e-20	1	0
E9PM72;E7ET21;Q9NVC6;E9PJZ4;E9PKQ4	23.7885	23.4198	0.737291	138.146	3.07524	4.39495e-16	0.0134789	6.1773e-16	0.0218712	19694.7	6.80258e-17	1	0
Q9ULA0;E7ETB3;E7EPX3;B9ZVU2;F8WAN0;C9JBE1;E7EWP4;H0YGP0;E7EMB6	22.8665	22.6167	0.499539	112.909	1.7634	2.6251e-15	0.112176	3.09587e-15	0.140462	13033.1	4.23764e-16	1	0
E7ETH7;P55055;E7EWA6	22.3723	22.065	0.614505	117.031	2.30466	1.91064e-15	0.0470647	2.31786e-15	0.0645492	14083.1	3.0063e-16	1	0
E7ETQ4;P49821-2;G3V0I5;P49821;B4DE93	22.0991	21.9327	0.332802	121.131	1.29967	1.40835e-15	0.226495	1.75691e-15	0.264113	14897	2.34377e-16	1	0
F5H1D6;Q07864;E7ETS8;E7ENR1;F5H7H6	21.4091	21.1662	0.485811	100.37	1.62898	7.4468e-15	0.138276	8.31023e-15	0.169207	10308.1	1.19793e-15	1	0
P09001;H0Y9G6;E7ETU7;D6RC14;E9PF06	22.7407	22.3782	0.724997	130.561	2.99096	7.24844e-16	0.0154329	9.64394e-16	0.0245574	17607.5	1.1175e-16	1	0
Q9Y2X0-5;E7ETV0;Q9Y2X0-4;Q9Y2X0-2;Q9Y2X0-3;Q9Y2X0;B9TWZ6;F5H5L7	24.8364	24.406	0.86089	153.638	3.8321	1.71372e-16	0.00412988	2.71013e-16	0.00794277	24452.1	2.60792e-17	1	0
E7ETZ4;Q9Y6E2;B5MCH7;Q75MG1;B5MCE7	27.3572	26.8597	0.995009	181.567	4.75605	3.90084e-17	0.00107997	7.35308e-17	0.00257549	34210.3	5.88869e-18	1	0
P50395;E7EU23;P50395-2;Q5SX87	31.1367	30.7356	0.802198	564.563	10.4193	1.67678e-21	2.86039e-06	4.76224e-20	3.39983e-05	327159	2.65579e-22	1	0
O14964-2;E7EU53;O14964;I3L1P5	22.2801	22.0719	0.41634	125.063	1.66811	1.06117e-15	0.130158	1.35799e-15	0.160443	15938.7	1.73724e-16	1	0
E7EU96;P68400;Q5U5J2;P68400-2	28.3835	28.1099	0.547101	360.233	4.95766	8.9957e-20	0.000819287	4.98364e-19	0.00205537	132318	1.46743e-20	1	0
Q16851-2;Q16851;E7EUC7	26.8631	26.6811	0.364094	217.661	2.10028	7.82177e-18	0.0655566	1.83349e-17	0.0866142	48027.3	1.30953e-18	1	0
P27816;E7EVA0;P27816-6;P27816-2;B9ZVR1;P27816-5;P27816-4;E9PGM5	28.7862	28.3704	0.831784	337.155	6.98974	1.61769e-19	6.89855e-05	7.67476e-19	0.000285097	117055	2.52615e-20	1	0
Q676U5-5;Q676U5-2;Q676U5;E7EVC7;Q676U5-4;Q676U5-3	21.5922	21.2118	0.760734	99.4955	2.52315	8.04723e-15	0.0329683	8.93226e-15	0.0473542	10260.7	1.22262e-15	1	0
E7EVG1;Q8TAD8	25.3422	25.1236	0.437179	143.505	1.76575	3.13693e-16	0.111763	4.59115e-16	0.140025	20955.2	5.16756e-17	1	0
Q07866-8;G3V2E7;Q07866-2;Q07866-3;Q07866;F8W6L3;Q07866-7;G3V3H3;Q07866-5;F8VTM4;Q07866-6;G3V5R9;Q07866-4;Q07866-9;E7EVH7;G5E9S8;A8MZ87;Q9H0B6-2;Q9H0B6	25.0185	24.5875	0.86189	184.652	4.57696	3.35972e-17	0.00138723	6.44735e-17	0.00316335	35312.6	5.11664e-18	1	0
E7EVX8;Q8WWY3;E7ESA8;Q8WWY3-2;E7EU94;E7ESX0;Q8WWY3-3;E7EN72	27.7758	27.4741	0.603305	307.302	4.77159	3.67941e-19	0.001057	1.46371e-18	0.00253773	96530.7	5.93633e-20	1	0
Q9UM54-5;Q9UM54-2;Q9UM54-6;Q9UM54-4;Q9UM54-1;E7EW20;Q9UM54	23.8654	23.811	0.108893	138.111	0.446619	4.40489e-16	0.665862	6.18928e-16	0.701246	19162.1	7.68117e-17	1	0
E7EWF1;P36578;H3BM89	30.8741	30.4043	0.939663	538.704	11.7726	2.54077e-21	1.03555e-06	5.53887e-20	2.32964e-05	299309	3.93948e-22	1	0
E7EWK3;Q9H2U1-3;Q9H2U1;Q9H2U1-2;F5GZS0	25.5253	25.2793	0.492124	201.041	2.76745	1.58136e-17	0.0221522	3.34208e-17	0.0337351	41211.9	2.58027e-18	1	0
Q05682-5;E9PGZ1;E7EX44;Q05682-3;Q05682-4;F5H1Z9;Q05682-6;Q05682-2;Q05682;E7EUR9;C9J813	26.2735	26.09	0.367023	169.759	1.68864	7.07873e-17	0.126074	1.24248e-16	0.155982	29226.3	1.18318e-17	1	0
Q96ST2-2;Q96ST2-3;E7EX51;Q96ST2	26.2676	26.0481	0.439104	211.189	2.51738	1.02209e-17	0.0332799	2.29588e-17	0.0477304	45359.1	1.68705e-18	1	0
Q9NP81;E7EX87;Q9NP81-2	25.0343	24.8553	0.358107	145.001	1.47724	2.86161e-16	0.174237	4.25098e-16	0.208415	21330.3	4.77687e-17	1	0
E9PFS5;E9PGE1;E7EX90;A8MWX9;A8MY36;Q14203;G5E9H4;Q14203-2	26.9357	26.8351	0.201141	308.803	1.63668	3.52389e-19	0.136643	1.41475e-18	0.167585	96076.4	6.06174e-20	1	0
F8VZJ2;H0YHX9;Q13765;F8VU71;E9PAV3;F8W0W4;F8W1N5;F8VNW4	30.1816	29.8795	0.604185	246.464	3.524	2.59991e-18	0.00663082	7.21554e-18	0.0118534	61985.4	4.22751e-19	1	0
Q9BRX5;E9PB21;Q9BRX5-2	23.4724	23.0796	0.785572	98.2579	2.36488	8.99059e-15	0.0426699	9.91877e-15	0.0593053	9988.83	1.37709e-15	1	0
O60762;Q5QPK2;H0Y368;E9PBD4;E9PHH5;Q5QPJ9	26.4755	25.981	0.989089	218.281	5.87597	7.62727e-18	0.000250407	1.79368e-17	0.000762944	49494.8	1.14601e-18	1	0
E9PBV3	25.6929	25.6415	0.102864	48.8827	0.138662	4.14967e-11	0.893179	4.15348e-11	0.910447	2399.12	9.61203e-12	1	0
O95319-5;O95319-2;Q5VZZ6;O95319;O95319-4;O95319-3;E9PC62;B4DIB6	23.3485	22.9588	0.779306	115.219	2.76545	2.19394e-15	0.022224	2.62718e-15	0.0338182	13733.6	3.36028e-16	1	0
Q7KZI7-16;Q7KZI7-4;Q7KZI7-9;Q7KZI7-8;E9PC69;Q7KZI7;Q7KZI7-13;Q7KZI7-7;E7ETY4;Q7KZI7-2;Q7KZI7-15;Q7KZI7-5;Q7KZI7-14;Q7KZI7-3;Q7KZI7-6;Q7KZI7-11;Q7KZI7-10;Q7KZI7-12	25.2498	24.9614	0.576668	145.77	2.38128	2.73051e-16	0.0415453	4.08266e-16	0.0580012	21745.5	4.38575e-17	1	0
E9PC74;Q13144	24.3778	24.0095	0.736577	139.17	3.01903	4.11653e-16	0.0147518	5.8273e-16	0.0235855	19971.7	6.39426e-17	1	0
E9PCI3;P08243;E9PCX6;F8WEJ5	28.2253	27.994	0.462639	381.4	4.45701	5.42304e-20	0.00164478	3.4679e-19	0.00364393	147890	8.96211e-21	1	0
E9PCI9;P14324	27.6981	27.3434	0.709465	248.008	4.55018	2.45997e-18	0.00144072	6.86649e-18	0.00325806	63124.4	3.89975e-19	1	0
H0YEH2;Q14671-2;Q14671;E9PCJ0;Q5T1Z4;Q5T1Z8;E9PR38;E7EWT3;B4DG92;F8WBG3;H0YDK8	25.5306	25.4499	0.16135	206.625	0.926298	1.24043e-17	0.378821	2.70684e-17	0.419416	42965.6	2.14516e-18	1	0
F5H1E2;Q14244;E9PCP3;Q14244-5;Q14244-2;Q14244-4;Q14244-3;F8W783	24.2197	23.961	0.517363	119.392	1.82285	1.60079e-15	0.102152	1.96438e-15	0.128909	14565.6	2.58943e-16	1	0
Q9Y4E8-2;Q9Y4E8-3;E9PCQ3;Q9Y4E8	24.832	24.6845	0.294859	154.208	1.30251	1.65839e-16	0.225563	2.63314e-16	0.263237	24066	2.79847e-17	1	0
Q9UJX5;E9PCR4;Q9UJX5-2	25.6956	25.4039	0.583346	210.155	3.41232	1.06755e-17	0.00789517	2.38082e-17	0.0137527	45190.8	1.71507e-18	1	0
F5H801;Q02218-2;Q02218;E9PDF2;E9PCR7;Q02218-3;E9PFG7	25.8206	25.4862	0.668839	192.001	3.56291	2.37743e-17	0.00624186	4.77897e-17	0.0112514	37844.4	3.76463e-18	1	0
E9PD53;Q9NTJ3;Q9NTJ3-2;F5H0U7	26.4156	26.161	0.50904	249.888	3.43817	2.30067e-18	0.00758158	6.47575e-18	0.0133075	63670.9	3.75358e-19	1	0
Q13332-5;F8W800;H0YG31;Q13332-4;Q13332-2;F8W9T5;Q13332;F8W846;E9PDC5;Q13332-7;F5H2T4;Q13332-6;Q13332-3;G8JL96	27.5197	27.5651	-0.0908139	211.143	-0.491874	1.02409e-17	0.634759	2.298e-17	0.671246	44434.5	1.84825e-18	1	0
P11532-4;H0YFQ3;E9PDN5;P11532;F5H6K1;F5GZT3;P11532-3;E7EQS6;P11532-2;E7EQS7	28.0695	28.2403	-0.341689	288.699	-2.46997	6.3994e-19	0.0359539	2.26656e-18	0.0511449	82345	1.20071e-19	1	0
E9PDQ9;P32519	23.0083	22.7816	0.453493	136.609	1.92287	4.85315e-16	0.0871548	6.75598e-16	0.111801	19037.1	7.90716e-17	1	0
E9PDU5;Q9NNW5;E9PBK6	22.9289	22.8319	0.194006	111.89	0.67228	2.84455e-15	0.518543	3.34022e-15	0.558097	12626.2	4.87694e-16	1	0
E9PDV0;P32929;P32929-2	24.425	24.166	0.517939	151.919	2.30235	1.89339e-16	0.047242	2.95779e-16	0.0647313	23579.4	3.06357e-17	1	0
F8VUA7;F8VQX7;F5H7T2;E9PE68;Q9BZF1-2;Q9BZF1	23.7719	23.4679	0.60802	126.435	2.31631	9.63383e-16	0.0461808	1.24492e-15	0.0635369	16405.5	1.52866e-16	1	0
E9PEC0;Q16186	26.6617	26.3849	0.553548	273.572	4.05841	1.03113e-18	0.0029402	3.36758e-18	0.00594861	76428.1	1.67092e-19	1	0
E9PEE1;P38435	23.0559	22.6865	0.738809	128.844	2.96698	8.15051e-16	0.0160408	1.07198e-15	0.0254227	17150.3	1.25567e-16	1	0
E9PEE4;O95243-2;O95243;O95243-3;Q2MD36	24.2007	23.895	0.611425	152.528	2.75975	1.82748e-16	0.0224306	2.87128e-16	0.034031	23867.7	2.90296e-17	1	0
G5E9Q9;E9PEI9;P48449	24.2433	24.0313	0.424036	123.389	1.53952	1.19578e-15	0.158576	1.51338e-15	0.191309	15495.8	1.96826e-16	1	0
E9PEM5;P50851-2;F5H1X8;P50851;H0YAC6	22.8252	22.7562	0.13791	103.636	0.44411	5.60815e-15	0.667606	6.3264e-15	0.702744	10805.6	9.72154e-16	1	0
E9PKY5;E9PEQ6;Q9UNP9-2;Q9UNP9;Q5TGA3	24.6747	24.2869	0.775576	135.838	3.06731	5.10271e-16	0.0136515	7.05866e-16	0.0221063	19050.5	7.88249e-17	1	0
E9PEZ3;O60610;H9KV28;E7ERW8;O60610-2;B9ZVX0;E9PHQ0;E9PEZ2;E7ET75;E7EMV0	27.484	27.166	0.63587	281.371	4.657	8.0373e-19	0.00123965	2.73343e-18	0.00289185	81044.5	1.28848e-19	1	0
E9PF19;Q9Y4P3;Q96E41	26.2407	25.8798	0.721834	184.634	3.64144	3.36266e-17	0.00552796	6.45014e-17	0.0102218	35053.9	5.28617e-18	1	0
E9PF56;Q8IWZ3;Q8IWZ3-4;Q8IWZ2;Q8TEF1;E9PDP5;H7C2F5;H7BXD7;H3BLS9;E7ETA2	27.1613	26.9815	0.359425	158.926	1.497	1.26975e-16	0.169126	2.0789e-16	0.202858	25596.2	2.12954e-17	1	0
E9PF58;Q92747;B4DLQ7	23.0636	22.78	0.56728	66.9964	1.17972	2.66794e-13	0.268802	2.72417e-13	0.307364	4601.69	4.26355e-14	1	0
E9PFZ0;P38398-4;P38398-2;P38398;E9PFC7;F8W8H7;E7EMP0;E7EP70	23.3431	22.8292	1.02769	77.2183	2.45796	7.59267e-14	0.0366646	7.88003e-14	0.0519863	6237.13	1.109e-14	1	0
E9PFP2;O43719;Q5H919;Q5H918	24.3783	24.3676	0.0213218	144.101	0.0891584	3.0239e-16	0.930938	4.44961e-16	0.943489	20783.2	5.35977e-17	1	0
Q14738-2;E9PFR3;Q14738;Q14738-3;F5GYS1;H0Y8C4	27.076	26.791	0.569882	316.251	4.75677	2.85285e-19	0.00107889	1.19831e-18	0.00257549	102165	4.61676e-20	1	0
Q96CW1-2;Q96CW1;E9PFW3;B4DJB1;F5H0H0;C9JJ47	27.4176	27.1068	0.621592	259.562	4.20875	1.64307e-18	0.00235539	4.89329e-18	0.004929	68935.1	2.6397e-19	1	0
E9PG79;Q0JRZ9	21.4291	21.0417	0.774808	107.261	2.7928	4.13577e-15	0.0212593	4.7465e-15	0.0324774	11936.3	6.2554e-16	1	0
Q12873-2;Q12873;E9PG89	24.1124	23.9883	0.248249	152.319	1.11462	1.84984e-16	0.294322	2.90014e-16	0.33383	23442.4	3.14373e-17	1	0
O60502-2;E9PGF9;O60502;O60502-3	24.7096	24.515	0.389183	175.512	1.97021	5.26865e-17	0.0808058	9.55147e-17	0.104513	31297.2	8.73577e-18	1	0
Q9Y5K5-2;E9PGR0;Q9Y5K5-4;Q9Y5K5-3;Q9Y5K5;Q5LJA5;Q5LJA9;Q5LJB0;H0Y6Y4;B4DW59;B7Z9U9;H0Y4E0	27.9158	27.6451	0.541359	344.739	4.77356	1.32822e-19	0.00105413	6.61833e-19	0.00253466	121195	2.16555e-20	1	0
E9PGR2;O14976	22.1253	21.9213	0.408119	95.8439	1.26174	1.12064e-14	0.239231	1.22426e-14	0.277204	9358.66	1.83796e-15	1	0
E9PGT1;Q15631;H7C1D4;B7Z3X8;B7Z5D9	25.3233	25.2405	0.165512	143.574	0.665721	3.12356e-16	0.522534	4.57619e-16	0.561837	20749.2	5.39879e-17	1	0
E9PRI4;E9PGT3;Q15418;Q15418-2;Q15418-3	26.5166	26.1852	0.662834	253.865	4.54398	2.00026e-18	0.00145342	5.76032e-18	0.00328167	66099.3	3.17985e-19	1	0
Q14676-2;E9PGY5;Q14676;Q14676-3;F8VV34;E7EVA7;F8W1C2;F8VZP8;F8VU38;Q14676-4	29.3798	29.0095	0.740506	344.065	6.21031	1.35147e-19	0.000167319	6.69592e-19	0.000552241	121441	2.14618e-20	1	0
F8W9H3;E9PH09;Q8NF50-3;Q8NF50-2;Q8NF50;A2A369	23.7292	23.5166	0.425194	156.677	2.0031	1.44068e-16	0.076656	2.32903e-16	0.0998771	24995.6	2.36585e-17	1	0
E9PH29;P30048	30.0909	29.7648	0.652169	433.813	6.72117	1.73211e-20	9.28517e-05	1.57333e-19	0.000353491	192363	2.79492e-21	1	0
E9PH69;Q01831	26.992	26.6181	0.747885	235.107	4.67099	3.94947e-18	0.00121563	1.01892e-17	0.00284802	56850.3	6.20187e-19	1	0
Q9Y4E5-2;E9PH99;Q9Y4E5	26.2698	26.1864	0.166808	113.953	0.513275	2.41958e-15	0.620306	2.87136e-15	0.657078	13068.2	4.18742e-16	1	0
E9PHA2;Q15003;B4E189;C9J470	24.6105	24.4119	0.397263	126.499	1.45563	9.59082e-16	0.17998	1.24009e-15	0.214813	16264.6	1.5882e-16	1	0
Q9HAU0-3;Q9HAU0-5;Q9HAU0;Q9HAU0-2;Q9HAU0-4;F5GZL3;E9PHQ3;A0JP02;B4DJX4;F5H0I0;E7EME8	23.4739	23.383	0.181728	137.088	0.753364	4.70487e-16	0.470767	6.56844e-16	0.512495	18939.7	8.0889e-17	1	0
E9PHT6;Q9NVE7;H0YA26	23.4158	22.9343	0.963055	133.799	3.97286	5.8344e-16	0.00334037	7.94689e-16	0.006614	18669.6	8.62042e-17	1	0
E9PHY0;F5H1S6;P11117;F5GWV7;E9PP23;B7Z7D2;E9PQY3	22.2134	21.9296	0.567582	110.466	2.02168	3.18632e-15	0.0744039	3.71354e-15	0.0972134	12522.7	5.05816e-16	1	0
E9PK52;E9PPD9;E9PHY5;O43491;O43491-2;E9PII3;Q68DV2	26.6437	26.3372	0.612992	179.397	2.95246	4.33942e-17	0.0164204	8.04417e-17	0.0259395	32941	6.96284e-18	1	0
E9PL01;Q15005;E9PI68;E9PRB9	22.293	22.1301	0.325761	89.1248	0.927682	2.13305e-14	0.378141	2.28056e-14	0.418769	8061.02	3.56031e-15	1	0
E9PI88;O60547	25.0581	24.8461	0.423982	195.059	2.35364	2.06675e-17	0.0434583	4.24049e-17	0.0602092	38702.8	3.40847e-18	1	0
E9PIE4;Q9Y6C9;E9PNT8	25.0956	24.8305	0.530119	168.728	2.54718	7.47133e-17	0.0317017	1.30404e-16	0.0458287	29083.4	1.20916e-17	1	0
E9PIF2;Q13206;E7EUR6	23.1385	22.8649	0.547349	150.977	2.55559	2.00071e-16	0.0312701	3.10321e-16	0.0453401	23346.2	3.20151e-17	1	0
Q9NUJ3;E9PJ55;E7EN41	23.408	23.1913	0.433261	119.093	1.57324	1.63675e-15	0.15063	2.00625e-15	0.183244	14450.6	2.68198e-16	1	0
E9PJF5;Q9HCU9;H0YCF7;G5E9I4	24.9548	25.2905	-0.671469	193.434	-3.63149	2.2258e-17	0.00561345	4.53382e-17	0.0103356	36436.4	4.4534e-18	1	0
Q9UK99-3;Q9UK99-2;E9PJM3;Q9UK99;E9PL46;B4E3U2;A6NI04;G3V1E0	22.7141	22.4023	0.62359	109.011	2.14567	3.58329e-15	0.060919	4.14077e-15	0.0812253	12218.9	5.63952e-16	1	0
Q96KG9-5;Q96KG9-3;E9PS17;E9PK59;Q96KG9-4;Q96KG9-6;Q96KG9-2;Q96KG9;E9PPN3	23.5918	23.1036	0.976364	102.653	3.06751	6.10213e-15	0.013647	6.85704e-15	0.0221063	10992.3	9.01122e-16	1	0
E9PK95;F8VZR5;F8VNP5;P28702;Q5STQ1;B3KY83;P19793;H0Y4M4;P48443	25.0449	25.0577	-0.0256257	127.658	-0.0923135	8.84677e-16	0.928502	1.15278e-15	0.941457	16279.8	1.58164e-16	1	0
H7BXH2;E9PKF6;Q5H9R7-6;Q5H9R7-2;Q5H9R7;Q5H9R7-5;G8JLI3;Q5H9R7-3;Q5H9R7-4;E9PQP7	26.2948	26.0709	0.447796	251.192	3.05082	2.19694e-18	0.0140174	6.23611e-18	0.0225853	64190.7	3.62076e-19	1	0
E9PKG1;Q99873-3;Q99873-2;G5E9B6;Q99873;H7C2I1;E9PIX6;B4DJ87;E9PQ98;H0YDE4	28.6179	28.339	0.557759	206.184	2.86947	1.26416e-17	0.018776	2.74762e-17	0.0291952	43356.8	2.0607e-18	1	0
E9PKG6;P80303-2;P80303;E9PLR0;E9PLE9	24.2621	24.1068	0.310668	131.92	1.20214	6.61308e-16	0.26044	8.88537e-16	0.298899	17628.7	1.11156e-16	1	0
E9PKL9;Q13630;E9PP14;E9PLH9	25.5481	25.1422	0.811642	193.318	4.41284	2.23766e-17	0.00175216	4.55471e-17	0.00384469	38597.7	3.44976e-18	1	0
P17480-2;E9PKP7;P17480	29.9451	29.5114	0.867426	335.311	6.96908	1.69826e-19	7.05595e-05	7.9107e-19	0.000289952	115787	2.65111e-20	1	0
E9PKV2;Q9NRX2	23.7959	23.7833	0.0251843	141.222	0.105741	3.61597e-16	0.918142	5.19578e-16	0.932433	19964.7	6.40419e-17	1	0
E9PL10;Q96K17;B3KNJ1	24.8619	24.5488	0.62626	145.714	2.62852	2.73979e-16	0.027767	4.09232e-16	0.0409138	21781.2	4.35396e-17	1	0
E9PL22;F5H4Z5;Q9Y4L1;F5H4X7;E9PJ21;F5GWH9;B7Z909	30.3411	29.9953	0.691715	551.55	8.99382	2.06181e-21	9.50952e-06	5.06552e-20	6.88046e-05	311303	3.3099e-22	1	0
E9PLK3;P55786;B7Z463;F5H0W3	29.666	29.2316	0.868798	401.027	8.42801	3.476e-20	1.60129e-05	2.49266e-19	9.90298e-05	165674	5.41817e-21	1	0
E9PM46;Q96K76;Q96K76-2	24.1219	23.8893	0.465214	143.212	1.97203	3.1943e-16	0.0805702	4.66572e-16	0.10427	20912.9	5.21399e-17	1	0
E9PMG4;Q9BUR4	23.5876	23.2597	0.655843	126.954	2.53119	9.29098e-16	0.0325388	1.20562e-15	0.046837	16578.1	1.45938e-16	1	0
E9PMI6;P54105;E9PJF4;E9PQ83	25.7194	25.6514	0.136052	125.474	0.470579	1.03078e-15	0.649305	1.32221e-15	0.685133	15827.5	1.79196e-16	1	0
E9PN51;F8W9K7;E9PPW7;O00217;E9PKH6	23.6874	23.8617	-0.348705	100.311	-1.03655	7.4857e-15	0.327393	8.35149e-15	0.368274	9916.39	1.42222e-15	1	0
Q03164-2;Q03164;E9PQG7	25.9118	25.6971	0.42931	241.136	2.84861	3.15566e-18	0.0194209	8.44609e-18	0.0300373	59125.9	5.21176e-19	1	0
E9PQP6;P49354-2;P49354;H0YCW1;H0YE66	24.3363	24.2533	0.16602	113.353	0.548667	2.5353e-15	0.59678	2.99889e-15	0.63509	12937.2	4.37852e-16	1	0
E9PQS1;Q9H0W9-2;Q9H0W9;E9PPB5;E9PJU8;Q9H0W9-4;Q9H0W9-3	24.3035	24.1181	0.370786	162.705	1.76875	1.03107e-16	0.111239	1.73103e-16	0.139408	26883	1.71354e-17	1	0
E9PRQ7;Q04323;B4E0P8;E9PJ81;Q04323-2	26.0383	25.8175	0.441639	243.183	2.94152	2.9278e-18	0.0167127	7.96829e-18	0.0263344	60158.4	4.82686e-19	1	0
E9PRR7;Q14331	26.4369	26.1307	0.612452	142.074	2.35463	3.4282e-16	0.0433886	4.95753e-16	0.0601642	20663.8	5.49842e-17	1	0
E9PRV2;P46937-3;P46937-2;F5H202;P46937;F5GWC5	23.5521	23.2345	0.635179	113.542	2.19484	2.49826e-15	0.0562556	2.95749e-15	0.0756319	13249	3.94012e-16	1	0
F2Z2V0;Q99829;A6PVH9;E7ENH5;Q5JX58;Q5JX59;Q5JX60;Q5JX44;Q5JX56;Q5JX45;Q5JX55;Q5JX61;Q5JX52	27.5003	27.0861	0.828471	250.297	5.41342	2.26756e-18	0.000448288	6.39357e-18	0.00124334	64594.2	3.52158e-19	1	0
F5GWB8;Q9Y6K5	25.3592	24.9407	0.837087	183.617	4.35773	3.53132e-17	0.00189675	6.73221e-17	0.00411434	34865.9	5.41364e-18	1	0
F5GWD3;Q13889;F5GWI8;F5GXG6;H0YFF7	23.8136	23.9484	-0.269618	141.932	-1.12989	3.45871e-16	0.288167	4.99834e-16	0.32736	19919.3	6.46922e-17	1	0
F5GWD7;Q8WVC0;Q8WVC0-2	27.2802	27.0225	0.515405	245.939	3.31692	2.64953e-18	0.00917469	7.33457e-18	0.0157177	61650.7	4.33016e-19	1	0
Q9NW64-2;F5GWK3;Q9NW64	23.1498	22.9315	0.436454	134.879	1.81524	5.43327e-16	0.103387	7.44705e-16	0.130204	18541.8	8.88684e-17	1	0
F5GWT4;Q9H4A3-2;Q9H4A3;Q9H4A3-5;Q9H4A3-6;F5H2M7;Q9H4A3-4	24.2967	24.3487	-0.104105	127	-0.383958	9.26091e-16	0.710057	1.20207e-15	0.742232	16060.2	1.67973e-16	1	0
F5H2G1;F5GWX5;Q14839;Q14839-2	29.1586	28.8241	0.669012	321.569	5.27761	2.46086e-19	0.000534875	1.06653e-18	0.00143954	105835	3.94832e-20	1	0
F5GX07;H0YG83;H0YGR4;H0YG54;Q9Y3B8-2;Q9Y3B8;F5GYG5;H0YH58	25.9176	25.9113	0.0126245	242.884	0.0836776	2.95996e-18	0.935172	8.03075e-18	0.94734	59021.3	5.25283e-19	1	0
O94915;F5GX82;H0Y9X0	24.1477	23.7862	0.72301	132.38	2.84529	6.41221e-16	0.0195253	8.66892e-16	0.0301881	18065.3	9.97354e-17	1	0
F5H5Q7;F5H5G8;F5GXC8;Q9P2R7-2;Q9P2R7;Q5T9Q5	24.6397	24.5494	0.180543	179.94	0.935732	4.22477e-17	0.374202	7.87179e-17	0.415039	32617.3	7.27431e-18	1	0
F5GXG0;Q96T88;B5ME40	26.5581	26.1628	0.790613	289.405	6.18401	6.26246e-19	0.000172621	2.22893e-18	0.000564611	86324.4	9.74096e-20	1	0
F5GXK1;P20585	24.6336	24.4234	0.420479	184.694	2.24841	3.35298e-17	0.0515715	6.43725e-17	0.0700691	34704.3	5.52625e-18	1	0
F5GXL7;P33527-6;I3L4X2;P33527-4;P33527-2;P33527;P33527-9;P33527-8;P33527-7;P33527-5;P33527-3	25.285	24.9038	0.762375	176.704	3.82502	4.96189e-17	0.00417448	9.0594e-17	0.00801088	32194.7	7.7071e-18	1	0
F5GXU2;O60678;O60678-2	25.6498	25.5634	0.1728	120.471	0.575827	1.47819e-15	0.579056	1.83094e-15	0.617282	14611.7	2.55346e-16	1	0
F5GXW0;P00813;F5GWI4	23.9419	23.5669	0.750027	108.87	2.45002	3.62464e-15	0.0371426	4.18565e-15	0.0525102	12236	5.60472e-16	1	0
F5GXW9;O60826	22.4686	22.1798	0.57763	101.026	1.86043	7.02926e-15	0.0962538	7.85634e-15	0.122209	10475.6	1.11537e-15	1	0
F5GY37;Q99623;B4DW05;B4DP75;F5H3X6;F5GWA7	26.3802	26.1145	0.531467	269.217	3.8742	1.18873e-18	0.00387486	3.7721e-18	0.00752199	73967.6	1.9317e-19	1	0
F5GY65;I3L1P8;Q02978	21.8651	21.8554	0.0194078	132.544	0.0832266	6.34238e-16	0.935521	8.58782e-16	0.947473	17583.5	1.12426e-16	1	0
F5GYD8;P04062-2;P04062;I3L0Q9;F5H241	22.369	23.024	-1.31009	58.2747	-2.3447	9.16179e-13	0.0440959	9.25948e-13	0.0609763	3208.2	2.10508e-13	1	0
F5GYN4;Q96FW1;F5H6Q1;F5GYJ8;F5H3F0;Q96FW1-2	26.7922	26.3582	0.867954	198.372	4.61898	1.78021e-17	0.00130753	3.71373e-17	0.00300822	40668.5	2.7366e-18	1	0
F5GYQ4;P00367;B4DGN5;F8WA20;B3KV55;P49448	26.6218	26.2731	0.697502	230.869	4.33396	4.64044e-18	0.00196301	1.1763e-17	0.00423281	54734.3	7.33714e-19	1	0
F5GZ16;Q13200;E7EW34;E9PCS3;H0Y305	29.2224	28.9373	0.570046	390.489	5.43932	4.40138e-20	0.00043357	2.96142e-19	0.0012079	155515	7.17213e-21	1	0
H0YFI6;F5GZ28;P18858;B4DTU4	25.826	25.6315	0.388871	223.868	2.40164	6.09649e-18	0.0401896	1.48475e-17	0.0563068	50883.1	1.01379e-18	1	0
F5GZ86;P42226;F5H5X3;F5GXI9;G3V5I8;G3V370;G3V5K5;H0YJH6;P42226-2	24.9435	24.7324	0.422187	176.158	2.12631	5.09963e-17	0.0628567	9.29127e-17	0.083477	31566.1	8.41085e-18	1	0
F5GZI1;O60264	29.0393	28.8006	0.477312	422.316	4.94907	2.19772e-20	0.000828888	1.87895e-19	0.00207579	181331	3.63113e-21	1	0
P08195-3;F5GZS6;P08195;P08195-4;P08195-2;B4E2Z3	32.2496	31.8299	0.839591	519.384	9.68739	3.51204e-21	5.20247e-06	6.32748e-20	4.79551e-05	276969	5.55582e-22	1	0
Q9H9Y6;F5GZX4;Q9H9Y6-2;F8W898;F5H643	27.9756	27.7338	0.483454	258.178	3.18236	1.72281e-18	0.0113582	5.07874e-18	0.0188511	67827.9	2.83609e-19	1	0
G3XAF4;P32004-2;F5H1H0;P32004;F5H025	21.4687	21.1072	0.723094	121.973	2.95469	1.32454e-15	0.0163616	1.66379e-15	0.0258654	15395.7	2.02559e-16	1	0
F5H0C3;Q7Z4S6-3;F8W762;F5H219;Q7Z4S6-2;Q7Z4S6;Q7Z4S6-4;F8WCP6;H0YI78;F5H0V8;H0YHT2	25.3051	25.0042	0.601648	132.073	2.24714	6.54542e-16	0.0516785	8.81075e-16	0.0701707	17868.2	1.04705e-16	1	0
Q9BRP4-2;Q9BRP4;F5H0C4;B7ZAS9;F5H103;F5H3I1	23.4935	23.2843	0.418258	81.6476	1.03707	4.63395e-14	0.327164	4.8579e-14	0.368112	6787.16	7.62731e-15	1	0
F5H0F9;Q9UJX4;E9PFB2	26.3312	26.2661	0.130121	174.871	0.612568	5.4422e-17	0.555549	9.83197e-17	0.594711	30731.7	9.471e-18	1	0
F5H0L8;Q9Y6Y8-2;Q9Y6Y8	21.8736	22.0966	-0.44606	110.169	-1.57258	3.26314e-15	0.150782	3.80003e-15	0.183378	11894.7	6.35295e-16	1	0
F5H0R0;B1AKN5;Q12857;B1AKN8;F8W8W3;B1AKN6;Q12857-2;B1AKN7	25.7999	25.4999	0.600057	193.135	3.21367	2.25647e-17	0.010806	4.58231e-17	0.0181068	38189.4	3.61626e-18	1	0
Q9H6E5;F5H0R1	20.7819	20.5845	0.394777	61.5487	0.834671	5.64968e-13	0.425825	5.72718e-13	0.468011	3861.6	9.2665e-14	1	0
F5H148;H3BMT1;Q9NYV6;Q3MHU9;B4E0J7;B4E3T2;A6NIE6	22.0656	22.4679	-0.804571	57.0101	-1.44357	1.11233e-12	0.183255	1.12315e-12	0.218482	3135.85	2.3287e-13	1	0
Q8IUD2-4;F5H185;Q8IUD2-2;G8JLM9;G8JLD3;Q8IUD2-3;Q8IUD2;Q8IUD2-5;G8JLA4;F5H327;F5GZU8;O15083	22.8493	22.764	0.170612	108.869	0.576966	3.625e-15	0.578318	4.18565e-15	0.616647	11941.6	6.24313e-16	1	0
F8VWB4;O14974-4;F8W8Q6;O14974;F5H1B6;O14974-3;F8W7P1;O14974-2;F8W9E8;F8VZN8	26.6652	26.4507	0.429005	210.116	2.40973	1.0693e-17	0.0396631	2.38351e-17	0.0556227	44870.5	1.76999e-18	1	0
P29375-2;F5H1F7;P29375;E7EV89;A8MUS2	22.5337	22.3578	0.351705	48.9137	0.544083	4.30698e-12	0.599801	4.32384e-12	0.637992	2430.49	7.19084e-13	1	0
F5H1F9;P11182	23.3918	23.4715	-0.159354	127.767	-0.613376	8.7798e-16	0.555038	1.14611e-15	0.59444	16214	1.61028e-16	1	0
F5H1S8;Q14165;H0YG07	23.3823	23.102	0.560627	132.162	2.26785	6.50679e-16	0.0499679	8.76687e-16	0.0680674	17895.7	1.03992e-16	1	0
Q9HD26-2;Q9HD26;F5H1Y4	21.9702	21.9556	0.0293887	98.3164	0.0930566	8.94335e-15	0.927928	9.87165e-15	0.941095	9679.06	1.58333e-15	1	0
P49748-2;P49748;F5H2A9;G3V1M7	28.8418	28.6331	0.417361	399.797	4.12067	3.57195e-20	0.00268114	2.53231e-19	0.00550106	162185	5.95418e-21	1	0
F5H2B9;Q9BZF9;H0YNH8;G3XAG2	21.8741	21.8768	-0.00534438	99.9767	-0.0172702	7.71059e-15	0.986604	8.59141e-15	0.989554	9992.89	1.37461e-15	1	0
Q13561;Q13561-3;Q13561-2;F5H2S7;A8K8J9;F8WAG8;F5H223;H0YI98;F8W1I6;F8VW18	27.3316	27.2473	0.168531	307.077	1.34304	3.70333e-19	0.212632	1.4692e-18	0.249616	94881.3	6.4075e-20	1	0
F5H886;Q9UDY2-3;Q9UDY2;F5H301;Q9UDY2-4;Q9UDY2-2;Q9UDY2-5	25.9936	25.7333	0.520569	185.362	2.65148	3.24743e-17	0.0267484	6.25942e-17	0.0395869	35061.2	5.28129e-18	1	0
G3V1P4;G5EA58;F5H345;P08397-2;P08397;F5GY90	25.4323	24.936	0.992729	161.652	4.55062	1.09214e-16	0.00143983	1.82092e-16	0.00325773	27192.4	1.62882e-17	1	0
F5H365;Q15436;F5H6C4;G3V531	25.391	25.0407	0.700602	149.184	2.95142	2.22418e-16	0.0164481	3.41099e-16	0.0259644	22887.1	3.49603e-17	1	0
F5H3H6;Q9BQ39	25.3103	25.1331	0.354364	205.365	2.04746	1.30954e-17	0.0713816	2.83495e-17	0.0936012	42773.7	2.18814e-18	1	0
Q96JB5;F5H3I5;Q96JB5-2	21.6413	21.5253	0.232121	119.686	0.912631	1.56629e-15	0.385586	1.92856e-15	0.426689	14480.1	2.65789e-16	1	0
F5H3N4;Q16850;H7C0D0;Q16850-2	24.0238	23.9236	0.200335	121.284	0.718158	1.39263e-15	0.491154	1.74029e-15	0.531636	14833.6	2.38849e-16	1	0
O00159-2;F5H6E2;O00159-3;F5H3W9;O00159;F5H730	25.3858	25.0897	0.592258	204.332	3.41065	1.36942e-17	0.00791593	2.94702e-17	0.0137833	42748.7	2.19383e-18	1	0
F5H3Y1;Q93074-3;Q93074;Q93074-2;H0Y7P1	24.4397	24.1329	0.613576	178.575	3.21043	4.51972e-17	0.0108618	8.34999e-17	0.0181935	32710	7.18342e-18	1	0
F5H442;Q99816	23.8514	23.8413	0.0202622	157.586	0.094702	1.36871e-16	0.926658	2.22754e-16	0.940025	24854.4	2.42597e-17	1	0
F5H4F7;Q96JJ7;Q96JJ7-2	24.7144	24.5667	0.295356	161.562	1.37348	1.09753e-16	0.203338	1.82782e-16	0.239674	26418	1.85129e-17	1	0
Q9BSJ2;F5H4L0;F2Z2B9;F5H4E0;B3KTU7	23.6656	23.3262	0.678888	130.948	2.69486	7.06115e-16	0.0249253	9.42639e-16	0.0371664	17653.6	1.10461e-16	1	0
F5H4U3;Q9NP72;Q9NP72-2;Q5W0J0;B7Z333;H0Y6T8	23.2056	22.98	0.45112	153.753	2.13427	1.70246e-16	0.0620535	2.69428e-16	0.0824606	24108.5	2.77667e-17	1	0
P04899;F5H4U5;P04899-4;B4E2X5;P04899-3;P04899-2;B3KTZ0;F5GZL8;P63096	24.1567	24.0964	0.120479	137.958	0.487743	4.44828e-16	0.637568	6.24621e-16	0.67389	19127.9	7.74218e-17	1	0
F5H4V4;P46013;P46013-2	30.6129	30.1611	0.903483	544.904	11.5419	2.2957e-21	1.22213e-06	5.26802e-20	2.4988e-05	305948	3.57451e-22	1	0
G3XAH6;F5H5I8;P51003;G3V3I9;P51003-2	23.5235	23.2767	0.493648	119.671	1.7946	1.5681e-15	0.106806	1.9297e-15	0.134162	14628	2.54087e-16	1	0
F5H5U2;Q8NHQ9;F5H3E5;E7EX41	25.4472	25.2784	0.337612	180.654	1.70609	4.07904e-17	0.122696	7.63617e-17	0.152148	33074.6	6.83906e-18	1	0
F5H5V5;Q01167-2;Q01167	26.1618	25.9481	0.427357	235.714	2.74508	3.86031e-18	0.0229716	9.99464e-18	0.0347162	56483.6	6.38232e-19	1	0
F5H5Y3;G3V1U4;Q9UHB9;Q9UHB9-2;E7ETK6;F5H281	23.5791	23.5047	0.148724	67.0027	0.299781	2.66574e-13	0.771255	2.72257e-13	0.797851	4517.85	4.62516e-14	1	0
F5H625;Q8IX18-3;C9JR60;C9JEW8;Q8IX18-2;Q8IX18	23.4583	23.5947	-0.272688	88.4644	-0.722946	2.27827e-14	0.488349	2.42926e-14	0.529125	7736.03	4.27221e-15	1	0
Q15572-2;F5H647;Q15572-6;Q15572;Q15572-4	25.3538	24.9656	0.776395	137.696	3.02793	4.52397e-16	0.0145421	6.33618e-16	0.023293	19559	7.01422e-17	1	0
F5H656;Q8WXF1;Q8WXF1-2	30.6719	30.3101	0.723581	496.736	8.38516	5.21415e-21	1.66763e-05	7.71114e-20	0.000100984	252708	8.34054e-22	1	0
F5H667;Q12797	28.581	28.3866	0.388843	253.653	2.45689	2.01513e-18	0.0367289	5.79931e-18	0.0520097	65227	3.37268e-19	1	0
F5H698;Q9P2J5;B4DER1;B4DJ10;Q2TU79	29.7644	29.4309	0.667099	477.639	7.65549	7.3807e-21	3.41864e-05	9.27373e-20	0.000166877	233369	1.18695e-21	1	0
Q12872;F5H6B8;F5H5X1;F5H525	25.6706	25.7556	-0.169947	152.223	-0.710246	1.8602e-16	0.495811	2.91325e-16	0.53588	23019.4	3.4079e-17	1	0
P61769;F5H6I0;H0YLF3	26.4471	26.0834	0.72742	86.3363	1.70255	2.82649e-14	0.123374	2.99841e-14	0.152859	7664.73	4.45109e-15	1	0
F5H6I4;Q8IZ73;B4DDD1	28.065	27.832	0.466111	220.021	2.60552	7.10899e-18	0.0288271	1.68519e-17	0.0422617	49226.6	1.17395e-18	1	0
F5H6I7;Q6DD88;C9JUU1	28.8365	28.5132	0.646637	378.909	6.07624	5.74742e-20	0.000196339	3.61736e-19	0.000626217	146865	9.24276e-21	1	0
F5H6K0;O43143	29.8114	29.5895	0.44376	382.416	4.05538	5.29673e-20	0.00295344	3.41037e-19	0.00596433	148452	8.81289e-21	1	0
F5H721;Q9Y2W2	26.6045	26.4989	0.211142	208.121	1.1726	1.16361e-17	0.271506	2.56619e-17	0.31013	43661	1.99785e-18	1	0
Q9Y277;Q9Y277-2;F5H740;E5RK27;E5RFP6;E5RJN6;E5RHZ6	24.6654	24.2073	0.916224	163.447	4.3744	9.90315e-17	0.00185173	1.66967e-16	0.00403474	27745.2	1.48983e-17	1	0
F5H754;Q9P2R3;Q9P2R3-2;Q9P2R3-4;I3L2C5	24.1546	23.8426	0.624001	121.324	2.24524	1.38864e-15	0.0518379	1.7358e-15	0.0702777	15109.7	2.20108e-16	1	0
F5H7E9;O14802	24.4533	24.2349	0.43668	150.869	1.92223	2.01347e-16	0.0872437	3.11966e-16	0.111876	23175.2	3.30753e-17	1	0
Q6PIU2;Q6PIU2-2;F5H7K4;Q6PIU2-3;H7C046	22.9034	22.5101	0.786544	80.4542	1.98783	5.27917e-14	0.0785567	5.51309e-14	0.101982	6703.01	8.06064e-15	1	0
F5H7W9;Q9H4A6	24.7732	24.728	0.0905887	59.49	0.154104	7.63316e-13	0.880979	7.72171e-13	0.900163	3552.05	1.34138e-13	1	0
F5H816;P06737;E9PK47	23.9298	23.7798	0.300064	125.374	1.11866	1.03811e-15	0.292684	1.33044e-15	0.332059	15918.2	1.74716e-16	1	0
F5H897;Q12931;I3L0K7	31.6674	31.3083	0.718224	621.674	10.0844	7.13713e-22	3.74372e-06	3.61836e-20	3.90493e-05	395446	1.14635e-22	1	0
F5H8F7;Q9UBL3-3;Q9UBL3;Q9UBL3-2	26.4445	26.2397	0.409525	135.591	1.49637	5.18539e-16	0.169287	7.15453e-16	0.202996	18674.2	8.61103e-17	1	0
F5H8K4;O43242;B4DT72	27.8359	27.5493	0.573138	236.123	3.47354	3.80136e-18	0.00717354	9.89488e-18	0.0126986	56926.3	6.16529e-19	1	0
F5H8L6;Q9NY33;G3V1D3;G3V180;F5GXD5	26.0634	25.9087	0.309406	162.119	1.369	1.06453e-16	0.204684	1.77898e-16	0.241195	26598.5	1.79626e-17	1	0
F5HGG6;P53634;H0YCY8	24.5243	24.2606	0.527352	142.276	2.18683	3.38545e-16	0.0569912	4.91316e-16	0.0764559	20687.1	5.47093e-17	1	0
F6RU81;Q6PJG2	24.4394	24.1221	0.634519	139.261	2.59027	4.09277e-16	0.029552	5.79743e-16	0.0432082	19910.6	6.48172e-17	1	0
F6T1Q0;Q6L8Q7-2;Q6L8Q7	22.4362	22.1035	0.665273	87.0916	1.85353	2.61666e-14	0.0973118	2.78056e-14	0.123481	7816.68	4.08039e-15	1	0
F6WSP1;O95870-2;O95870	22.6158	22.6657	-0.0997568	102.157	-0.317926	6.36953e-15	0.757903	7.14278e-15	0.785763	10390.2	1.15656e-15	1	0
Q9BPX6;H9KVB8;Q9BPX6-3;F6XEV2;Q9BPX6-2;E9PQV6;Q9BPX6-5;Q9BPX6-4	25.6972	25.239	0.916391	90.7488	2.32988	1.81785e-14	0.0451723	1.95217e-14	0.0623066	8539.79	2.75737e-15	1	0
F6Y097;Q92542-2;Q92542;H0Y6T7;E9PC09;E7ENA9	27.8451	27.4369	0.816543	192.284	4.04643	2.34662e-17	0.00299302	4.7249e-17	0.00603011	38089.7	3.65839e-18	1	0
F8VPD4;P27708	29.9559	29.6802	0.551309	456.073	5.99029	1.11161e-20	0.000217804	1.19966e-19	0.000682202	211902	1.82039e-21	1	0
Q13492-3;Q13492-2;F8VPG7;Q13492;E9PN05	24.3247	24.1788	0.291834	128.255	1.09461	8.48837e-16	0.302537	1.11206e-15	0.341903	16649.1	1.43202e-16	1	0
Q13838;Q13838-2;F8VQ10;Q5STU3;H0Y7G4;B4DP52;F6WLT2;F8VZL8;H0Y7X6;F6UN21;F6TRA5;H0Y800;F6S4E6;F6UJC5;E9PP12;H0Y557	29.7173	29.3359	0.762874	364.181	6.69663	8.16733e-20	9.54476e-05	4.66704e-19	0.000360617	136122	1.29423e-20	1	0
Q96RL1;F8VQY2;Q96RL1-2;Q96RL1-3;F2Z2T8	24.0274	23.6331	0.788562	103.072	2.43186	5.88587e-15	0.0382581	6.62256e-15	0.0538947	10984.2	9.04079e-16	1	0
Q9NYL4-2;F8VU90;Q9NYL4	22.833	22.5767	0.5127	133.785	2.1483	5.83972e-16	0.0606604	7.95165e-16	0.0809795	18309.5	9.39749e-17	1	0
Q5JRU8;P55211;F8VVS7;H0Y3S8;P55211-3;Q5JRU2;P55211-2;B4E1A3	23.4862	23.2471	0.478068	136.696	1.98774	4.82588e-16	0.078568	6.72447e-16	0.101982	19073.9	7.83982e-17	1	0
F8VYX6;F8VW92;P07437;Q5JP53;Q5ST81;F8VUJ7;E7EWR1;E9PBJ4	34.7143	34.4719	0.484843	709.745	7.05868	2.20546e-22	6.40047e-05	2.74737e-20	0.000267556	510873	3.68442e-23	1	0
F8VXI8;Q9H9L4;F8VX10;H0YIQ8;H0YHR2	23.2388	22.9322	0.613118	120.673	2.28136	1.45639e-15	0.0488829	1.80805e-15	0.0666654	14956.5	2.30273e-16	1	0
F8VYE8;P36873;P36873-2;F8VR82;F8W0W8	27.3223	27.0311	0.582219	188.324	2.86823	2.82175e-17	0.0188138	5.54932e-17	0.0292332	36238.2	4.56239e-18	1	0
F8W181;Q02878	30.3816	30.0487	0.665845	391.375	6.13233	4.31389e-20	0.000183579	2.92541e-19	0.000594655	156606	6.95336e-21	1	0
P54819-2;F8W1A4;P54819;P54819-5;P54819-3;E7EWH4;F8VY04;P54819-6;F8VZG5;P54819-4;G3V213	29.4391	28.9667	0.944866	300.216	6.92453	4.5245e-19	7.40894e-05	1.70795e-18	0.000300773	93117.6	6.96312e-20	1	0
F8W1B9;O95619;F8VTR4;F8W0J4	25.2024	24.7354	0.933975	154.589	4.12743	1.62255e-16	0.00265452	2.57998e-16	0.00546731	24817.2	2.44213e-17	1	0
P51148;F8W1H5;F8VVK3	27.8524	27.4603	0.784205	154.941	3.1288	1.59015e-16	0.0123717	2.5355e-16	0.0203166	24702.2	2.4929e-17	1	0
F8W1R7;P60660-2;P60660;G3V1V0;F8VZV5;G8JLA2;B7Z6Z4;G3V1Y7;F8VPF3;F8VZU9;F8W180	30.41	30.0987	0.622468	380.901	5.57013	5.48645e-20	0.000366817	3.50233e-19	0.00104123	148117	8.90152e-21	1	0
F8W6N3;Q92560	23.3857	22.9869	0.79766	118.945	2.91855	1.65495e-15	0.0173441	2.02571e-15	0.0271624	14647.3	2.52607e-16	1	0
F8W6N6;P10244	23.5237	23.2829	0.481456	105.015	1.53552	4.98843e-15	0.159543	5.65805e-15	0.19237	11258.5	8.10472e-16	1	0
Q92614-3;F8W6U1;Q92614-4;Q92614;Q92614-2;Q92614-5;F8W6Y3	26.475	26.2537	0.442677	225.593	2.68973	5.69549e-18	0.0251342	1.39901e-17	0.0374394	51757.8	9.40036e-19	1	0
Q14157-4;Q14157-1;Q14157-3;F8W726;Q14157;Q14157-5;Q5VU77	23.8164	24.0018	-0.370666	168.637	-1.84153	7.50693e-17	0.0991794	1.30869e-16	0.125631	28002.8	1.43006e-17	1	0
F8W7C6;P27635;H7C123;H7C2C5	27.7515	27.6778	0.147244	192.306	0.723408	2.34416e-17	0.488078	4.72299e-17	0.529125	37179	4.07254e-18	1	0
Q9NZM1-6;Q9NZM1;F8W8J4;Q9NZM1-3;C9JCN0;Q9NZM1-2;Q9NZM1-5;H0YD14	29.1774	28.7894	0.776106	400.297	7.63055	3.5326e-20	3.50677e-05	2.51354e-19	0.000170262	164616	5.57421e-21	1	0
H0Y6I0;Q13439-3;Q13439-4;Q13439;F8W8Q7	23.1274	23.2003	-0.145765	99.5099	-0.442092	8.03691e-15	0.669012	8.92535e-15	0.703883	9840.19	1.47166e-15	1	0
F8W950;Q13155;A8MU58	27.1908	26.708	0.965551	263.256	6.72971	1.44966e-18	9.19673e-05	4.4417e-18	0.000351119	71854.3	2.19649e-19	1	0
P46734-2;P46734;F8W9D9;P46734-3	22.807	22.8156	-0.0172175	52.0725	-0.0277864	2.47759e-12	0.978448	2.49246e-12	0.982957	2709.5	4.44598e-13	1	0
F8W9E1;O15320-8;O15320-6;O15320-7;O15320-2;O15320-4;O15320-3;G3XAC5;O15320;O15320-5;G3V599;Q86UF2;A4FU28	22.718	22.6066	0.222719	130.626	0.909987	7.21675e-16	0.386905	9.61579e-16	0.427823	17232.1	1.22947e-16	1	0
Q96BJ8;F8W9E7;Q96BJ8-3	23.183	23.0732	0.21961	103.739	0.698191	5.55866e-15	0.502961	6.27706e-15	0.543068	10864.8	9.48924e-16	1	0
Q9Y394-2;Q9Y394;F8W9Q4;H0YJ66;H0YJE4;H0YJR8	23.3392	23.028	0.622308	120.797	2.30828	1.44324e-15	0.0467885	1.79428e-15	0.0642517	14991.5	2.27903e-16	1	0
O94763-2;H7BY42;F8W9T0;O94763-3;O94763	25.1099	24.7106	0.798435	131.894	3.01347	6.62456e-16	0.0148841	8.89531e-16	0.0237797	17967.3	1.02169e-16	1	0
F8W9T2;Q6PJT7-5;H9KV94;G3V5R4;Q6PJT7-2;Q6PJT7;Q6PJT7-4;Q6PJT7-3;F8W848;G3V256;H0YJA2;G3V5I6	23.8415	23.7066	0.269854	136.667	1.10004	4.83475e-16	0.300289	6.73467e-16	0.339715	18891.8	8.18031e-17	1	0
Q9H9A5-4;Q9H9A5-3;Q9H9A5-2;Q9H9A5;F8WAF2;B7Z4A6;E9PCN5;H7C1X9;B7Z5B3	23.0837	22.9001	0.367234	133.696	1.51604	5.8742e-16	0.164328	7.98862e-16	0.197429	18163.6	9.7366e-17	1	0
F8WAJ0;Q9H8H2;Q9H8H2-2;Q9H8H2-4	24.3031	24.1283	0.34974	135.445	1.38825	5.23533e-16	0.198957	7.21202e-16	0.235082	18613.2	8.73693e-17	1	0
F8WAK8;Q8N3U4;Q8N3U4-2	27.3791	27.0358	0.686535	263.204	4.72608	1.4522e-18	0.00112583	4.44635e-18	0.00266772	71057.7	2.30774e-19	1	0
H0Y8Z9;F8WAN8;Q9H845	23.9192	23.9055	0.0274202	145.173	0.117745	2.83159e-16	0.908894	4.21357e-16	0.92394	21099.5	5.01281e-17	1	0
F8WBS1;Q9H832;Q9H832-2	23.1117	22.7461	0.731262	100.747	2.29025	7.20388e-15	0.0481807	8.04532e-15	0.065852	10481.5	1.11259e-15	1	0
P59998;F8WCF6;F8WDD7;C9JWM7;E7ETI0;H7C0A3	26.6902	26.4767	0.427069	212.932	2.42862	9.50294e-18	0.0384606	2.16134e-17	0.0541454	46077.2	1.57361e-18	1	0
Q8WWI1-3;Q8WWI1-4;F8WD26;Q8WWI1-2;Q8WWI1;E9PMS6;E9PLH4;E9PMT2;E9PMP7;H0Y424	27.0113	26.71	0.602556	243.701	3.88745	2.87314e-18	0.00379805	7.83421e-18	0.00739923	60745.1	4.62367e-19	1	0
F8WDV8;Q15361	23.0408	22.7398	0.602007	82.8742	1.55139	4.06087e-14	0.155738	4.26738e-14	0.188468	7052.36	6.43636e-15	1	0
G3V117;Q9NPA8;E5RHX8	25.2369	25.2532	-0.0325395	135.003	-0.123005	5.3893e-16	0.904847	7.39143e-16	0.920685	18202.2	9.64542e-17	1	0
G3V1J3;O75027;O75027-2;B4DGL8;G3XAC4	26.0218	25.8685	0.306571	186.987	1.56695	3.00578e-17	0.152085	5.87413e-17	0.184654	35380.8	5.07312e-18	1	0
G3V1L9;G5E9E7;Q07157;Q07157-2	27.7658	27.5696	0.392226	275.404	2.77051	9.71891e-19	0.0220422	3.21019e-18	0.0335911	76934.1	1.62277e-19	1	0
O15226;G3V1N1	24.588	24.2182	0.739555	131.976	2.84975	6.58849e-16	0.0193849	8.85804e-16	0.0299922	17957.6	1.02414e-16	1	0
Q96RN5-3;G3V1P5;Q96RN5-2;Q96RN5;F5GZU5;B4DGD6	24.4974	24.3996	0.195654	126.171	0.715404	9.81433e-16	0.492772	1.26599e-15	0.53299	16047.2	1.68576e-16	1	0
Q8WWV3-3;G3V1R2;Q8WWV3	23.9231	23.8834	0.0795885	118.541	0.279325	1.70552e-15	0.786403	2.08468e-15	0.812685	14098.9	2.99135e-16	1	0
G3V1S1;P19447	24.8226	24.6654	0.314534	193.633	1.746	2.20562e-17	0.115279	4.49959e-17	0.143934	37974.8	3.70769e-18	1	0
Q13617;G3V1S2;Q5T2B7;Q5T2B5	24.9763	24.7285	0.495584	198.148	2.80798	1.7981e-17	0.0207424	3.74747e-17	0.031844	40057.4	2.92651e-18	1	0
G3V1S6;Q10471;F5GYB2	26.3956	26.0387	0.713848	257.219	4.98625	1.78059e-18	0.000788189	5.21031e-18	0.00199102	68000.2	2.80438e-19	1	0
G3V295;P60900;G3V5Z7;G3V3I1;G3V3U4;B4DXJ9	29.017	28.5708	0.892423	437.568	9.66447	1.60474e-20	5.30409e-06	1.49501e-19	4.85253e-05	197539	2.48461e-21	1	0
P11586;G3V2B8;F5H2F4;G3V3L6	28.6303	28.4065	0.44771	415.465	4.6302	2.54057e-20	0.0012871	2.0362e-19	0.00297705	175353	4.21275e-21	1	0
G3V325;O75127;H7C2E5	25.8794	25.6014	0.556105	232.828	3.57613	4.3056e-18	0.00611515	1.09909e-17	0.0110856	55399.2	6.95483e-19	1	0
G3V3G9;B7Z8C9;Q5TAQ9	25.1858	24.7059	0.959688	187.799	5.15831	2.89243e-17	0.000625977	5.67807e-17	0.00163527	36665.2	4.33159e-18	1	0
G3V529;Q9GZR7;F5H4J5;Q4V9L5;F5GYL3;F5H4V3	26.5474	26.3804	0.333936	260.45	2.33126	1.59406e-18	0.0450709	4.78658e-18	0.0621864	68698.5	2.68023e-19	1	0
P24941;G3V5T9;P24941-2;E7ESI2	25.7864	25.3796	0.813672	169.301	3.83804	7.25021e-17	0.00409282	1.26799e-16	0.00788542	29596.5	1.119e-17	1	0
G3XA81;Q9BTX1-2;Q9BTX1;B4DZG6;Q9BTX1-4;Q9BTX1-3;A6NEN1	25.7248	25.5515	0.346497	241.796	2.31855	3.08011e-18	0.046013	8.29481e-18	0.0633659	59263.4	5.15839e-19	1	0
Q8NFD5-4;H0Y7H8;G3XAA0;Q8NFD5;Q8NFD5-2;Q8NFD5-3	24.6228	24.2609	0.723961	120.12	2.5346	1.51687e-15	0.0323586	1.87406e-15	0.0466237	14865.8	2.36563e-16	1	0
Q6UN15-3;G3XAD6;Q6UN15;Q6UN15-4	29.1661	28.7965	0.73911	335.317	6.08569	1.69799e-19	0.000194122	7.9107e-19	0.000621195	115361	2.69482e-20	1	0
P07942;G3XAI2;E7EPA6	26.5935	26.6159	-0.0447205	162.18	-0.192685	1.06102e-16	0.851548	1.77379e-16	0.873382	26258.2	1.90173e-17	1	0
G5E927;I3L2Z5;F5H7A6;C6G496;P56270;I3L4Y2;I3L0M3;H3BQI4	26.5518	26.5008	0.101954	204.847	0.557263	1.3392e-17	0.591139	2.89198e-17	0.629394	42124	2.34172e-18	1	0
O95819;O95819-3;G5E948;E7ENQ1;O95819-4;G3XAA2;H7C360;O95819-2;O95819-5;E7EN19;E7ESS2;E7EX83;C9J840;H7C0P6;Q9UKE5-8;Q8N4C8-5;Q9UKE5-5;Q8N4C8-2;Q9UKE5-7;Q8N4C8-3;Q9UKE5-3;F5H5M9;Q9UKE5-6;Q9UKE5-2;F5H865;Q9UKE5-4;Q9UKE5	26.263	26.0556	0.414844	199.657	2.24778	1.6812e-17	0.0516245	3.52574e-17	0.0701192	40502.6	2.78663e-18	1	0
G5E960;Q01970	23.6103	23.5505	0.119456	105.19	0.377281	4.91552e-15	0.714839	5.58116e-15	0.746693	11121.1	8.55788e-16	1	0
G5E9A6;P51784	22.1264	21.838	0.57693	109.91	2.0532	3.33204e-15	0.0707252	3.87612e-15	0.09282	12403.5	5.277e-16	1	0
G5E9B2;P50990;B4DEM7;B4DQH4	31.8563	31.4998	0.713027	561.311	8.98435	1.76489e-21	9.59071e-06	4.82819e-20	6.90451e-05	322282	2.83858e-22	1	0
Q9BQ52-4;G5E9D5;Q9BQ52;E7ES68;Q9BQ52-3;Q9BQ52-2	26.5085	26.1222	0.772627	243.081	5.08391	2.93871e-18	0.000691203	7.99299e-18	0.00177691	60862.1	4.58441e-19	1	0
G5E9E2;Q5J9I4;P29372-2;P29372;A2IDA3	28.2954	27.8918	0.807207	311.96	6.384	3.22004e-19	0.000136468	1.31949e-18	0.000470741	100176	5.03692e-20	1	0
G5E9I1;Q9HCI7	25.4798	25.1395	0.680586	72.016	1.3786	1.40771e-13	0.201809	1.44755e-13	0.238001	5328.6	2.227e-14	1	0
Q9H8V3-2;Q9H8V3;G5E9L8;Q9H8V3-3	22.2794	21.9352	0.688568	107.544	2.38714	4.04025e-15	0.0411503	4.64217e-15	0.057505	11934.5	6.25962e-16	1	0
P52306;G5E9P9;E9PH06;P52306-2;P52306-3	25.0071	24.735	0.544123	140.706	2.18868	3.73515e-16	0.0568204	5.34469e-16	0.0762972	20238.5	6.02918e-17	1	0
G5E9V4;Q969F9-2;Q969F9;H7C5G2	22.8674	22.6626	0.409639	135.13	1.72715	5.34437e-16	0.118729	7.33904e-16	0.147607	18593.2	8.77856e-17	1	0
G5E9W7;G5E9V5;P82650;H7C5L9	24.3041	23.9188	0.77069	176.093	4.01206	5.11646e-17	0.00315023	9.30981e-17	0.00628605	32024	7.8908e-18	1	0
G5E9X3;Q9Y2H6-2;Q9Y2H6	24.3244	24.4403	-0.23181	100.165	-0.671776	7.58332e-15	0.51885	8.45608e-15	0.558288	9938.26	1.40841e-15	1	0
Q92879-4;G5EA30;Q92879-2;Q92879-3;F8W940;Q92879;E9PSH0;E9PKU1	29.9028	29.4531	0.89931	336.473	7.26463	1.64698e-19	5.13273e-05	7.77627e-19	0.000226545	116724	2.55809e-20	1	0
Q9Y6X3;G8JL95	24.0874	23.9611	0.252737	151.885	1.13283	1.89715e-16	0.286997	2.96261e-16	0.326201	23313.8	3.22132e-17	1	0
G8JLA1;Q8NBN7;Q8NBN7-2	24.0233	23.9732	0.100111	153.97	0.454651	1.6813e-16	0.66029	2.66562e-16	0.695944	23805.9	2.93649e-17	1	0
G8JLB3;Q9Y606-2;Q9Y606;F5H1S9;F5GY32;F5GXL3	24.7162	24.7397	-0.0469725	147.993	-0.19869	2.38783e-16	0.846988	3.62372e-16	0.869319	21860.4	4.28453e-17	1	0
P31943;G8JLB6;E9PCY7;D6RIU0;D6RBM0;D6RFM3;D6RIT2	31.8861	31.448	0.876178	434.939	8.56866	1.69277e-20	1.4031e-05	1.55378e-19	8.95686e-05	194516	2.66037e-21	1	0
O00429-4;O00429-5;O00429-3;G8JLD5;O00429-2;O00429;O00429-6;F8W8D1;G8JL97;B4DGC9	27.2935	27.0064	0.574133	297.398	4.47064	4.91892e-19	0.00161309	1.82213e-18	0.00358099	90346	7.96088e-20	1	0
Q9UGI8-2;Q9UGI8;H0Y2M4	25.3271	24.909	0.83626	161.149	3.8256	1.12269e-16	0.00417081	1.86544e-16	0.00800736	26855.6	1.7213e-17	1	0
H0Y2Q1;Q96FX7	24.6055	24.3458	0.519377	151.672	2.28796	1.92093e-16	0.0483606	2.99545e-16	0.0660771	23500.4	3.1095e-17	1	0
Q5SW79-2;Q5SW79-3;H0Y2V6;Q5SW79	25.0269	24.7661	0.521763	103.113	1.53609	5.86484e-15	0.159405	6.60401e-15	0.192256	10858.7	9.51276e-16	1	0
P17655;H0Y323;P17655-2	26.7847	26.4435	0.682389	214.59	3.91569	8.87147e-18	0.00363977	2.04114e-17	0.00714195	47252.6	1.40739e-18	1	0
Q01433-2;H0Y360;Q01433;Q01433-3;E9PNG0;Q01433-4	23.2223	23.1678	0.109105	130.704	0.435248	7.17844e-16	0.673787	9.57126e-16	0.708385	17164.3	1.25113e-16	1	0
H0Y3N9;Q9UPP1-2;Q9UPP1;Q9UPP1-4;H3BLZ7;Q9UPP1-3;H0Y589	25.4205	25.2106	0.419843	221.009	2.60256	6.832e-18	0.0289665	1.62961e-17	0.0424375	49665.4	1.12867e-18	1	0
H0YMW2;H0Y4V5;Q12802-4;Q12802;H7BYL5;Q12802-2	22.6422	22.3146	0.655223	48.2376	1.00155	4.87053e-12	0.343118	4.88847e-12	0.38429	2396.19	7.65741e-13	1	0
H0Y612;Q9UPN9-2;Q9UPN9	22.4875	22.6249	-0.27484	138.183	-1.18695	4.3845e-16	0.266081	6.1646e-16	0.304811	18864.1	8.23356e-17	1	0
P32121-2;P32121;P32121-3;H0Y688;I3L412	22.7814	22.4026	0.757496	75.4027	1.80282	9.37267e-14	0.105432	9.6905e-14	0.13255	5881.06	1.43877e-14	1	0
H0Y6C3;Q53H96;B5MD87	23.9783	23.4984	0.959754	121.784	3.5172	1.34282e-15	0.00670142	1.68384e-15	0.0119698	15449.5	1.99454e-16	1	0
H0Y6H0;Q8NB78;Q8NB78-2;F2Z2A7	23.8483	23.7374	0.221881	147.649	0.975895	2.43756e-16	0.354996	3.68763e-16	0.396258	22005	4.16116e-17	1	0
H0Y6W0;O95985-3;O95985-2;O95985;E7EWY2	22.8214	22.8737	-0.104435	119.904	-0.387105	1.54127e-15	0.707808	1.90044e-15	0.740059	14311.4	2.79948e-16	1	0
H7C3Y7;H0Y764;Q6ZNJ1-2;Q6ZNJ1-3;Q6ZNJ1;B4DVX0	20.9574	20.898	0.118707	105.103	0.422155	4.95135e-15	0.682967	5.61892e-15	0.716835	11109.7	8.5971e-16	1	0
P62158;H0Y7A7;F8WBR5;G3V479;E7ETZ0;E7EMB3	27.772	27.5111	0.521856	299.99	4.02379	4.55478e-19	0.00309563	1.71777e-18	0.00619411	91717.4	7.44672e-20	1	0
O43598;H0Y8X4;O43598-2	24.9196	24.7661	0.306931	149.681	1.3117	2.1595e-16	0.222575	3.31997e-16	0.260098	22683.9	3.63699e-17	1	0
P46934-4;H0Y8X6;P46934-2;P46934;P46934-3;Q96PU5-9;F5H602;Q96PU5-4;Q96PU5-3;Q96PU5-2;Q96PU5-6;Q96PU5-5;Q96PU5-7;Q96PU5;Q96PU5-8	21.8937	21.4373	0.912715	113.831	3.42696	2.44262e-15	0.00771593	2.89634e-15	0.0135106	13520.9	3.60099e-16	1	0
Q96EY4;H0Y9X1;D6RA57	23.9925	23.7811	0.422862	124.218	1.56184	1.1269e-15	0.153277	1.43496e-15	0.185945	15706.9	1.85375e-16	1	0
H0YA52;Q9H0N5	22.2851	22.2994	-0.0287283	124.053	-0.113007	1.14027e-15	0.912543	1.44986e-15	0.927217	15369.2	2.0411e-16	1	0
H0YAN8;O15013-7;O15013-4;O15013-5;O15013-6;O15013	22.7337	22.2808	0.905873	124.361	3.57524	1.11548e-15	0.00612365	1.42291e-15	0.0110877	16107.1	1.65816e-16	1	0
H0YBB9;O94903;H0YBG2;E5RFX7;E5RG77	23.5106	23.1896	0.641968	83.2219	1.62908	3.91311e-14	0.138253	4.11509e-14	0.169207	7120.27	6.16891e-15	1	0
H0YCN4;Q9BTE7;E9PM04	25.1836	24.8996	0.567922	124.904	2.01445	1.07323e-15	0.0752722	1.37222e-15	0.0982889	15960.9	1.72655e-16	1	0
H0YCY6;Q3LXA3;E9PJG8;I3L252	25.7737	25.7729	0.00160956	241.862	0.0106806	3.07261e-18	0.991715	8.27972e-18	0.994174	58501	5.46303e-19	1	0
H0YD13;P16070-18;P16070-12;P16070-14;P16070-13;P16070-11;P16070-10;P16070-16;P16070-8;P16070-17;P16070-6;P16070-4;P16070-3;P16070-7;E7EPC6;P16070-5;P16070;H0Y2P0;H0YE40;H0YCV9	27.4006	27.3834	0.0343689	85.5434	0.0759188	3.06707e-14	0.94117	3.2481e-14	0.95253	7326.86	5.43485e-15	1	0
H0YET3;Q14207	22.9557	22.6479	0.615519	132.789	2.55188	6.23952e-16	0.03146	8.45905e-16	0.0455398	18118.6	9.8442e-17	1	0
Q9UKM7;H0YG20;H0YGV7;B3KQC5	22.9232	22.5723	0.701758	128.6	2.82707	8.28871e-16	0.0201102	1.08819e-15	0.0309715	17060.1	1.28534e-16	1	0
P08107;H0YG33;F8VZJ4;F5H1D3;F5GZ62;E7EP94;Q5SP16	33.4837	32.9915	0.98424	577.266	12.1775	1.37665e-21	7.79612e-07	4.44607e-20	2.11494e-05	343325	2.14466e-22	1	0
P31327;H0YGP4;P31327-2	34.093	33.7692	0.64762	636.088	8.62583	5.82493e-22	1.33041e-05	3.47063e-20	8.64466e-05	412441	9.51315e-23	1	0
Q7LBC6-2;H0YH24;Q7LBC6;Q7LBC6-3;F5H275	23.597	23.3079	0.578196	151.972	2.66575	1.88763e-16	0.0261344	2.95086e-16	0.0387703	23675.4	3.00892e-17	1	0
H0YH67;Q8N8S7-2;Q8N8S7	24.1667	23.6896	0.954272	131.297	3.73987	6.89624e-16	0.00475266	9.21754e-16	0.00893943	17947.4	1.02671e-16	1	0
P33316-2;H0YNW5;H0YKC5;P33316;H0YMM5;H0YNJ9;H0YKI0;H0Y477	28.4027	28.0015	0.8024	320.275	6.4896	2.55038e-19	0.000120784	1.09553e-18	0.0004313	105558	3.99442e-20	1	0
H0YLB5;P14859-4;P14859-5;P14859-3;P14859;P14859-2;H0YNL2;E9PIN6;P09086-4;H0YNW1;Q9UKI9-3;Q9UKI9;Q9UKI9-2;P09086-3;P09086-2;P09086;H0YLL6;E9PNC9;P09086-5;B5ME60;H0YKT2;H0YLC5;E9PQI0	25.5458	25.3416	0.408276	206.66	2.3543	1.2386e-17	0.043412	2.70421e-17	0.0601642	43401.9	2.05124e-18	1	0
P01130-3;H0YNT7;P01130-4;H0YLU8;P01130;H0YMD1;P01130-2	27.4887	27.2075	0.562282	303.917	4.44125	4.05891e-19	0.00168226	1.57866e-18	0.00371188	94294.1	6.58624e-20	1	0
Q6JHV3;H0YMI4;Q9Y6I4;H0YLB7;H0YKU8;F5H1A6;B3KMX7	26	25.6583	0.683382	140.196	2.64031	3.85737e-16	0.027239	5.49971e-16	0.040272	20185.3	6.09992e-17	1	0
H0YN81;Q9GZS3;H0YMF9;H0YL19	27.9097	27.6774	0.464606	189.095	2.24453	2.72139e-17	0.0518977	5.39215e-17	0.0703369	36362.4	4.49374e-18	1	0
Q5SZE1;H0YNU7;Q96G23;Q5SZE3;H0YKH6;Q5SZE4	25.7068	25.3616	0.690308	119.831	2.30632	1.54962e-15	0.046938	1.90961e-15	0.0644362	14755.6	2.44495e-16	1	0
Q92841;H3BLZ8;Q59F66;Q92841-1;Q92841-3;Q92841-2;C9JMU5	30.7043	30.2204	0.967801	500.512	11.3341	4.87572e-21	1.42247e-06	7.44147e-20	2.59568e-05	258663	7.52253e-22	1	0
H3BMM5;Q96AX1	24.4962	24.2234	0.545563	186.314	2.96715	3.10331e-17	0.0160363	6.02424e-17	0.0254227	35503.5	4.99588e-18	1	0
H3BV80;Q15287-3;Q15287-2;H3BMM9;H3BTC0;Q15287;H3BR57;H3BPG5;H3BMS0	28.2013	27.8892	0.624127	259.984	4.11404	1.61958e-18	0.00270752	4.83656e-18	0.00554476	69121.3	2.60834e-19	1	0
H3BMZ9;H3BPP3;H3BUZ9;P34949;Q8NHZ6;H3BP57;H3BT48;H3BPB8;F5GX71;H3BPM5;H3BQX0;H3BNY8;P34949-2	25.623	25.18	0.885978	188.686	4.69453	2.77421e-17	0.00117635	5.47805e-17	0.00277388	36877.1	4.22239e-18	1	0
P20674;H3BNX8;H3BRM5;H3BV69	27.1084	26.862	0.492728	288.852	3.74654	6.36948e-19	0.00470446	2.2578e-18	0.00887172	84980	1.04427e-19	1	0
Q9UPN3;H3BPE1;H3BQK9;Q9UPN3-4;F5GZL7;Q9UPN3-3;Q9UPN3-2;F8W8Q1;Q9UPN3-5;H0Y390	24.5269	24.4686	0.116617	155.113	0.522739	1.57465e-16	0.613969	2.51574e-16	0.651156	24174.9	2.74301e-17	1	0
H3BV16;H3BPJ9;Q96II6;O96000	24.4151	24.2052	0.419767	126.247	1.54813	9.76168e-16	0.156513	1.25957e-15	0.189252	16217.2	1.60886e-16	1	0
H3BTB7;Q5JPH6;H3BRF5	23.2138	23.0502	0.327223	156.774	1.57372	1.43279e-16	0.150519	2.31799e-16	0.18316	24929.6	2.39373e-17	1	0
H3BRG4;P22695;H3BSJ9;H3BP04	26.0392	25.9789	0.120555	180.242	0.591434	4.16235e-17	0.569004	7.76213e-17	0.607904	32638.3	7.25354e-18	1	0
H3BRH4;O00418	23.6199	23.3908	0.458051	117.372	1.62524	1.86206e-15	0.139074	2.2627e-15	0.170067	14048.6	3.03912e-16	1	0
H3BT71;P38159;H0Y6E7;P38159-2;H3BR27;P38159-3;Q96E39	29.6748	29.5145	0.320553	365.855	2.80969	7.84199e-20	0.0206848	4.52263e-19	0.0317779	135312	1.32893e-20	1	0
H3BUQ2;Q8N543;H3BR79;H3BUA6;F5GZ85;Q8N543-2	23.7095	23.5232	0.372615	139.266	1.55989	4.09168e-16	0.153734	5.79743e-16	0.186344	19704.6	6.78744e-17	1	0
H3BV90;Q6FI81-3;Q6FI81;H3BT65;H3BUG4;H3BPG7	25.0615	24.9969	0.129091	193.198	0.705501	2.25003e-17	0.498618	4.57349e-17	0.538512	37518.6	3.91168e-18	1	0
Q9H0E3;H7BXF5;Q9H0E3-3;Q9H0E3-2	24.5604	24.3291	0.462652	98.0775	1.31881	9.13814e-15	0.220286	1.0079e-14	0.2577	9803.86	1.49597e-15	1	0
P82673-2;H7BXR7;P82673;H0YG82	23.216	22.9164	0.599109	99.3316	1.83625	8.16552e-15	0.100011	9.05895e-15	0.1265	10128.1	1.29516e-15	1	0
H7BXV2;Q96SK2-3;Q96SK2-2;Q96SK2;Q96SK2-4	24.5508	24.5355	0.030431	143.128	0.125525	3.21094e-16	0.902909	4.68531e-16	0.918927	20511	5.68215e-17	1	0
Q7L2E3-3;H7BXY3;Q7L2E3;Q7L2E3-2	24.304	24.102	0.404086	173.765	2.06	5.75704e-17	0.0699556	1.03338e-16	0.0919248	30704.6	9.50808e-18	1	0
Q8IXI2-4;Q8IXI2;Q8IXI2-5;Q8IXI2-2;H7BXZ6;Q8IXI2-3;Q8IXI2-6	23.8644	24.1088	-0.488643	132.366	-1.89704	6.41852e-16	0.0908153	8.67206e-16	0.115946	17169.1	1.24957e-16	1	0
H7BY83;Q5JSH3-2;Q5JSH3;Q5JSH3-3;H7BXQ1;F8W913	23.2731	23.3183	-0.0903821	147.345	-0.403838	2.48248e-16	0.695901	3.75193e-16	0.728832	21626.6	4.49358e-17	1	0
Q9Y5Q8-2;H7BY84;Q9Y5Q8;Q9Y5Q8-3;Q5T7U1;C9J393;H9KV68	25.9094	25.5503	0.718229	194.617	3.86841	2.10872e-17	0.0039089	4.31256e-17	0.00757457	38955.4	3.31159e-18	1	0
H7BY99;Q8IZ21-3;Q8IZ21;Q8IZ21-2	21.6367	21.534	0.205455	100.732	0.679585	7.2134e-15	0.514121	8.05389e-15	0.553884	10244.2	1.23139e-15	1	0
Q86XZ4;H7BYM7	23.2759	23.2253	0.101155	89.9339	0.276972	1.96901e-14	0.788152	2.11034e-14	0.814107	8123.41	3.44078e-15	1	0
H7BYN4;Q02241;Q02241-2;H0YME6;B4E1K0	26.5671	26.5752	-0.0162887	141.414	-0.0612896	3.57277e-16	0.952488	5.13949e-16	0.962645	19985.5	6.3747e-17	1	0
Q9ULK4-4;Q9ULK4-5;Q9ULK4-3;Q9ULK4;Q5JWT2;H7BYY3;F5H4T7;Q9ULK4-2;F5H685	26.1916	25.8711	0.641004	216.465	3.79244	8.21325e-18	0.00438639	1.91189e-17	0.00836599	48032.5	1.30891e-18	1	0
Q9H2H8;H7BZ14;B8ZZ77;Q9H2H8-2	24.4241	24.2446	0.359121	154.757	1.62092	1.607e-16	0.140003	2.55623e-16	0.171127	24307.2	2.6775e-17	1	0
H7C0E5;H7BZM7;O75312	23.1248	22.9531	0.343342	95.862	1.01395	1.11877e-14	0.337482	1.22252e-14	0.37856	9328.01	1.86487e-15	1	0
Q15435-2;H7C003;Q15435;C9JD73;C9J177;B5MCY6;Q15435-4;B5MBZ8;Q15435-3	24.2084	24.1248	0.167097	144.464	0.707537	2.95714e-16	0.497412	4.37203e-16	0.537477	21015	5.10274e-17	1	0
H7C0X5;Q9H3G5	22.6268	22.5326	0.188274	136.811	0.80832	4.79e-16	0.44006	6.67873e-16	0.482804	18874.2	8.21402e-17	1	0
H7C1M5;Q9H147;H7C1J2	24.7342	24.7654	-0.0622837	93.7084	-0.166645	1.36814e-14	0.871388	1.48534e-14	0.89125	8759.21	2.46428e-15	1	0
H7C1N2;O75128-3;O75128;O75128-7;O75128-2;O75128-6	25.3374	25.1158	0.443293	197.642	2.46666	1.83932e-17	0.0361487	3.82424e-17	0.0513717	39757.9	3.02549e-18	1	0
P46736-2;P46736-3;P46736;H9KVA9;P46736-4;P46736-5;C9J8X9	26.9746	26.7237	0.50172	80.1746	1.06435	5.4444e-14	0.315301	5.68107e-14	0.355775	6549.79	8.92994e-15	1	0
P28715;I3L0G8;Q9HD60;F8WDY3	22.1681	21.8867	0.562674	81.6671	1.4846	4.62418e-14	0.172318	4.84883e-14	0.206512	6843.18	7.3546e-15	1	0
I3L0N3;P46459;B4DFA2	25.8228	25.6518	0.342154	209.424	1.97522	1.10102e-17	0.0801605	2.44547e-17	0.103863	44447.2	1.84592e-18	1	0
I3L0U2;Q9Y6M0-3;Q9Y6M0-2;Q9Y6M0;I3L3C7	25.1076	24.827	0.561327	141.089	2.25565	3.64619e-16	0.0509686	5.23113e-16	0.0693581	20361.3	5.86963e-17	1	0
I3L1H5;Q9BZG8;Q9BZG8-3;I3L226;Q9BZG8-2;B3KQW7	23.916	23.6864	0.459154	121.767	1.66907	1.34446e-15	0.129964	1.68541e-15	0.160249	15117.5	2.19607e-16	1	0
I3L1R4;P35613-3;P35613-4;P35613-2;I3L4S8;P35613;I3NI00;I3L4L2;I3L192	28.1729	27.7818	0.782168	179.149	3.56647	4.39292e-17	0.00620743	8.13297e-17	0.0111975	33010.6	6.89797e-18	1	0
Q96CP2;I3L1Y9;I3L4I0	26.693	26.2894	0.807254	163.584	3.55185	9.83015e-17	0.0063499	1.65865e-16	0.0114167	27593.9	1.52638e-17	1	0
I3L2C7;P57678;I3L4A4;I3L399;I3L4M4	27.0445	26.649	0.79092	306.194	6.42589	3.79907e-19	0.000129995	1.499e-18	0.000454877	96578.6	5.92329e-20	1	0
Q9UPN4-3;I3L2J8;Q9UPN4-2;Q9UPN4	23.0698	22.8652	0.409306	152.585	1.93139	1.82147e-16	0.0859786	2.8639e-16	0.110417	23702.6	2.99364e-17	1	0
I3L416;P57737-2;P57737	24.8414	24.6161	0.450614	123.648	1.60051	1.17374e-15	0.144468	1.48846e-15	0.176288	15571.3	1.92633e-16	1	0
I3L430;P30519;I3L159;I3L1F5	26.8934	26.5783	0.630135	185.792	3.11473	3.18136e-17	0.0126531	6.14701e-17	0.0206853	35346.9	5.09468e-18	1	0
O00139-2;O00139-1;E9PB70;O00139;O00139-4	27.2515	26.9632	0.576441	261.281	3.94981	1.5497e-18	0.00345783	4.6889e-18	0.0068187	69742.9	2.50688e-19	1	0
O00148;Q8N5M0;B1Q2N1	32.4619	32.0391	0.845664	665.29	12.4169	3.91287e-22	6.61767e-07	3.21889e-20	2.11494e-05	454448	6.18928e-23	1	0
O00151	25.0577	24.642	0.831396	182.897	4.36339	3.65644e-17	0.00188133	6.93737e-17	0.00408495	34599.1	5.60111e-18	1	0
O00154-2;O00154-3;O00154-6;O00154-4;O00154;B4DUX0;O00154-5	25.5832	25.2763	0.613902	197.586	3.39335	1.84393e-17	0.00813395	3.83199e-17	0.0141235	40000	2.94517e-18	1	0
O00170;E9PPD7;E9PMH2	26.2395	25.873	0.732839	241.472	4.83629	3.11694e-18	0.000966837	8.38053e-18	0.00236157	59983.6	4.88953e-19	1	0
O00178	25.5142	25.3435	0.341468	182.87	1.74225	3.6612e-17	0.115957	6.94337e-17	0.144697	33895.2	6.1352e-18	1	0
O00186	24.2512	23.9683	0.56582	174.775	2.91746	5.46878e-17	0.0173747	9.87325e-17	0.0272006	31275.8	8.76229e-18	1	0
O00231	29.3232	28.8611	0.924134	414.046	9.37465	2.61882e-20	6.79711e-06	2.06849e-19	5.58733e-05	177011	4.04067e-21	1	0
O00232;O00232-2	26.7007	26.558	0.285395	234.309	1.78043	4.07033e-18	0.109215	1.04515e-17	0.13703	55493.9	6.90242e-19	1	0
O00233;F5H182;G3V1Q6;F5H169;F5H5V4;F5GX23;F8W7V8;O00233-2	25.6879	25.4946	0.386608	125.989	1.35095	9.94067e-16	0.210184	1.28135e-15	0.247075	16115.7	1.65425e-16	1	0
O00257;O00257-3	24.1944	24.1408	0.107176	144.8	0.454566	2.89702e-16	0.660348	4.2948e-16	0.695944	21060.2	5.05437e-17	1	0
O00264;B7Z1L3	28.0213	27.7478	0.546935	260.743	3.63417	1.57827e-18	0.00559033	4.75553e-18	0.010307	69340.3	2.57203e-19	1	0
O00267-2;O00267;B4DJK4	28.4871	28.0668	0.840599	322.744	6.83501	2.38258e-19	8.17811e-05	1.03777e-18	0.000322684	107330	3.71027e-20	1	0
O00268;Q5TBP5	25.9396	25.6861	0.507064	229.831	3.20818	4.82951e-18	0.0109007	1.21785e-17	0.0182306	53875.3	7.86993e-19	1	0
O00273;O00273-2	27.1218	27.1467	-0.0497586	136.055	-0.17634	5.03101e-16	0.86399	6.9702e-16	0.884479	18477	9.02581e-17	1	0
O00410;O00410-3;H0Y8C6;O00410-2;B4E0R6	30.4774	30.1705	0.613794	454.307	6.53543	1.1505e-20	0.000114599	1.21637e-19	0.000413618	210637	1.86936e-21	1	0
O00411	25.0697	24.6509	0.837461	189.532	4.55302	2.66632e-17	0.00143495	5.29862e-17	0.00325129	37163.6	4.08003e-18	1	0
O00425	26.6149	26.3531	0.523443	273.06	3.83513	1.04838e-18	0.00411093	3.41116e-18	0.00790983	76057.4	1.70732e-19	1	0
O00442;O00442-2	23.2176	23.1396	0.155859	139.291	0.663409	4.08519e-16	0.523945	5.79148e-16	0.563164	19533	7.05564e-17	1	0
O00469;O00469-2;E7ETU9;B3KWS3	24.0973	23.9983	0.198007	166.671	0.972399	8.32926e-17	0.356638	1.43313e-16	0.397582	28009.3	1.42858e-17	1	0
O00487	27.3046	26.9883	0.632623	256.866	4.25757	1.80238e-18	0.00219326	5.27054e-18	0.0046353	67544.9	2.88914e-19	1	0
O00488;A9J4F5	23.098	22.9216	0.35284	134.411	1.46303	5.60318e-16	0.177995	7.66067e-16	0.212618	18346.5	9.31379e-17	1	0
O00505	26.6668	26.3235	0.686538	192.581	3.55155	2.31473e-17	0.00635285	4.67563e-17	0.0114173	38067.2	3.66798e-18	1	0
O00534	21.763	21.282	0.961997	63.5482	2.03119	4.25803e-13	0.0732752	4.3265e-13	0.0958535	4225.04	6.22261e-14	1	0
O00567;Q5JXT2	30.9958	30.6571	0.677372	529.322	8.2699	2.96891e-21	1.86161e-05	5.80469e-20	0.000107903	286441	4.78658e-22	1	0
O00625	27.0955	26.839	0.513096	265.711	3.59193	1.33515e-18	0.00596736	4.14691e-18	0.0108725	71965.2	2.18153e-19	1	0
O00629	28.4045	28.0207	0.767501	252.013	4.88098	2.13437e-18	0.000909428	6.08625e-18	0.00223891	65273.7	3.36199e-19	1	0
O00762;E1P5N7;A6NP33	23.7973	23.5515	0.491436	132.714	1.95816	6.27087e-16	0.0823783	8.49891e-16	0.106232	17984.3	1.01742e-16	1	0
O00764;F2Z2Y4;O00764-3;F2Z3F8;O00764-2	28.2454	27.9841	0.522698	297.097	3.92394	4.96333e-19	0.00359485	1.83303e-18	0.00706016	89930.6	8.12515e-20	1	0
O14497;O14497-2;O14497-3;H0Y488	26.876	26.5838	0.584431	276.387	4.29655	9.4167e-19	0.00207238	3.12695e-18	0.00442727	78087.8	1.51917e-19	1	0
O14617-4;O14617;O14617-5;O14617-3;E7EMM2;O14617-2;G5E988	26.478	26.1843	0.587529	279.648	4.43697	8.48698e-19	0.0016926	2.87069e-18	0.0037328	79977.5	1.36643e-19	1	0
O14618;E9PK03	22.8526	22.7838	0.137543	124.493	0.531426	1.10503e-15	0.608181	1.41164e-15	0.646276	15592.3	1.91485e-16	1	0
O14647;O14647-2	25.2746	25.0327	0.483761	180.45	2.46583	4.12013e-17	0.0361972	7.69327e-17	0.0514238	33197.4	6.72764e-18	1	0
O14672;A8MY20	23.5976	23.2317	0.731773	112.428	2.50411	2.7263e-15	0.0340078	3.20828e-15	0.0486463	13044.4	4.22137e-16	1	0
O14732-2;O14732	24.7892	24.5462	0.486105	189.416	2.65245	2.6809e-17	0.0267061	5.32274e-17	0.0395377	36595.8	4.36809e-18	1	0
O14737;B4DE64	28.1406	27.866	0.549093	352.744	4.9149	1.0837e-19	0.00086829	5.74811e-19	0.00215958	126904	1.76591e-20	1	0
O14744;O14744-2;G3V5W5;B4DX49;A8MTP3;B4DV00	27.8076	27.4262	0.762959	347.772	6.84094	1.229e-19	8.12458e-05	6.24527e-19	0.000321736	124357	1.93197e-20	1	0
O14745;E7EV06	27.2373	27.2495	-0.0245439	212.373	-0.13526	9.72692e-18	0.895428	2.2022e-17	0.912113	45061.6	1.73696e-18	1	0
O14776;O14776-2;G3V220	29.1286	28.7186	0.819954	289.166	5.83791	6.30852e-19	0.000262412	2.24166e-18	0.000792873	86038.3	9.88537e-20	1	0
O14787-2;Q4LE60;O14787;F5H8J7;E7EM99	22.0527	21.8529	0.399535	109.636	1.41737	3.40654e-15	0.190552	3.95435e-15	0.226316	12241.8	5.59299e-16	1	0
O14818;O14818-2;Q5JXJ2;H0Y586;Q8TAA3-2;F5H3G5;Q8TAA3-5;Q8TAA3	29.2547	28.8632	0.782828	389.744	7.47457	4.4765e-20	4.11797e-05	2.99808e-19	0.000193058	156076	7.05854e-21	1	0
O14828-2;O14828	24.9181	24.5937	0.648767	99.8773	1.86302	7.77876e-15	0.0958595	8.65631e-15	0.121817	10242.1	1.2325e-15	1	0
O14908	24.0065	23.9482	0.116558	122.333	0.421016	1.29038e-15	0.683768	1.62415e-15	0.717503	15038.3	2.24773e-16	1	0
O14929-2;O14929	27.4508	27.3784	0.144837	190.38	0.712157	2.56296e-17	0.494684	5.10717e-17	0.534926	36436.7	4.45327e-18	1	0
P19105;O14950;P24844	27.9404	28.0324	-0.183905	318.694	-1.47841	2.66473e-19	0.173931	1.13459e-18	0.208106	100902	4.87838e-20	1	0
O14975;O14975-2;G3V1R7	24.9379	24.5003	0.875284	174.42	4.40615	5.56805e-17	0.00176906	1.00317e-16	0.00387009	31528.7	8.4551e-18	1	0
O14980	30.1059	29.9226	0.366554	522.588	4.52671	3.3257e-21	0.00148942	6.26284e-20	0.00334908	276464	5.60091e-22	1	0
O14981;B4E0W6;Q59HB6	25.5307	25.2076	0.646115	184.583	3.34545	3.37093e-17	0.00877079	6.46317e-17	0.0151029	34955.3	5.35251e-18	1	0
O15020-2;O15020	28.0434	27.6972	0.692505	255.997	4.52592	1.85733e-18	0.00149109	5.40946e-18	0.00335111	67193.5	2.95669e-19	1	0
O15027-2;O15027-4;O15027-3;O15027;O15027-5;A4QN19	25.7774	25.6202	0.314501	229.263	1.99003	4.93659e-18	0.0782807	1.2432e-17	0.10173	53210.7	8.31498e-19	1	0
O15031	23.115	22.9455	0.339153	103.87	1.08561	5.49693e-15	0.30629	6.21218e-15	0.346055	10949.7	9.16758e-16	1	0
O15042-2;O15042;E7ET15;O15042-3;C9JB80	29.667	29.2146	0.904823	424.195	9.28996	2.11293e-20	7.31687e-06	1.83513e-19	5.85633e-05	185601	3.27527e-21	1	0
O15067;F5GWT9	28.672	28.4326	0.47892	316.918	3.77467	2.80003e-19	0.00450671	1.17953e-18	0.00856549	102143	4.62105e-20	1	0
O15091-2;O15091;O15091-4	24.1862	23.792	0.78843	146.118	3.42391	2.6734e-16	0.00775296	4.00825e-16	0.0135483	22069.8	4.1073e-17	1	0
O15111	25.2049	25.0214	0.366811	168.461	1.74629	7.57678e-17	0.115227	1.31823e-16	0.143926	28798.3	1.26312e-17	1	0
O15118;F5GZD4;B4DET3	23.97	23.8019	0.33636	147.983	1.47873	2.38933e-16	0.173845	3.62472e-16	0.208061	22210.5	3.99325e-17	1	0
O15126;O15126-2	25.8211	25.7791	0.0838549	196.335	0.451589	1.95068e-17	0.662411	4.03461e-17	0.697949	38673.2	3.42005e-18	1	0
O15143;F8WCG3	26.8592	26.4247	0.86906	214.856	4.99657	8.77481e-18	0.000777272	2.02639e-17	0.00197144	47706.2	1.34906e-18	1	0
O15144	26.4688	26.0909	0.755679	177.716	3.63965	4.71692e-17	0.00554326	8.66657e-17	0.0102453	32511	7.38029e-18	1	0
O15145;B4DM63;C9JZD1	25.3445	25.007	0.67506	160.366	3.06111	1.1722e-16	0.0137878	1.94106e-16	0.0222956	26421	1.85036e-17	1	0
O15156	24.2216	24.4841	-0.525184	83.1844	-1.26169	3.92873e-14	0.239248	4.13052e-14	0.277204	6772.81	7.69913e-15	1	0
O15160;O15160-2;E7EQB9;H0Y723	28.8802	28.6343	0.49185	374.157	4.5445	6.42759e-20	0.00145235	3.92781e-19	0.00328096	142419	1.05917e-20	1	0
O15230;Q5JTP4;E2QRK0	24.1779	24.0666	0.222597	146.274	0.956656	2.6483e-16	0.364103	3.97336e-16	0.405179	21594.9	4.52294e-17	1	0
O15260;O15260-2;Q5T8U5;Q5T8U7;B7Z7A8;B7Z6A4	26.9613	26.8312	0.260183	210.163	1.44105	1.06718e-17	0.183947	2.38082e-17	0.219188	44598.8	1.81828e-18	1	0
O15269	23.4577	23.1115	0.692444	114.903	2.43429	2.24802e-15	0.0381072	2.68457e-15	0.0536998	13604.1	3.50439e-16	1	0
O15270;H0YJV2	23.6349	23.6183	0.0332084	138.454	0.137655	4.30908e-16	0.89359	6.06638e-16	0.910505	19196.6	7.62025e-17	1	0
O15294;O15294-3;O15294-2;O15294-4	25.7983	25.629	0.33853	240.439	2.24572	3.2376e-18	0.0517976	8.63888e-18	0.0702668	58579.7	5.43062e-19	1	0
O15305;H3BV55;H3BPH4;F5H0W0	24.2076	23.7548	0.905737	108.607	2.92816	3.70318e-15	0.0170771	4.27026e-15	0.0268309	12253.8	5.5686e-16	1	0
O15355;F5H7G7;Q59GB2	27.7812	27.6353	0.291616	256.654	1.91505	1.81562e-18	0.0882485	5.30213e-18	0.112966	66570	3.0814e-19	1	0
O15357;O15357-2	23.5228	23.2083	0.628936	126.55	2.42499	9.55684e-16	0.0386893	1.23717e-15	0.054397	16454.8	1.50847e-16	1	0
O15372;E5RJT0	25.3435	25.1902	0.30657	78.2527	0.673414	6.74896e-14	0.517855	7.01609e-14	0.557558	6198.46	1.13997e-14	1	0
O15379;O15379-2;E7ESJ6	23.2238	22.8955	0.656555	104.547	2.1199	5.18991e-15	0.0635115	5.88046e-15	0.0841928	11247.9	8.13874e-16	1	0
O15397;O15397-2	24.7669	24.4679	0.597924	175.592	3.03416	5.24738e-17	0.0143974	9.52877e-17	0.0231037	31595.1	8.37665e-18	1	0
O15427	26.3674	26.1474	0.439849	185.031	2.20092	3.29933e-17	0.0557044	6.34823e-17	0.0749834	34817.1	5.44733e-18	1	0
O15446;O15446-2	28.4086	28.0723	0.672588	351.952	5.96267	1.10549e-19	0.000225234	5.81971e-19	0.000701945	126874	1.76778e-20	1	0
O15460-2;O15460	23.0789	22.6752	0.807579	106.168	2.67371	4.52838e-15	0.0257978	5.16987e-15	0.0383362	11680.3	6.88614e-16	1	0
O15498;B4DR94	25.3094	25.1125	0.393939	119.203	1.32224	1.62345e-15	0.219188	1.99051e-15	0.256553	14434	2.69571e-16	1	0
O43148;O43148-2	26.1931	25.695	0.996271	194.642	5.33644	2.10627e-17	0.000495328	4.31143e-17	0.00135061	39383.1	3.15516e-18	1	0
O43156	24.5592	24.5672	-0.0159719	143.439	-0.0659408	3.14968e-16	0.948888	4.60672e-16	0.959451	20561.5	5.62062e-17	1	0
O43172-2;O43172	29.3298	28.9312	0.797172	402.875	7.84949	3.3372e-20	2.8105e-05	2.42908e-19	0.000145133	166842	5.252e-21	1	0
O43237;B4E2E0;B4DZP4	23.787	23.5782	0.417652	91.9742	1.15201	1.61426e-14	0.279441	1.74083e-14	0.318193	8610.43	2.65856e-15	1	0
O43252	25.5626	25.3838	0.357525	152.927	1.52307	1.78567e-16	0.162588	2.81472e-16	0.195608	23718.4	2.98484e-17	1	0
O43290;G3V1T2	28.6393	28.175	0.928748	402.995	9.39332	3.32842e-20	6.68807e-06	2.42674e-19	5.55989e-05	167847	5.11414e-21	1	0
O43324;C9JLK5;D6RBD7;C9J1V9;H0YAL7	28.0501	27.8529	0.394361	188.824	1.89046	2.75624e-17	0.0917718	5.4475e-17	0.117064	36163	4.60458e-18	1	0
O43379;O43379-4	22.7206	22.5744	0.292517	89.478	0.819856	2.05966e-14	0.433789	2.20479e-14	0.476163	8110.72	3.46469e-15	1	0
O43395;E7EVD1	28.4469	28.1221	0.649643	370.473	6.05158	7.01681e-20	0.00020225	4.1567e-19	0.000641317	140458	1.12631e-20	1	0
O43396	26.2532	26.1554	0.195607	164.917	0.872118	9.14785e-17	0.406147	1.55314e-16	0.447511	27401.8	1.57438e-17	1	0
O43414;O43414-3;B4DEX5;H0Y4B0;E9PDK8;O43414-2;C9JA75	23.3332	23.0712	0.52403	96.5919	1.55136	1.04608e-14	0.155745	1.14769e-14	0.188468	9544.32	1.68478e-15	1	0
O43447;C9JQD4;A6NNE7;H0YEL5	28.3399	28.1828	0.314148	358.125	2.82274	9.47613e-20	0.020252	5.17096e-19	0.0311679	129691	1.60383e-20	1	0
O43488;H3BLU7	27.1288	26.7875	0.682581	312.909	5.63799	3.13454e-19	0.000336657	1.29174e-18	0.000974486	100439	4.9789e-20	1	0
O43592	27.8129	27.4044	0.816979	322.224	6.79256	2.41686e-19	8.57308e-05	1.0506e-18	0.000334036	106970	3.76595e-20	1	0
O43615	27.1961	26.8911	0.610026	245.099	3.93157	2.73113e-18	0.00355387	7.51277e-18	0.00698596	61451.6	4.39267e-19	1	0
O43681	27.8025	27.5639	0.477349	352.064	4.31125	1.10238e-19	0.00202863	5.81181e-19	0.00434636	126114	1.81544e-20	1	0
O43684-2;O43684;B4DDM6	30.7469	30.4705	0.552712	596.372	7.64929	1.03151e-21	3.44033e-05	3.87706e-20	0.000167409	362170	1.69242e-22	1	0
O43707;D6PXK4;E7EV83;F5GXS2	32.8776	32.4393	0.876583	572.999	10.9486	1.47023e-21	1.89739e-06	4.54801e-20	2.83308e-05	337319	2.31915e-22	1	0
O43760	23.7455	23.3074	0.876098	112.69	2.99522	2.67053e-15	0.0153274	3.14605e-15	0.0244075	13185.4	4.02497e-16	1	0
O43765	25.9768	25.7218	0.509925	183.343	2.57013	3.57837e-17	0.0305382	6.81595e-17	0.0444266	34287.7	5.83001e-18	1	0
O43776;B4DN60	28.4696	28.2238	0.491634	386.975	4.76644	4.76854e-20	0.00106455	3.14809e-19	0.00255164	152381	7.84935e-21	1	0
O43813;E9PHS0	25.275	25.0538	0.442559	176.838	2.20881	4.9287e-17	0.054996	9.00256e-17	0.0740984	31828.8	8.10752e-18	1	0
O43815-2;Q3B874;O43815	27.6259	27.3584	0.534933	131.494	1.81802	6.80543e-16	0.102934	9.11572e-16	0.129708	17632.1	1.11061e-16	1	0
O43837;O43837-2	26.801	26.6277	0.346564	283.363	2.60782	7.55003e-19	0.0287191	2.60223e-18	0.0421688	81346.7	1.2674e-19	1	0
O43852;O43852-3;F5H4F5;F5H879;F5H3F1	28.3449	27.8998	0.890084	290.897	6.56226	5.9835e-19	0.00011114	2.14012e-18	0.000406084	87363.5	9.23786e-20	1	0
O43865;O43865-2	26.7239	26.5761	0.29555	149.781	1.17782	2.14683e-16	0.26952	3.30397e-16	0.308104	22685.2	3.63608e-17	1	0
O43913;O43913-2;B4DXT8	27.4655	27.1993	0.532496	281.873	3.90209	7.91125e-19	0.0037151	2.69889e-18	0.00726361	81023.3	1.28998e-19	1	0
O43929;B7Z3D0;F5H069	26.9296	26.6647	0.529751	301.121	4.23021	4.40542e-19	0.00228262	1.67403e-18	0.00479164	92493.1	7.1739e-20	1	0
O60216	26.5907	26.3769	0.427714	284.863	3.26626	7.20504e-19	0.00994042	2.5031e-18	0.0167985	82473.3	1.19245e-19	1	0
O60231;Q5SQH5;B0V0F8;Q5JP46	25.8837	25.5769	0.613577	192.199	3.26029	2.35579e-17	0.0100349	4.73766e-17	0.0169385	37837.3	3.76779e-18	1	0
O60244	25.278	25.069	0.417938	199.715	2.35435	1.67682e-17	0.0434082	3.51996e-17	0.0601642	40556.8	2.77016e-18	1	0
O60271-4;O60271;H7BYB5;O60271-9;O60271-2;O60271-5;O60271-3;H7BY21;F5H7U6	25.3342	24.9067	0.85518	181.742	4.41249	3.86755e-17	0.00175304	7.30295e-17	0.00384469	34183.9	5.90889e-18	1	0
O60287	29.2342	28.9107	0.646919	482.133	7.62855	6.79285e-21	3.51395e-05	8.73653e-20	0.000170421	237712	1.09381e-21	1	0
O60293;O60293-2	25.6839	25.3566	0.654562	233.913	4.26973	4.13177e-18	0.00215478	1.05968e-17	0.0045765	56146.1	6.5541e-19	1	0
O60306	27.5624	27.2611	0.602659	279.573	4.37028	8.50723e-19	0.00186274	2.87531e-18	0.00405176	79908	1.3717e-19	1	0
O60313;O60313-2;E5KLJ6;E5KLJ5;E5KLK1;E5KLJ9	26.2679	25.909	0.717803	238.594	4.6741	3.46643e-18	0.00121036	9.14869e-18	0.00283872	58525.9	5.45276e-19	1	0
O60341;O60341-2;F6S0T5	27.9798	27.6781	0.603546	363.34	5.60239	8.33632e-20	0.000352127	4.72031e-19	0.00100872	134926	1.34582e-20	1	0
O60343-2;O60343-3;O60343	23.179	22.9356	0.486781	125.79	1.88779	1.00809e-15	0.092161	1.29692e-15	0.117526	16162.5	1.63316e-16	1	0
O60443;B3KT05;H7C147	25.0436	24.6453	0.79666	194.847	4.45367	2.08677e-17	0.00165266	4.27351e-17	0.00365365	39212.4	3.2165e-18	1	0
O60493;O60493-2;O60493-4	25.5591	25.1692	0.779876	185.433	4.06283	3.2364e-17	0.00292094	6.24092e-17	0.0059234	35467.4	5.01844e-18	1	0
O60566;O60566-3;O60566-2;C9JLW5	22.1003	21.8232	0.554212	120.491	2.16371	1.47597e-15	0.0591665	1.8287e-15	0.0791793	14891.5	2.34759e-16	1	0
O60568	26.9198	26.7667	0.306275	307.945	2.49158	3.61188e-19	0.0347091	1.44475e-18	0.0495034	95921.1	6.10535e-20	1	0
O60664-3;O60664	29.5284	29.0856	0.885504	502.42	10.8159	4.71396e-21	2.09953e-06	7.28825e-20	2.94844e-05	260228	7.32404e-22	1	0
O60701;O60701-2;B4DN25	28.1241	27.7966	0.654864	354.846	5.91131	1.0281e-19	0.000239793	5.52715e-19	0.000738346	128917	1.64694e-20	1	0
O60749;B4DEK4;D6RC15	25.8956	25.7584	0.27432	183.95	1.38523	3.47506e-17	0.199845	6.63365e-17	0.235875	34200	5.89658e-18	1	0
O60763;F5H4X1;O60763-2;F5GYR8;F5GZ76;H0Y7C0	26.3955	26.1477	0.495506	255.632	3.42542	1.881e-18	0.0077346	5.46356e-18	0.0135325	66597.6	3.07575e-19	1	0
O60828-5;O60828-4;O60828-2;O60828;H7C053	26.7392	26.3326	0.81317	262.669	5.73564	1.4786e-18	0.000297881	4.50503e-18	0.000876019	71158.7	2.29326e-19	1	0
O60832;O60832-2;C9IYT0;H7C0M1	30.8018	30.3199	0.963789	541.277	12.1663	2.43569e-21	7.8568e-07	5.47403e-20	2.11494e-05	302442	3.76184e-22	1	0
O60884	28.3688	27.8948	0.948099	334.649	8.04278	1.72826e-19	2.32073e-05	8.02473e-19	0.000127115	115861	2.64358e-20	1	0
O60885;O60885-2;Q4G0X8	26.6828	26.3955	0.574707	223.417	3.43968	6.20651e-18	0.00756369	1.50419e-17	0.0132867	51013.8	1.00233e-18	1	0
O60888-3;O60888;O60888-2;C9IZG4	27.2271	27.0191	0.415984	114.619	1.24781	2.2977e-15	0.244056	2.73715e-15	0.282325	13341.4	3.82056e-16	1	0
O60934;F5H3R2	24.3571	24.0542	0.605886	142.36	2.53555	3.36777e-16	0.0323085	4.89123e-16	0.0465669	20783.2	5.35977e-17	1	0
O75083;O75083-3;D6RD66	28.8056	28.3195	0.972087	178.32	4.32818	4.57713e-17	0.00197949	8.44174e-17	0.00425614	32908.4	6.99344e-18	1	0
O75116;D6REE7;E9PF63;Q13464	23.547	23.3436	0.406816	143.912	1.77342	3.05931e-16	0.110426	4.49564e-16	0.138469	21074.6	5.03908e-17	1	0
O75131;E5RG68	25.9243	25.6624	0.523658	191.303	2.76031	2.45533e-17	0.0224104	4.91292e-17	0.0340214	37351.4	3.98987e-18	1	0
O75150;F8W8Z4;O75150-4;H3BP71;O75150-3	23.8605	23.4611	0.79893	81.014	1.95077	4.96487e-14	0.0833579	5.19358e-14	0.1074	6790.57	7.61034e-15	1	0
O75153;C9J6D7;I3L2B0	27.3855	27.1216	0.527773	294.412	4.05109	5.37925e-19	0.00297233	1.95773e-18	0.00599416	88381.3	8.77563e-20	1	0
O75165	25.3748	25.4678	-0.186063	185.22	-0.956841	3.26961e-17	0.364015	6.29659e-17	0.405179	34056.6	6.00739e-18	1	0
O75223;B8ZZK2;B8ZZN4;H7BZK5;E7EU55	26.5208	26.1587	0.724177	151.121	2.95828	1.98384e-16	0.0162671	3.08142e-16	0.0257346	23478.7	3.12226e-17	1	0
O75306;B7Z9L2	25.827	25.5719	0.510076	176.894	2.49499	4.91478e-17	0.034517	8.98466e-17	0.0492454	31921.9	8.00328e-18	1	0
O75323;C9K068;C9IYJ3	24.8851	24.5187	0.732708	159.035	3.36054	1.2621e-16	0.00856466	2.06715e-16	0.0148065	26059.1	1.96696e-17	1	0
O75340;Q2YDC2	31.8585	31.4825	0.752123	468.444	7.9134	8.76849e-21	2.63701e-05	1.04455e-19	0.000138689	224745	1.40251e-21	1	0
O75351	24.0376	23.9202	0.234748	165.246	1.14671	8.98773e-17	0.281512	1.53072e-16	0.320468	27575.5	1.5309e-17	1	0
O75362	21.8625	21.7011	0.322897	107.795	1.13414	3.95769e-15	0.286474	4.55411e-15	0.325777	11794	6.59689e-16	1	0
O75367-2;O75367-3;O75367;B4DJC3	24.1249	24.1726	-0.095325	62.1432	-0.173286	5.18922e-13	0.866319	5.26285e-13	0.886655	3846.57	9.4278e-14	1	0
O75369-8;O75369-2;O75369-9;O75369;O75369-6;O75369-3;E7EN95;O75369-7;O75369-5;O75369-4	30.6745	30.2999	0.749369	477.898	8.35749	7.3453e-21	1.71209e-05	9.25593e-20	0.000103104	234105	1.17049e-21	1	0
O75376-2;O75376;E7EVK1	24.454	24.192	0.524083	177.998	2.72665	4.65102e-17	0.0236699	8.55631e-17	0.0355742	32377.3	7.51634e-18	1	0
O75396	27.0263	26.8152	0.422228	216.02	2.40517	8.36444e-18	0.0399592	1.94397e-17	0.0560199	47405.2	1.38743e-18	1	0
O75400;O75400-2;E9PHJ7;O75400-3;F8W9L2	30.3557	29.9487	0.813985	546.225	10.4977	2.24694e-21	2.68854e-06	5.25613e-20	3.2927e-05	306581	3.54189e-22	1	0
O75436;A8MZ56;F5H4L7;G3V1N8	27.16	26.9692	0.381507	238.91	2.38976	3.42593e-18	0.0409755	9.05825e-18	0.0572974	57891.2	5.72272e-19	1	0
O75439;G3V0E4;B3KQ85;E7ERZ4	27.0668	26.6895	0.75452	189.879	3.7957	2.62351e-17	0.00436469	5.22317e-17	0.00832825	37087.6	4.11721e-18	1	0
O75446	25.2088	24.7889	0.839706	220.251	5.27561	7.04329e-18	0.00053628	1.6735e-17	0.00144154	50181.7	1.07811e-18	1	0
O75448;F5H5K2;F8W9R9;F5H0K1;O75448-2;F5H2D6	24.8545	24.5901	0.528855	119.671	1.8199	1.5681e-15	0.102629	1.9297e-15	0.129361	14632.4	2.5375e-16	1	0
O75475;O75475-2	30.699	30.4215	0.555158	453.73	5.8549	1.16354e-20	0.000256976	1.22241e-19	0.000779691	209662	1.90817e-21	1	0
O75489	24.098	23.9551	0.285671	71.644	0.604133	1.47372e-13	0.560897	1.514e-13	0.600273	5194.44	2.49323e-14	1	0
O75530-3;O75530;O75530-2;E9PJK2	24.735	24.5128	0.444364	164.973	2.11468	9.12024e-17	0.0640498	1.54906e-16	0.0848291	27714	1.49729e-17	1	0
O75533	31.1636	30.7584	0.810506	516.658	9.62677	3.67974e-21	5.47608e-06	6.52182e-20	4.96017e-05	274062	5.8218e-22	1	0
O75534-2;O75534;E9PGZ0;G5E9Q2;E9PLT0	26.6937	26.2942	0.798849	213.319	4.58266	9.35133e-18	0.00137611	2.1313e-17	0.00314127	46908.3	1.45375e-18	1	0
O75569-3;O75569-2;O75569;F8WEG8;G5E9Q4;C9JMM3	21.5665	21.2343	0.66449	61.4572	1.35991	5.72457e-13	0.20744	5.8004e-13	0.244112	3897.03	8.8993e-14	1	0
O75607	31.6902	31.474	0.432461	261.004	2.53588	1.56432e-18	0.0322913	4.71677e-18	0.0465576	69065.8	2.61765e-19	1	0
O75616;O75616-2	23.4698	23.1865	0.566528	114.877	1.98475	2.25238e-15	0.0789462	2.6883e-15	0.102351	13523.2	3.59821e-16	1	0
O75643	33.0464	32.6172	0.858339	745.612	13.8743	1.42468e-22	2.58536e-07	2.49271e-20	2.11406e-05	570759	2.2543e-23	1	0
O75663;O75663-2	24.9095	24.5542	0.710595	160.997	3.29457	1.13212e-16	0.00950468	1.87969e-16	0.016175	26681.1	1.77176e-17	1	0
O75683	26.2266	25.8306	0.791966	59.9252	1.29917	2.40932e-12	0.22844	2.4249e-12	0.266096	3702.82	4.34078e-13	1	0
O75691	28.0467	27.7357	0.621994	334.104	5.29801	1.75345e-19	0.000520787	8.10714e-19	0.00140946	114157	2.82308e-20	1	0
O75694;E9PF10;O75694-2;B4DLT2	29.9274	29.6019	0.651109	465.99	7.24764	9.18636e-21	5.22617e-05	1.07092e-19	0.000229467	221976	1.48173e-21	1	0
O75717;C9JW18;F8W7P7	24.7501	24.6876	0.124955	146.646	0.524843	2.58939e-16	0.612565	3.89436e-16	0.649983	21614.1	4.50514e-17	1	0
O75794	25.6489	25.5097	0.278389	98.9771	0.763776	8.42828e-15	0.464844	9.32436e-15	0.506933	9903.95	1.43015e-15	1	0
O75818-2;O75818;F8WC38	25.6804	25.4201	0.520528	200.864	2.9084	1.59374e-17	0.0176308	3.36662e-17	0.0275619	41181	2.58887e-18	1	0
O75821	25.9505	25.4835	0.933913	179.648	4.65538	4.28586e-17	0.00124247	7.96859e-17	0.00289688	33478	6.48136e-18	1	0
O75828	22.4555	22.2463	0.418466	140.506	1.86888	3.7825e-16	0.094971	5.40534e-16	0.120862	20116.8	6.19244e-17	1	0
O75844	23.5056	23.1098	0.791685	113.247	2.74327	2.55643e-15	0.0230394	3.02143e-15	0.0347946	13271.8	3.91021e-16	1	0
O75874	27.7736	27.4411	0.664844	275.126	4.71339	9.80638e-19	0.00114585	3.23173e-18	0.00270766	77550.3	1.56639e-19	1	0
O75934	29.0486	28.5702	0.956752	304.67	7.21439	3.9709e-19	5.41437e-05	1.55694e-18	0.000233961	95984	6.08764e-20	1	0
O75937	27.2496	26.8467	0.805863	279.369	5.92971	8.5625e-19	0.000234462	2.89175e-18	0.000726034	80424.8	1.33307e-19	1	0
O75940	24.8589	24.7831	0.151602	133.974	0.579502	5.76724e-16	0.57668	7.86523e-16	0.6152	18059.1	9.98876e-17	1	0
O75947;O75947-2;F5H608	26.1582	25.8117	0.69295	174.038	3.3038	5.67739e-17	0.00936696	1.01992e-16	0.0159906	31113.3	8.96697e-18	1	0
O75962-2;O75962-4;O75962;E7EWP2;E7EPJ7;O75962-5;F5H228	24.0594	24.5555	-0.992194	166.881	-4.76803	8.23684e-17	0.00106222	1.42059e-16	0.00254886	26746.7	1.75258e-17	1	0
O75964;E9PN17	25.0262	24.765	0.522406	143.719	2.14373	3.09585e-16	0.0611111	4.54016e-16	0.0814521	21095.4	5.0171e-17	1	0
O76003	29.4097	29.0574	0.704662	366.895	6.29146	7.64708e-20	0.000152049	4.43369e-19	0.000509951	137916	1.22124e-20	1	0
O76021;I3L3U9;I3L3C4	28.2802	28.0699	0.42055	257.522	2.72819	1.76212e-18	0.0236106	5.17362e-18	0.0355095	67318.4	2.93246e-19	1	0
O76031;Q9H072	24.9561	24.6093	0.693608	156.365	3.11629	1.46639e-16	0.0126215	2.36358e-16	0.0206593	25148.7	2.30266e-17	1	0
O76094;G5E9Z8;H0YH39;D6RDY6	25.0006	24.9623	0.0765948	155.672	0.337761	1.52523e-16	0.743404	2.44756e-16	0.772829	24308.3	2.67698e-17	1	0
O94760	23.8346	23.7459	0.177486	142.15	0.75129	3.41213e-16	0.471952	4.9392e-16	0.513657	20358.1	5.87372e-17	1	0
O94776;Q68DB1	28.5323	28.275	0.514513	333.916	4.29651	1.76221e-19	0.00207249	8.13904e-19	0.00442727	113547	2.89086e-20	1	0
O94822;H7BYG8	23.0809	22.8411	0.479624	139.344	2.06899	4.0712e-16	0.0689491	5.77438e-16	0.0907663	19828.9	6.6009e-17	1	0
O94826;B4DZ87	24.3767	24.3221	0.109197	164.328	0.521681	9.44244e-17	0.614675	1.5988e-16	0.651747	27125.2	1.64676e-17	1	0
O94830	21.5769	21.4132	0.327396	121.016	1.30834	1.42024e-15	0.223666	1.76972e-15	0.261233	14870.5	2.36236e-16	1	0
O94864-2;O94864	22.137	22.1088	0.0564382	135.327	0.244275	5.27576e-16	0.812578	7.26312e-16	0.837947	18360.3	9.28282e-17	1	0
O94874-2;O94874;O94874-3	22.3246	22.0323	0.584443	101.326	1.90057	6.8476e-15	0.0903062	7.66313e-15	0.115397	10542.8	1.08421e-15	1	0
O94888	24.3216	23.902	0.839237	78.8043	1.95652	6.34208e-14	0.0825947	6.5994e-14	0.106479	6431.99	9.67736e-15	1	0
O94906-2;O94906	30.8534	30.4829	0.741069	483.79	8.31658	6.58936e-21	1.78022e-05	8.62751e-20	0.000105731	239812	1.05199e-21	1	0
O94913;E9PKN0;E9PQ01	25.447	25.234	0.426075	138.318	1.65145	4.34678e-16	0.13356	6.11551e-16	0.16408	19457.7	7.17741e-17	1	0
O94925-3;O94925	24.3509	24.1805	0.340715	132.221	1.31738	6.48086e-16	0.220744	8.74545e-16	0.258166	17730.5	1.08354e-16	1	0
O94973;O94973-2;O94973-3;C9J1S3;E9PJJ7;E7ESQ4	26.1221	25.9923	0.259652	263.548	1.86162	1.43549e-18	0.0960718	4.40446e-18	0.122049	70154.7	2.44231e-19	1	0
O95059	22.5254	22.6826	-0.314445	116.032	-1.1374	2.06141e-15	0.285179	2.48143e-15	0.324389	13278.1	3.90196e-16	1	0
O95071;E7EMW7	26.2862	25.9576	0.657237	221.008	3.95687	6.83239e-18	0.0034214	1.62961e-17	0.00675909	50096.9	1.08622e-18	1	0
O95155-2;O95155;O95155-3	24.7045	24.6755	0.0579271	111.703	0.185424	2.88696e-15	0.85707	3.3882e-15	0.87822	12506.9	5.08638e-16	1	0
O95163;F5H2T0	26.6626	26.405	0.515262	254.202	3.50757	1.97684e-18	0.00680265	5.70042e-18	0.0121307	65892	3.22442e-19	1	0
O95202	25.2069	24.903	0.607842	184.745	3.18858	3.34487e-17	0.0112463	6.4245e-17	0.018685	34973.8	5.33998e-18	1	0
O95239-2;O95239	22.7231	22.6795	0.0871548	84.156	0.22868	3.54489e-14	0.824307	3.73778e-14	0.848036	7109.49	6.21041e-15	1	0
O95336	28.1569	28.2101	-0.106411	277.734	-0.740787	9.01976e-19	0.477986	3.02276e-18	0.519446	76845.6	1.63107e-19	1	0
O95347;O95347-2	26.6561	26.49	0.332297	282.485	2.50568	7.76069e-19	0.0339208	2.65768e-18	0.0485378	80805.1	1.30549e-19	1	0
O95361;B3KP96;H0Y626;O95361-2;I3L4M9;Q309B1;I3L2F3	24.5334	24.2684	0.530087	120.858	1.86668	1.43672e-15	0.0953044	1.78719e-15	0.121251	14929.3	2.32139e-16	1	0
O95373	29.8352	29.5097	0.651051	415.533	6.48248	2.53688e-20	0.000121776	2.0362e-19	0.000433777	176519	4.09078e-21	1	0
O95400	27.3317	27.0319	0.5996	240.461	3.7715	3.235e-18	0.00452858	8.63724e-18	0.00859582	59118.2	5.21477e-19	1	0
O95402	23.4892	23.922	-0.865547	105.511	-2.69946	4.78441e-15	0.0247396	5.44364e-15	0.0369526	10737.1	9.99955e-16	1	0
O95433;B4DUR9;H0YJG7;G3V438;H0YJU2	29.0249	28.6365	0.776665	336.947	6.4619	1.62657e-19	0.000124698	7.70853e-19	0.000440943	116654	2.56488e-20	1	0
O95453-2;O95453;O95453-3;H3BRK1;B4DSB0	27.0014	26.7845	0.433862	267.829	3.06769	1.24442e-18	0.0136431	3.92313e-18	0.0221063	72903.9	2.05976e-19	1	0
O95456-2;O95456;H7C4C0	26.468	26.0195	0.897118	225.93	5.50821	5.62068e-18	0.00039691	1.38453e-17	0.00111575	52834.8	8.58038e-19	1	0
O95470;H0Y3V8;H7BXL7	23.8127	23.7575	0.110389	135.266	0.444422	5.29712e-16	0.667389	7.29022e-16	0.702685	18382	9.23434e-17	1	0
O95478	23.7036	23.5588	0.289712	138.846	1.20734	4.20267e-16	0.258528	5.93382e-16	0.296861	19516.6	7.0819e-17	1	0
O95486	24.5597	24.5137	0.0920377	160.341	0.425682	1.17387e-16	0.680488	1.94308e-16	0.714751	25805.8	2.05397e-17	1	0
O95573	27.8767	27.5661	0.621253	360.422	5.74368	8.954e-20	0.000294913	4.96874e-19	0.000869973	132865	1.44087e-20	1	0
O95602;B9ZVN9	28.8379	28.4848	0.706316	339.199	5.94739	1.5333e-19	0.000229461	7.36253e-19	0.000713588	117945	2.44283e-20	1	0
O95639;C9JEV9;O95639-3;O95639-2;B7Z7B0;H7C419	26.8839	26.421	0.925746	250.285	6.20101	2.26854e-18	0.000169172	6.39357e-18	0.000555833	64875.9	3.45431e-19	1	0
O95707;A8MYC1	23.6459	23.4425	0.406799	126.391	1.55088	9.66361e-16	0.155859	1.2484e-15	0.188553	16254.4	1.59262e-16	1	0
O95714	24.4011	24.3103	0.181587	41.0817	0.216984	5.66977e-11	0.833404	5.67237e-11	0.856384	1700.36	1.13081e-11	1	0
O95747;C9JIG9	26.0599	25.8845	0.350751	191.716	1.83697	2.40892e-17	0.0998979	4.83782e-17	0.126394	37256.4	4.03516e-18	1	0
O95758-1;O95758-6;O95758;O95758-5;O95758-4;B1ALY6;O95758-2	26.489	26.1239	0.730166	195.767	3.86909	2.00141e-17	0.00390488	4.12975e-17	0.00757015	39411	3.14529e-18	1	0
O95777;F2Z2Y6;C9JIZ0;C9JNV3	27.1094	26.739	0.740829	266.465	5.22032	1.30206e-18	0.000576692	4.06078e-18	0.0015285	72997.9	2.04804e-19	1	0
O95782-2;O95782	28.3646	27.9893	0.750576	339.845	6.44418	1.50767e-19	0.000127274	7.27153e-19	0.000447511	118633	2.3806e-20	1	0
O95801;Q5TA95	23.755	23.3549	0.800291	123.645	2.99592	1.17404e-15	0.0153102	1.48846e-15	0.024389	15820.8	1.79532e-16	1	0
O95816;A2A296;B4DXE2	27.0861	26.9552	0.261767	223.001	1.53131	6.3098e-18	0.160566	1.52414e-17	0.193496	50214.8	1.07496e-18	1	0
O95831-3;O95831;Q1L6K4;O95831-4	27.8215	27.5927	0.45764	309.547	3.6303	3.44947e-19	0.0056238	1.39256e-18	0.0103478	97421.9	5.69942e-20	1	0
O95881	27.8566	27.546	0.621142	205.266	3.27292	1.31516e-17	0.00983617	2.84571e-17	0.0166611	43094.9	2.11679e-18	1	0
O96013-3;O96013-4;O96013;B4DE88;O96013-2;F5H5N9	24.168	23.9332	0.469624	159.735	2.21633	1.21392e-16	0.0543292	2.00102e-16	0.0733133	26020.8	1.97984e-17	1	0
O96019;O96019-2;H7C5S0	30.075	29.799	0.551836	351.734	4.60581	1.1116e-19	0.00133196	5.83926e-19	0.00305489	126029	1.82092e-20	1	0
P00338;P00338-3;P00338-4;F5H308;E9PH51;P00338-5;P00338-2	34.2686	33.958	0.621112	443.457	5.73541	1.42541e-20	0.000297967	1.37538e-19	0.000876019	200284	2.33722e-21	1	0
P00350	32.3497	32.7028	-0.706142	695.508	-10.6193	2.63937e-22	2.44439e-06	2.87878e-20	3.19159e-05	473400	5.16417e-23	1	0
P00363	30.2161	30.6261	-0.820125	419.838	-7.94978	2.31538e-20	2.54354e-05	1.93045e-19	0.000135572	171607	4.6358e-21	1	0
P00374;B4DM58;B4DDD2	25.8753	25.4599	0.830746	232.383	5.36168	4.37927e-18	0.000479342	1.11659e-17	0.0013136	55792.6	6.74014e-19	1	0
P00387-2;P00387;P00387-3	26.186	25.9717	0.428659	247.482	2.88829	2.50663e-18	0.0182131	6.97886e-18	0.0283807	62266.8	4.14349e-19	1	0
P00390-2;P00390-3;P00390;P00390-5;P00390-4	29.118	28.649	0.937892	324.487	7.51148	2.27151e-19	3.96345e-05	9.97361e-19	0.000188037	108795	3.49389e-20	1	0
P00403	25.8146	25.6854	0.258461	136.71	0.972732	4.82149e-16	0.356481	6.72049e-16	0.397582	18878.5	8.20574e-17	1	0
P00448	32.314	32.5872	-0.546375	406.753	-4.82236	3.06557e-20	0.000985531	2.3005e-19	0.00239897	162697	5.87153e-21	1	0
P00452;P00452-2	29.6871	30.0762	-0.778198	502.508	-9.1938	4.70667e-21	7.96077e-06	7.28825e-20	6.11074e-05	246065	9.38567e-22	1	0
P00490	31.7884	32.2585	-0.940152	497.817	-10.2591	5.11469e-21	3.25025e-06	7.64127e-20	3.60587e-05	240704	1.03482e-21	1	0
P00491;G3V5M2	29.5875	29.1857	0.803544	481.731	9.37841	6.84324e-21	6.77499e-06	8.75696e-20	5.58733e-05	238542	1.07704e-21	1	0
P00492;H7BY78	27.9855	27.5426	0.885803	304.404	6.92258	4.00171e-19	7.42484e-05	1.56479e-18	0.000300833	95689.9	6.17102e-20	1	0
P00505;E7ERW2	30.659	30.264	0.790089	512.356	9.45817	3.9628e-21	6.32414e-06	6.62996e-20	5.49268e-05	269451	6.27642e-22	1	0
P00509	31.2694	31.7599	-0.981039	416.928	-9.10653	2.46265e-20	8.59955e-06	1.99205e-19	6.44228e-05	168542	5.02129e-21	1	0
P00533;Q504U8;E9PFD7;P00533-4;P00533-3;P00533-2;H0Y3N3	23.9146	23.7622	0.304862	167.842	1.52266	7.82821e-17	0.162688	1.35739e-16	0.195674	28534.6	1.31567e-17	1	0
P00550	30.3243	30.8207	-0.992769	521.625	-11.8809	3.38053e-21	9.5903e-07	6.27195e-20	2.27166e-05	263469	6.93307e-22	1	0
P00558;B7Z7A9;B4E1H9;B4DHM5;E7ERH5	32.6438	32.1464	0.994676	495.147	10.8335	5.36436e-21	2.0715e-06	7.84853e-20	2.94802e-05	252874	8.31624e-22	1	0
P00568;Q5T9B7	26.8042	26.8608	-0.113247	142.598	-0.425116	3.31817e-16	0.680886	4.82562e-16	0.714995	20248.7	6.01563e-17	1	0
P00805	30.4611	30.9167	-0.911098	530.782	-11.0605	2.89728e-21	1.74365e-06	5.78059e-20	2.75306e-05	273550	5.87025e-22	1	0
P00811	21.9492	22.3523	-0.806201	109.63	-2.79599	3.40815e-15	0.0211496	3.95516e-15	0.0323552	11593	7.1188e-16	1	0
P00926	24.4123	24.8285	-0.832383	156.668	-3.71398	1.44139e-16	0.00494473	2.32931e-16	0.00926484	23735.9	2.97508e-17	1	0
P00944	23.1297	23.425	-0.590729	106.312	-1.89572	4.47452e-15	0.0910065	5.1124e-15	0.116122	11020.8	8.90849e-16	1	0
P00956	31.2394	31.7243	-0.969856	454.835	-9.83227	1.13872e-20	4.60773e-06	1.2139e-19	4.39599e-05	200647	2.31853e-21	1	0
P00957	31.0584	31.4827	-0.848579	592.323	-11.2892	1.09572e-21	1.47026e-06	3.9811e-20	2.61158e-05	341518	2.19543e-22	1	0
P00960	29.2619	29.6929	-0.862035	326.543	-6.70345	2.14782e-19	9.47184e-05	9.54588e-19	0.000358609	103580	4.34371e-20	1	0
P00966;Q5T6L6	31.6253	31.1876	0.875393	574.851	11.4094	1.42876e-21	1.34596e-06	4.48157e-20	2.57722e-05	339859	2.2433e-22	1	0
P00968	28.2117	28.7077	-0.991937	345.475	-8.44086	1.30336e-19	1.58196e-05	6.51681e-19	9.83928e-05	115300	2.70111e-20	1	0
P01891;P10316;H3BM09;A9R9N8;F8VU18;P01892;H3BM16;P30453;P16190;A9R9N7;P30457;P30459;P16189	28.0831	27.9402	0.285845	179.906	1.30146	4.23186e-17	0.225907	7.87826e-17	0.263548	32698.9	7.19423e-18	1	0
P02358	30.9006	31.3904	-0.979579	237.275	-5.23577	3.64088e-18	0.000565078	9.55128e-18	0.00150412	54570.1	7.43547e-19	1	0
P02359	33.2078	33.5867	-0.757763	395.708	-6.31286	3.91274e-20	0.00014828	2.70357e-19	0.000501943	153092	7.68907e-21	1	0
P02413	32.1796	32.6268	-0.894566	513.731	-9.95997	3.8698e-21	4.14535e-06	6.62996e-20	4.13586e-05	256782	7.76979e-22	1	0
P02545;P02545-3;Q6UYC3;D6RAQ3;E7EUI9;Q5TCJ4	33.5789	33.2375	0.682753	695.457	10.1016	2.64109e-22	3.69148e-06	2.87878e-20	3.87072e-05	493698	4.28735e-23	1	0
P02786;G3V0E5;F5H6B1	30.8381	30.3615	0.953378	347.945	7.72569	1.2236e-19	3.1833e-05	6.23236e-19	0.000158439	124927	1.8932e-20	1	0
P02792;F5H1X1	27.4223	27.1833	0.478012	191.107	2.37629	2.47777e-17	0.0418847	4.95554e-17	0.0584002	37169.9	4.07697e-18	1	0
P02794;G3V192;G3V1D1	29.6747	29.3871	0.575193	301.413	4.17162	4.36769e-19	0.00248728	1.66606e-18	0.0051616	92645.5	7.12173e-20	1	0
P02925	34.3642	34.7842	-0.839932	717.927	-12.2582	1.99239e-22	7.37482e-07	2.74737e-20	2.11494e-05	503123	3.94266e-23	1	0
P02930	30.4971	30.92	-0.845757	422.169	-8.1654	2.2045e-20	2.0591e-05	1.88088e-19	0.000115991	173419	4.42505e-21	1	0
P02943	31.142	31.5124	-0.740671	567.676	-9.43472	1.59703e-21	6.45312e-06	4.75584e-20	5.52664e-05	314770	3.15136e-22	1	0
P03018	22.1587	22.4975	-0.677664	102.686	-2.18715	6.08441e-15	0.0569618	6.83889e-15	0.0764399	10231.7	1.23809e-15	1	0
P03813	22.7152	22.7232	-0.016038	131.301	-0.0655287	6.89477e-16	0.949207	9.21754e-16	0.959551	17227.7	1.23086e-16	1	0
P03819	23.9299	23.8779	0.103975	116.554	0.358878	1.98103e-15	0.728086	2.39095e-15	0.759076	13644.2	3.459e-16	1	0
P04040	26.5523	26.1467	0.811255	220.993	4.84846	6.8365e-18	0.000950825	1.6297e-17	0.00232768	50376.7	1.05974e-18	1	0
P04079	30.8082	31.246	-0.875487	512.445	-10.1528	3.95671e-21	3.54107e-06	6.62996e-20	3.79338e-05	255345	7.96548e-22	1	0
P04080	29.9053	29.4697	0.871074	349.209	7.29876	1.18489e-19	4.95061e-05	6.09212e-19	0.00022014	125605	1.84833e-20	1	0
P04150-9;P04150-2;P04150-6;P04150-8;P04150;P04150-3;P04150-7;P04150-5;F8W959;P04150-10	21.7954	21.1689	1.25299	56.3135	2.35692	1.24006e-12	0.0432269	1.25125e-12	0.0600029	3364.47	1.70549e-13	1	0
P04179;B3KUK2;B4E3K9;F5H4R2;P04179-2;F5GYZ5;F5H3C5	28.029	27.7701	0.517769	313.8	4.1371	3.05654e-19	0.00261691	1.26919e-18	0.00540234	100323	5.00431e-20	1	0
P04181;P04181-2	24.7254	24.4947	0.461473	177.643	2.36651	4.73415e-17	0.0425572	8.67993e-17	0.0592053	32157.2	7.74701e-18	1	0
P04183	24.3804	24.3549	0.0511004	157.463	0.233616	1.37817e-16	0.820589	2.24126e-16	0.84441	24846.8	2.42925e-17	1	0
P04425	27.9035	28.3275	-0.848015	246.677	-5.22166	2.58013e-18	0.000575678	7.16978e-18	0.00152767	59055.1	5.23953e-19	1	0
P04632	27.3758	27.2154	0.320817	150.966	1.25837	2.002e-16	0.240393	3.1041e-16	0.278457	23061	3.38074e-17	1	0
P04792;B4DL87;F8WE04	32.7974	32.3914	0.812108	465.323	8.24943	9.30382e-21	1.89859e-05	1.08172e-19	0.000109568	222022	1.48036e-21	1	0
P04805	30.2361	30.6851	-0.898046	422.733	-8.74826	2.17858e-20	1.18826e-05	1.86981e-19	7.98477e-05	173550	4.41025e-21	1	0
P04818;Q8WYK3;Q8WYK4	23.942	23.7023	0.479438	157.084	2.24677	1.40796e-16	0.051709	2.2846e-16	0.0701727	25179.5	2.29021e-17	1	0
P04825	31.4958	31.9044	-0.81726	614.55	-11.1315	7.90475e-22	1.65322e-06	3.62786e-20	2.68957e-05	368122	1.57447e-22	1	0
P04843;F5H6I5;B7Z4L4;B4DNJ5	30.455	30.1107	0.688614	536.589	8.67725	2.63092e-21	1.26854e-05	5.59551e-20	8.35968e-05	294588	4.22711e-22	1	0
P04844-2;P04844;Q5JYR4	27.3645	26.998	0.733027	262.823	5.04587	1.47098e-18	0.00072735	4.48494e-18	0.00186215	70976.6	2.31944e-19	1	0
P04951	27.4563	27.9556	-0.998547	218.917	-5.52923	7.43297e-18	0.000386405	1.75272e-17	0.00109044	46243.4	1.54869e-18	1	0
P04982	25.0883	24.9835	0.209583	48.5104	0.287755	1.41275e-11	0.780513	1.41534e-11	0.806789	2373.09	2.80012e-12	1	0
P04983	29.9572	30.3953	-0.87622	524.209	-10.6855	3.23566e-21	2.32169e-06	6.16048e-20	3.13392e-05	266987	6.53724e-22	1	0
P05026-2;P05026;B7Z9S8;A6NGH2	23.6028	23.1818	0.841987	160.049	4.11052	1.19295e-16	0.00272168	1.97092e-16	0.00556591	26563	1.80691e-17	1	0
P05055	31.8004	32.2852	-0.969525	594.278	-12.6192	1.06418e-21	5.7748e-07	3.96567e-20	2.11494e-05	342720	2.1615e-22	1	0
P05089;P05089-2;P05089-3	22.6651	22.9819	-0.63347	36.991	-0.720976	5.06843e-11	0.489502	5.07192e-11	0.530111	1331.13	1.02976e-11	1	0
P05141	29.6146	29.2608	0.707582	447.76	7.65634	1.30848e-20	3.41567e-05	1.29659e-19	0.000166877	205396	2.09021e-21	1	0
P05161	23.5679	23.117	0.901729	100.174	2.76303	7.57678e-15	0.0223115	8.45095e-15	0.0338948	10434	1.13521e-15	1	0
P05362;E7ESS4	23.4688	23.4142	0.10919	121.183	0.399603	1.40299e-15	0.698906	1.75072e-15	0.731489	14754	2.44614e-16	1	0
P05387	30.3004	29.9993	0.602352	263.32	3.7386	1.44652e-18	0.00476187	4.43518e-18	0.00895288	70743.7	2.35347e-19	1	0
P05388;Q3B7A4;F8VWS0;F8VU65;F8VW21;F8VPE8;G3V210;F8VZS0;F8VQY6;F8VRK7;Q8NHW5;F8VS58	30.7625	30.3655	0.794029	428.811	7.92879	1.91965e-20	2.59701e-05	1.69862e-19	0.000137415	188750	3.03992e-21	1	0
P05413	23.8625	23.652	0.421042	95.8836	1.20694	1.11653e-14	0.258675	1.22038e-14	0.296952	9358.79	1.83785e-15	1	0
P05455;E9PFH8;E7ERC4	28.8788	28.5165	0.724728	321.298	5.77395	2.4793e-19	0.000284019	1.07185e-18	0.000847587	105890	3.93925e-20	1	0
P05549-5;Q5TAV5;P05549;H7C5E5;C1K3N0;P05549-2	26.0203	25.7496	0.541425	200.531	2.98149	1.61736e-17	0.01567	3.41062e-17	0.0249069	41067	2.62086e-18	1	0
P05556;P05556-2;P05556-5;P05556-4;P05556-3	25.7299	25.3376	0.784447	183.009	4.00641	3.63667e-17	0.00317692	6.90887e-17	0.00632586	34545.3	5.63981e-18	1	0
P05783;F8VZY9	29.9105	29.6459	0.529125	318.104	4.01465	2.70891e-19	0.0031381	1.14892e-18	0.00626938	103012	4.45082e-20	1	0
P06132;Q5T450;H0Y5R6	25.0981	25.0981	3.73072e-05	120.591	0.000126751	1.46518e-15	0.999902	1.8174e-15	1	14542.2	2.60791e-16	1	0
P06280	22.8333	22.4119	0.842874	141.841	3.77199	3.4785e-16	0.00452516	5.0236e-16	0.00859307	20889.7	5.23973e-17	1	0
P06493;P06493-2;E5RIU6	29.0795	28.7742	0.610661	358.218	5.37564	9.45431e-20	0.000470742	5.16551e-19	0.00129647	131072	1.53026e-20	1	0
P06576;F8VPV9;H0YH81;F8W079	32.111	31.7364	0.749058	556.913	9.29456	1.89234e-21	7.2875e-06	4.94048e-20	5.85147e-05	317558	3.03057e-22	1	0
P06703	28.6094	28.5922	0.0343595	181.497	0.154225	3.91406e-17	0.880887	7.37481e-17	0.900163	32980.9	6.92554e-18	1	0
P06720	30.8243	31.2584	-0.868154	463.986	-9.11214	9.54424e-21	8.55682e-06	1.10087e-19	6.4213e-05	209386	1.91934e-21	1	0
P06721	23.798	24.2585	-0.920981	114.609	-3.07673	2.29958e-15	0.0134467	2.73864e-15	0.0218353	12646	4.84325e-16	1	0
P06733;P06733-2	34.281	34.1237	0.314729	401.994	2.62171	3.40263e-20	0.0280768	2.4562e-19	0.0413424	163096	5.80809e-21	1	0
P06744;P06744-2	32.8161	32.3838	0.864622	638.436	12.0532	5.6377e-22	8.49855e-07	3.47063e-20	2.19253e-05	418629	8.90559e-23	1	0
P06748-2;P06748;P06748-3	35.239	34.8386	0.800721	1014.15	16.4819	9.32403e-24	5.91702e-08	1.35509e-20	2.11406e-05	1.0524e+06	1.49728e-24	1	0
Q5VU59;P06753-2;Q5VU66;P06753-3;Q5VU58;Q5VU61;Q5VU72;Q8NAG3;D6R904	30.7644	30.3936	0.741445	423.545	7.30603	2.14182e-20	4.91276e-05	1.84552e-19	0.000219015	183820	3.41823e-21	1	0
P06959	33.3534	33.8175	-0.928214	634.628	-12.3172	5.94472e-22	7.08285e-07	3.47063e-20	2.11494e-05	391850	1.19371e-22	1	0
P06996;Q1PI90	29.7382	30.1659	-0.855432	317.335	-6.36314	2.76763e-19	0.000139821	1.16927e-18	0.00047926	97886.3	5.58056e-20	1	0
P06999	30.6231	31.076	-0.905716	406.332	-8.37401	3.09383e-20	1.68539e-05	2.30978e-19	0.000101918	160364	6.25973e-21	1	0
P07003	31.1257	31.6143	-0.977362	476.79	-10.4228	7.49801e-21	2.85245e-06	9.34038e-20	3.39983e-05	220410	1.52897e-21	1	0
P07012	28.231	28.5924	-0.722805	214.208	-3.82905	9.01262e-18	0.00414898	2.06707e-17	0.00797302	44739.9	1.79299e-18	1	0
P07014	30.9265	31.2809	-0.70872	570.701	-9.14302	1.52353e-21	8.32583e-06	4.61291e-20	6.30001e-05	318404	2.99506e-22	1	0
P07099	27.6795	27.4914	0.376219	221.234	2.14082	6.7709e-18	0.0613992	1.61937e-17	0.0817656	49618.7	1.13339e-18	1	0
P07108;P07108-3;P07108-2;P07108-4;P07108-5	24.7188	24.6309	0.175821	153.813	0.77637	1.69656e-16	0.457746	2.68591e-16	0.499817	23827.9	2.92451e-17	1	0
P07195;A8MW50	33.2896	32.8789	0.821338	554.804	9.80008	1.95703e-21	4.73308e-06	4.98987e-20	4.45707e-05	315593	3.11509e-22	1	0
P07203	23.6334	23.1806	0.905773	126.766	3.50256	9.41322e-16	0.00685602	1.22002e-15	0.0122109	16709.9	1.40905e-16	1	0
P07237;E7EPA8;B4DUA5;H7BZ94;I3L2P8;F5H8J2;H0Y3Z3	31.5207	31.0979	0.845555	632.041	12.1518	6.16396e-22	7.9361e-07	3.48284e-20	2.11494e-05	410485	9.71575e-23	1	0
P07339;H7C469;H7C1V0;F8WD96;C9JH19	27.9613	27.7399	0.442884	283.665	3.20241	7.47912e-19	0.0110014	2.58244e-18	0.0183567	81761	1.23919e-19	1	0
P07384;H7C5Z3	27.5895	27.229	0.72111	317.45	5.9447	2.75876e-19	0.000230215	1.16665e-18	0.000715421	103479	4.36258e-20	1	0
P07395	30.1015	30.5951	-0.98733	553.165	-12.6226	2.00905e-21	5.76148e-07	5.03558e-20	2.11494e-05	296276	4.1214e-22	1	0
P07686;Q5URX0	25.1153	24.9795	0.271772	165.226	1.27111	8.99728e-17	0.236029	1.5314e-16	0.273766	27598.3	1.5253e-17	1	0
P07741;G5E9J2;H3BQF1;H3BQB1;H3BQZ9;H3BSW3	28.5202	28.4777	0.0850842	301.423	0.636804	4.36644e-19	0.540347	1.66606e-18	0.579846	91127.7	7.66269e-20	1	0
P07813	32.2369	32.5871	-0.700443	693.071	-10.5339	2.7228e-22	2.61315e-06	2.89547e-20	3.24597e-05	470133	5.3251e-23	1	0
P07814;F5H7I7;E7EMN0	30.4296	30.1054	0.648417	522.467	7.95709	3.33252e-21	2.5252e-05	6.26284e-20	0.000134925	278915	5.38608e-22	1	0
P07858;B4DMY4;F5H2P9	26.0918	26.296	-0.408379	208.713	-2.29198	1.13469e-17	0.048046	2.51129e-17	0.0657297	42890	2.16198e-18	1	0
P07954-2;P07954	29.3035	28.8456	0.915795	286.899	6.4407	6.76429e-19	0.000127786	2.37841e-18	0.000448952	84965.6	1.04505e-19	1	0
P08047;G5E9M8	24.343	23.8706	0.944692	105.514	2.95272	4.78316e-15	0.0164135	5.44364e-15	0.025938	11582.6	7.14728e-16	1	0
P08142	22.106	22.2948	-0.377591	118.222	-1.4158	1.74671e-15	0.190996	2.13145e-15	0.226782	13741.8	3.35146e-16	1	0
P08178	26.5679	27.0553	-0.974883	255.945	-6.52126	1.86069e-18	0.000116473	5.41564e-18	0.00041865	63189.8	3.8819e-19	1	0
P08200;Q1PI72	32.7891	33.1922	-0.806196	390.29	-6.70313	4.42129e-20	9.47518e-05	2.96567e-19	0.000358609	148672	8.75522e-21	1	0
P08236-2;P08236;E9PCV0	22.9158	22.9969	-0.162264	104.047	-0.519121	5.41477e-15	0.616387	6.1241e-15	0.653245	10749.7	9.94777e-16	1	0
P08237;P08237-2	28.2791	27.9324	0.693323	345.879	6.07066	1.28992e-19	0.000197659	6.47184e-19	0.000629047	122639	2.05484e-20	1	0
P08238	35.0378	34.5666	0.942443	894.562	17.2462	2.83532e-23	4.00297e-08	2.19024e-20	2.11406e-05	822357	4.46751e-24	1	0
P08240;E9PJS4	28.7994	28.3871	0.824647	328.458	6.74702	2.03937e-19	9.02017e-05	9.15722e-19	0.000345588	111064	3.18847e-20	1	0
P08390	26.8307	27.1162	-0.570924	171.291	-2.55017	6.53701e-17	0.031548	1.1553e-16	0.0456519	28729.3	1.27662e-17	1	0
P08395	26.8537	27.0172	-0.327074	286.703	-2.45427	6.80527e-19	0.036886	2.38897e-18	0.0521983	81209.7	1.2769e-19	1	0
P08559;P08559-2;P08559-4;P08559-3	26.2944	26.0008	0.587187	208.679	3.33237	1.13635e-17	0.00895364	2.51369e-17	0.0153692	44541.4	1.82868e-18	1	0
P08579	27.0308	26.6678	0.72601	296.317	5.70422	5.08029e-19	0.000309798	1.86606e-18	0.000907742	90226.8	8.00762e-20	1	0
P08621;P08621-2;P08621-3;P08621-4	31.848	31.4436	0.808937	560.832	10.2024	1.77828e-21	3.40207e-06	4.82819e-20	3.70825e-05	322729	2.82121e-22	1	0
P08622	28.2918	28.7428	-0.901994	327.548	-7.26831	2.09015e-19	5.11276e-05	9.34671e-19	0.000226149	103974	4.2713e-20	1	0
P08651-2;P08651-4;P08651-3;P08651;F8W9H9;P08651-5	28.5158	28.0533	0.925084	261.795	6.10442	1.52292e-18	0.000189811	4.61428e-18	0.000610813	70834.2	2.34018e-19	1	0
P08670;B0YJC4;F5H288;B0YJC5	32.7104	32.2331	0.954531	720.633	15.0899	1.92706e-22	1.26221e-07	2.74737e-20	2.11406e-05	534918	3.005e-23	1	0
P0CW22;P08708;H0YN88;H0YK46	29.516	29.2127	0.606618	290.595	4.26695	6.03872e-19	0.0021635	2.1528e-18	0.00458902	86217.4	9.79467e-20	1	0
P08758;D6RBL5;E7ENQ5;D6RBE9	31.3326	30.9943	0.676548	611.323	9.43566	8.28244e-22	6.44792e-06	3.64762e-20	5.52664e-05	381962	1.33688e-22	1	0
P08839	32.5687	32.9442	-0.751133	630.366	-10.1628	6.31066e-22	3.51253e-06	3.48284e-20	3.78139e-05	388404	1.24137e-22	1	0
P08997	34.09	34.5262	-0.872412	623.537	-11.1409	6.95034e-22	1.6416e-06	3.56513e-20	2.68957e-05	379098	1.38223e-22	1	0
P09012	30.2343	29.9653	0.538034	378.68	4.80783	5.77822e-20	0.00100544	3.61969e-19	0.00243946	145997	9.48883e-21	1	0
P09038-2;P09038-3;P09038-1;P09038	22.3374	22.2125	0.249674	112.406	0.893408	2.73098e-15	0.395247	3.21291e-15	0.436494	12777.9	4.62561e-16	1	0
P09053	23.6277	23.8061	-0.35691	109.786	-1.16387	3.36535e-15	0.274847	3.91069e-15	0.31329	11873.7	6.40295e-16	1	0
P09148	32.0237	32.3971	-0.746867	576.161	-9.39215	1.40022e-21	6.69483e-06	4.45618e-20	5.55989e-05	324397	2.75749e-22	1	0
P09169	30.8544	31.3459	-0.983168	493.914	-10.9543	5.48424e-21	1.88931e-06	7.93723e-20	2.83072e-05	236420	1.12055e-21	1	0
P09234;Q5TAL2	28.8825	28.5213	0.722442	297.342	5.32568	4.92722e-19	0.000502322	1.82366e-18	0.00136712	90679.9	7.83179e-20	1	0
P09323	28.4837	28.9716	-0.975796	336.45	-8.01294	1.648e-19	2.3898e-05	7.77627e-19	0.000129757	109450	3.4022e-20	1	0
P09373	34.8602	35.2868	-0.853301	745.339	-12.7447	1.42931e-22	5.31186e-07	2.49271e-20	2.11494e-05	542259	2.82882e-23	1	0
P09382	28.748	28.4962	0.503565	228.529	2.85558	5.07897e-18	0.0192028	1.27266e-17	0.0297422	53156.4	8.3527e-19	1	0
P09394	25.6778	26.0907	-0.825834	235.63	-5.27377	3.87256e-18	0.000537577	1.00145e-17	0.00144325	53791.7	7.92429e-19	1	0
P09424	30.229	30.6367	-0.815436	531.861	-10.0099	2.84561e-21	3.97858e-06	5.77063e-20	4.01542e-05	275447	5.69314e-22	1	0
Q5T7C4;Q5T7C6;P09429;Q5T7C0;B2RPK0	29.872	29.4719	0.800352	186.64	3.58396	3.05559e-17	0.00604145	5.94484e-17	0.0109844	35793.3	4.81909e-18	1	0
P09497-2;P09497	21.5876	21.5999	-0.0246443	57.9041	-0.0467153	9.69349e-13	0.963776	9.79458e-13	0.972024	3349.06	1.74049e-13	1	0
Q6P452;P09525;B4DDF9	26.2898	25.9898	0.59982	223.506	3.64747	6.1846e-18	0.00547684	1.49971e-17	0.0101397	51121.2	9.93033e-19	1	0
P09551	31.2104	31.5138	-0.606752	546.867	-7.44523	2.22366e-21	4.24554e-05	5.24063e-20	0.000196086	293361	4.30602e-22	1	0
P09601;B1AHA8	24.7623	24.4158	0.692996	180.575	3.62412	4.0948e-17	0.00567765	7.65909e-17	0.010433	33546.1	6.42327e-18	1	0
P09651-2;F8VXY0;F8VSB5;F8VRQ1;F8W6I7;F8W1S7;P09651;P09651-3;F8VZ49;Q32P51;F8VTQ5	33.2594	32.8642	0.790404	457.615	7.78237	1.07884e-20	3.00628e-05	1.173e-19	0.000151882	214509	1.72437e-21	1	0
P09661;H0YMA0;H0YLR3;H0YKK0	29.5574	29.2547	0.605449	486.257	7.11594	6.29893e-21	6.01663e-05	8.45026e-20	0.000253945	241389	1.02186e-21	1	0
P09874	34.4828	34.023	0.919739	844.051	16.1341	4.74619e-23	7.10852e-08	2.19024e-20	2.11406e-05	731941	7.4861e-24	1	0
P09923	29.1914	28.9137	0.55549	339.284	4.60915	1.52991e-19	0.00132572	7.3625e-19	0.00304467	117346	2.4985e-20	1	0
P09960;F8VV40;P09960-2;P09960-3	29.633	29.2975	0.671029	412.365	6.67848	2.71492e-20	9.74176e-05	2.12515e-19	0.00036584	173985	4.36159e-21	1	0
P09972;A8MVZ9;B7Z3K7;B7Z1N6	28.637	28.2656	0.742767	297.66	5.53096	4.88066e-19	0.000385554	1.81413e-18	0.00108874	90960.6	7.72526e-20	1	0
P0A6A3	31.3733	31.6983	-0.649969	654.212	-9.4855	4.54085e-22	6.17732e-06	3.3251e-20	5.38663e-05	419307	8.84189e-23	1	0
P0A6A8	31.687	31.7862	-0.198495	397.31	-1.75439	3.77513e-20	0.113774	2.62513e-19	0.142258	156872	6.90117e-21	1	0
P0A6C1	23.0574	23.2876	-0.460281	88.8571	-1.24187	2.19065e-14	0.246138	2.33926e-14	0.284206	7741.07	4.25991e-15	1	0
P0A6D7	26.1833	26.5585	-0.750449	206.344	-4.12282	1.25549e-17	0.00267264	2.73151e-17	0.00548879	41391.8	2.53093e-18	1	0
P0A6F5	34.7665	35.1157	-0.698354	803.203	-11.295	7.36719e-23	1.46404e-06	2.2435e-20	2.61158e-05	632433	1.43059e-23	1	0
P0A6F9	31.6088	31.9885	-0.759422	357.722	-6.00511	9.57106e-20	0.000213926	5.20972e-19	0.000671987	124963	1.89074e-20	1	0
P0A6G7	30.1774	30.6435	-0.932207	340.184	-7.31767	1.4944e-19	4.85273e-05	7.21549e-19	0.000217227	112258	3.04087e-20	1	0
P0A6H5	30.2823	30.7583	-0.952176	512.901	-11.2272	3.92561e-21	1.53934e-06	6.62996e-20	2.66331e-05	255050	8.00638e-22	1	0
P0A6H8	23.6815	24.0101	-0.657198	119.015	-2.30351	1.64626e-15	0.0471531	2.0162e-15	0.0646502	13782.2	3.3081e-16	1	0
P0A6I3	23.1894	23.4617	-0.544698	135.541	-2.22511	5.20245e-16	0.0535599	7.17125e-16	0.0722976	17949.9	1.02609e-16	1	0
P0A6K3	27.6099	28.016	-0.812269	176.151	-3.61129	5.10167e-17	0.00579132	9.29127e-17	0.0106182	30142.4	1.03194e-17	1	0
P0A6K6	31.9536	32.3646	-0.821978	648.284	-11.6423	4.92241e-22	1.13668e-06	3.3251e-20	2.42729e-05	409734	9.79492e-23	1	0
P0A6L0	30.7898	31.1597	-0.739983	497.755	-8.3585	5.12031e-21	1.71044e-05	7.64127e-20	0.000103104	241946	1.01148e-21	1	0
P0A6L2	28.8088	29.2688	-0.919968	299.935	-6.66622	4.5622e-19	9.87736e-05	1.71777e-18	0.000370534	87177.9	9.32535e-20	1	0
P0A6M8	34.6284	35.0303	-0.803907	821.405	-13.3292	6.04002e-23	3.63411e-07	2.2317e-20	2.11406e-05	659400	1.1889e-23	1	0
P0A6N4	29.898	30.1167	-0.43738	496.702	-5.10072	5.2174e-21	0.000675845	7.71114e-20	0.00174567	243155	9.89377e-22	1	0
P0A6P1	32.9162	33.2867	-0.741061	523.159	-8.23572	3.29367e-21	1.92381e-05	6.24365e-20	0.000110221	267670	6.46368e-22	1	0
P0A6P9	34.7545	35.0013	-0.493557	620.766	-6.18966	7.23018e-22	0.000171466	3.6234e-20	0.000561255	379955	1.36847e-22	1	0
P0A6Q6	29.7495	30.2234	-0.947766	360.628	-7.99656	8.9087e-20	2.42866e-05	4.95433e-19	0.000131376	126039	1.8203e-20	1	0
P0A6R0	29.391	29.8772	-0.972401	452.436	-10.4123	1.19336e-20	2.87614e-06	1.23733e-19	3.40761e-05	198145	2.45112e-21	1	0
P0A6S7	28.3323	28.7857	-0.906668	303.344	-6.75603	4.12741e-19	8.92971e-05	1.59393e-18	0.000344071	89164.7	8.43905e-20	1	0
P0A6T1	32.7965	33.2493	-0.905584	649.763	-12.5137	4.82396e-22	6.19833e-07	3.3251e-20	2.11494e-05	410850	9.67754e-23	1	0
P0A6U8	28.1838	28.5455	-0.723257	357.483	-6.40465	9.62808e-20	0.000133233	5.22709e-19	0.000463039	124597	1.91551e-20	1	0
P0A6X7	30.8164	31.3135	-0.994223	219.968	-4.93852	7.12411e-18	0.000840849	1.68627e-17	0.00209851	46874	1.45848e-18	1	0
P0A6Y5	29.1138	29.5832	-0.938828	251.903	-5.65273	2.14264e-18	0.000330469	6.10403e-18	0.000959283	61473.2	4.38586e-19	1	0
P0A6Y8	35.4012	35.5155	-0.228699	726.011	-3.30578	1.80413e-22	0.00933762	2.74737e-20	0.0159467	523709	3.30067e-23	1	0
P0A6Z3	31.5914	32.0058	-0.828915	677.5	-12.4072	3.33035e-22	6.66136e-07	3.0428e-20	2.11494e-05	447272	6.64167e-23	1	0
P0A705;P0A705-3;P0A705-2	31.4907	31.9409	-0.900312	537.268	-10.7083	2.60158e-21	2.281e-06	5.56025e-20	3.10037e-05	280635	5.24126e-22	1	0
P0A707	30.7651	30.9783	-0.426358	418.85	-4.07625	2.36426e-20	0.00286332	1.95401e-19	0.00582008	173037	4.4684e-21	1	0
P0A715	29.6196	30.0329	-0.82669	415.042	-8.07833	2.56362e-20	2.2413e-05	2.04339e-19	0.000124168	167583	5.14985e-21	1	0
P0A717	31.0951	31.5457	-0.901119	582.766	-11.7712	1.26567e-21	1.03658e-06	4.18054e-20	2.32964e-05	330053	2.55413e-22	1	0
P0A720	21.3525	21.6648	-0.624466	88.8073	-1.81004	2.20155e-14	0.104239	2.34918e-14	0.131239	7662.69	4.45634e-15	1	0
P0A722	27.0978	27.5823	-0.969002	288.003	-7.15445	6.53779e-19	5.77276e-05	2.30808e-18	0.000244991	80083.1	1.35845e-19	1	0
P0A731	26.272	26.3823	-0.220739	120.29	-0.711671	1.49802e-15	0.49497	1.85392e-15	0.535103	14349.1	2.76709e-16	1	0
P0A734	26.739	27.198	-0.917994	285.974	-6.82518	6.96073e-19	8.26781e-05	2.43374e-18	0.000324461	79067.2	1.43753e-19	1	0
P0A742	27.9698	28.3994	-0.859112	97.9686	-2.09562	9.22853e-15	0.0660511	1.01761e-14	0.0871883	9311.89	1.87921e-15	1	0
P0A744	27.4968	27.9022	-0.810691	159.34	-3.27362	1.2408e-16	0.0098252	2.03585e-16	0.016649	24662.4	2.51079e-17	1	0
P0A746	25.3963	25.3566	0.0794459	145.934	0.323312	2.70346e-16	0.753956	4.04777e-16	0.782305	21363.6	4.74401e-17	1	0
P0A799	34.5322	34.8285	-0.592474	543.843	-6.54175	2.33569e-21	0.000113774	5.33172e-20	0.000412348	290777	4.47823e-22	1	0
P0A7A9	31.6793	32.0251	-0.691487	235.769	-3.5997	3.85227e-18	0.00589604	9.98621e-18	0.010765	54399.9	7.53916e-19	1	0
P0A7B8	27.4064	27.7236	-0.63429	123.726	-2.00164	1.16717e-15	0.0768361	1.48147e-15	0.100061	14962	2.29898e-16	1	0
P0A7D4	31.7357	32.2341	-0.996828	671.38	-14.6811	3.60927e-22	1.59652e-07	3.15463e-20	2.11406e-05	437027	7.35996e-23	1	0
P0A7D7	30.6873	31.0107	-0.646829	529.019	-7.80251	2.984e-21	2.94599e-05	5.80815e-20	0.000150143	274085	5.81964e-22	1	0
P0A7H6	22.8036	23.2899	-0.972575	62.3405	-1.84082	5.04568e-13	0.0992904	5.11846e-13	0.125735	3727.44	1.08367e-13	1	0
P0A7I0	23.7521	24.2357	-0.967391	136.471	-3.85186	4.89673e-16	0.00400801	6.8123e-16	0.00773911	17895.7	1.03991e-16	1	0
P0A7J3	32.4803	32.8625	-0.764408	432.321	-7.11075	1.78584e-20	6.05041e-05	1.61876e-19	0.000255124	182604	3.52025e-21	1	0
P0A7J7	32.0322	32.3416	-0.618805	429.723	-5.81388	1.88383e-20	0.000270313	1.68409e-19	0.000812243	181163	3.64612e-21	1	0
P0A7K2	33.0504	33.0214	0.0580989	299.311	0.372375	4.64727e-19	0.718361	1.74523e-18	0.750013	89744.6	8.20005e-20	1	0
P0A7K6	31.136	31.5678	-0.863612	407.94	-7.89142	2.98741e-20	2.69532e-05	2.2613e-19	0.000140906	161925	5.99671e-21	1	0
P0A7L0	32.9749	33.2933	-0.636702	375.112	-5.07254	6.28411e-20	0.000701802	3.85897e-19	0.00179992	138044	1.21626e-20	1	0
P0A7L3	31.1757	31.5633	-0.775266	482.845	-8.38613	6.70449e-21	1.6661e-05	8.67406e-20	0.000100984	227484	1.32921e-21	1	0
P0A7M9	28.2457	28.4916	-0.491949	244.952	-2.99067	2.7457e-18	0.0154403	7.53858e-18	0.0245603	58974.3	5.27142e-19	1	0
P0A7R1	32.9493	33.2229	-0.547258	424.209	-4.94105	2.1123e-20	0.000837954	1.83513e-19	0.00209369	177014	4.0404e-21	1	0
P0A7R5	32.0291	32.5127	-0.967196	571.945	-12.031	1.49442e-21	8.63125e-07	4.5564e-20	2.21366e-05	317534	3.03159e-22	1	0
P0A7R9	31.3414	31.8183	-0.953747	615.724	-13.0505	7.77216e-22	4.34665e-07	3.62786e-20	2.11406e-05	367923	1.57824e-22	1	0
P0A7S3	29.1298	29.5986	-0.93759	131.573	-2.94709	6.7693e-16	0.0165634	9.07248e-16	0.0261275	16771.8	1.38618e-16	1	0
P0A7S9	32.129	32.4067	-0.555385	603.294	-7.31094	9.31226e-22	4.88734e-05	3.80208e-20	0.000218166	357779	1.78643e-22	1	0
P0A7T3	31.4166	31.7909	-0.748474	435.409	-7.24864	1.67666e-20	5.22062e-05	1.5455e-19	0.000229455	185170	3.30918e-21	1	0
P0A7T7	30.968	31.3558	-0.775627	561.766	-9.82596	1.75225e-21	4.63201e-06	4.82819e-20	4.39991e-05	307871	3.47659e-22	1	0
P0A7U3	31.6099	32.0529	-0.886069	263.699	-5.15458	1.42821e-18	0.000629085	4.38519e-18	0.00164142	67641.5	2.87089e-19	1	0
P0A7U7	30.0922	30.5806	-0.976744	302.783	-6.83835	4.19567e-19	8.14797e-05	1.61381e-18	0.00032237	88796	8.59546e-20	1	0
P0A7V0	32.704	32.9332	-0.458478	585.054	-5.75923	1.22246e-21	0.000289258	4.10753e-20	0.000858725	337556	2.31195e-22	1	0
P0A7V3	32.6487	32.9813	-0.665089	346.137	-4.93567	1.28141e-19	0.000844108	6.44399e-19	0.00210424	117419	2.49163e-20	1	0
P0A7V8	32.9535	33.1543	-0.401556	450.843	-3.86115	1.23126e-20	0.00395203	1.26016e-19	0.00764117	200813	2.31006e-21	1	0
P0A7W1	32.9546	33.1863	-0.463326	680.371	-6.71675	3.2078e-22	9.3314e-05	3.0428e-20	0.000354398	456487	6.06767e-23	1	0
P0A7W7	31.3186	31.4143	-0.191379	302.963	-1.3051	4.17362e-19	0.224719	1.60751e-18	0.262391	91229	7.62503e-20	1	0
P0A7X3	31.3526	31.723	-0.740844	303.574	-5.01305	4.09971e-19	0.000760184	1.58745e-18	0.00193598	90030.2	8.08538e-20	1	0
P0A7Z4	32.2482	32.6847	-0.87295	415.591	-7.84867	2.53375e-20	2.81279e-05	2.0362e-19	0.000145133	168165	5.07145e-21	1	0
P0A800	26.1235	26.5407	-0.834558	264.67	-5.88481	1.38244e-18	0.000247704	4.27175e-18	0.000757355	67882.1	2.82607e-19	1	0
P0A817	29.7183	30.2079	-0.979388	497.594	-11.4076	5.13507e-21	1.34772e-06	7.64127e-20	2.57722e-05	239702	1.05413e-21	1	0
P0A825	31.5046	31.9193	-0.829455	502.593	-9.23509	4.69961e-21	7.67693e-06	7.28825e-20	6.03334e-05	246121	9.37623e-22	1	0
P0A836	33.0949	33.5444	-0.899008	612.177	-11.6013	8.18061e-22	1.1708e-06	3.64762e-20	2.45418e-05	364851	1.63799e-22	1	0
P0A847	25.288	25.7648	-0.953709	220.11	-5.76119	7.08353e-18	0.000288554	1.68032e-17	0.000857598	46688.1	1.48438e-18	1	0
P0A850	32.7497	33.2119	-0.924317	439.391	-8.64697	1.54665e-20	1.30458e-05	1.45332e-19	8.5405e-05	187766	3.11112e-21	1	0
P0A853	35.3843	35.5524	-0.3362	600.116	-4.01281	9.75856e-22	0.00314671	3.80208e-20	0.0062819	356749	1.8094e-22	1	0
P0A858	30.8667	31.2019	-0.670412	452.283	-6.87156	1.19695e-20	7.85403e-05	1.23733e-19	0.000313738	200212	2.34093e-21	1	0
P0A862	33.1582	33.3557	-0.3949	555.785	-4.65275	1.92663e-21	0.00124705	4.96121e-20	0.00290601	305262	3.61023e-22	1	0
P0A867	32.8924	33.2471	-0.709324	609.934	-9.20152	8.45109e-22	7.90679e-06	3.65342e-20	6.08e-05	364168	1.65166e-22	1	0
P0A870	32.5497	32.8316	-0.563698	678.235	-8.23417	3.2985e-22	1.9267e-05	3.0428e-20	0.000110241	452172	6.32856e-23	1	0
P0A8A2	24.7458	25.2344	-0.977134	76.4261	-2.09261	8.31841e-14	0.0663728	8.61889e-14	0.0875863	5619.15	1.76041e-14	1	0
P0A8A4	24.5008	24.9542	-0.906632	134.946	-3.46683	5.40935e-16	0.00724914	7.41659e-16	0.0128064	17560.8	1.13071e-16	1	0
P0A8A8	25.3054	25.7147	-0.818546	75.5063	-1.69953	9.25949e-14	0.123955	9.57576e-14	0.153491	5522.6	1.90084e-14	1	0
P0A8B5	28.0253	28.4116	-0.772697	178.473	-3.43219	4.54251e-17	0.00765294	8.38498e-17	0.0134165	30998.2	9.1154e-18	1	0
P0A8C4	25.5193	25.3659	0.306813	173.296	1.48216	5.89649e-17	0.17295	1.05667e-16	0.207103	30396.9	9.94204e-18	1	0
P0A8E1	28.7605	29.1847	-0.848421	383.789	-7.88922	5.13114e-20	2.70123e-05	3.32913e-19	0.000141046	143074	1.03785e-20	1	0
P0A8E5	25.3835	25.7844	-0.801821	179.497	-3.94695	4.31807e-17	0.00347267	8.01202e-17	0.00683869	31232.7	8.81599e-18	1	0
P0A8E7	30.8803	31.2896	-0.81865	587.959	-10.8775	1.16995e-21	2.0029e-06	4.10753e-20	2.92452e-05	336769	2.33597e-22	1	0
P0A8F0	30.3345	30.7386	-0.808154	344.279	-6.40037	1.34403e-19	0.000133897	6.67421e-19	0.000464801	115453	2.68529e-20	1	0
P0A8F4	24.1234	24.5761	-0.905552	130.579	-3.40219	7.23963e-16	0.00802172	9.63516e-16	0.0139508	16434.2	1.51684e-16	1	0
P0A8G6	30.5412	30.9587	-0.835087	536.016	-10.2238	2.65595e-21	3.34387e-06	5.60458e-20	3.65395e-05	279668	5.32211e-22	1	0
P0A8H6	25.6818	26.1023	-0.841022	227.757	-5.18902	5.23354e-18	0.000601024	1.30315e-17	0.0015805	50228.8	1.07364e-18	1	0
P0A8K1	27.936	28.3965	-0.921001	278.363	-6.38397	8.84068e-19	0.000136472	2.97189e-18	0.000470741	75013.4	1.81517e-19	1	0
P0A8L1	30.937	31.3305	-0.786887	500.447	-8.88767	4.88133e-21	1.04644e-05	7.44147e-20	7.33519e-05	244236	9.70131e-22	1	0
P0A8M0	30.5921	30.9636	-0.743078	421.985	-7.16085	2.21306e-20	5.73325e-05	1.88088e-19	0.000243873	173849	4.37669e-21	1	0
P0A8M6	30.4466	30.4159	0.0614322	205.116	0.292941	1.32369e-17	0.776309	2.86275e-17	0.802824	42157.7	2.33342e-18	1	0
P0A8N3	31.8302	32.259	-0.857527	485.132	-9.1189	6.42949e-21	8.50565e-06	8.46906e-20	6.40494e-05	229180	1.28615e-21	1	0
P0A8N5	31.8275	32.2912	-0.92742	601.733	-12.2203	9.52855e-22	7.56974e-07	3.80208e-20	2.11494e-05	351833	1.92418e-22	1	0
P0A8N7	21.9316	22.3232	-0.783048	101.956	-2.5289	6.48136e-15	0.0326608	7.26072e-15	0.0469661	10036.8	1.34815e-15	1	0
P0A8R0	27.9285	28.3216	-0.786218	164.245	-3.22406	9.48491e-17	0.010629	1.60474e-16	0.0178378	26237.9	1.90825e-17	1	0
P0A8S1	25.1117	25.5127	-0.802032	193.855	-4.30921	2.18327e-17	0.00203464	4.45858e-17	0.0043571	36417.1	4.46388e-18	1	0
P0A8T7	33.0597	33.5089	-0.898431	645.756	-12.2427	5.09586e-22	7.4537e-07	3.3251e-20	2.11494e-05	405970	1.02038e-22	1	0
P0A8U6	24.3977	24.5653	-0.335098	110.447	-1.06535	3.19108e-15	0.314877	3.7181e-15	0.355388	12033.4	6.03506e-16	1	0
P0A8V2	32.9614	33.4363	-0.949697	785.853	-15.7832	8.94059e-23	8.5874e-08	2.2435e-20	2.11406e-05	600274	1.80288e-23	1	0
P0A8W0	23.012	23.2319	-0.439836	103.644	-1.3875	5.60421e-15	0.199175	6.32359e-15	0.235276	10540.6	1.08521e-15	1	0
P0A8W8	29.9503	30.3493	-0.797972	418.314	-7.77724	2.39126e-20	3.02184e-05	1.95676e-19	0.000152139	170446	4.77745e-21	1	0
P0A8X0	28.2125	28.7087	-0.992399	301.833	-7.37775	4.31417e-19	4.55566e-05	1.64998e-18	0.000207119	88008.2	8.9417e-20	1	0
P0A8Y5	25.4481	25.729	-0.561721	127.083	-1.96187	9.20775e-16	0.081892	1.19602e-15	0.105667	15801.3	1.80518e-16	1	0
P0A905	32.1717	32.3274	-0.311289	601.062	-4.09258	9.62322e-22	0.00279486	3.80208e-20	0.00569421	357813	1.78567e-22	1	0
P0A910	35.1018	35.2614	-0.319089	764.971	-4.89489	1.13512e-22	0.000892306	2.2435e-20	0.00220547	579909	2.10088e-23	1	0
P0A948	21.0658	21.4132	-0.694812	67.2235	-1.54238	2.58924e-13	0.157887	2.64567e-13	0.190742	4374.75	5.33359e-14	1	0
P0A951	24.3746	24.9294	-1.10972	77.7791	-2.44821	7.1216e-14	0.0372522	7.39465e-14	0.0526311	5786.28	1.54612e-14	1	0
P0A955	30.866	31.2535	-0.775051	513.073	-8.99694	3.91401e-21	9.48296e-06	6.62996e-20	6.88046e-05	256796	7.76788e-22	1	0
P0A972	31.185	31.6827	-0.995457	351.018	-7.79855	1.13186e-19	2.95774e-05	5.91718e-19	0.000150476	119403	2.31335e-20	1	0
P0A991	32.4123	32.8803	-0.935921	611.495	-12.3078	8.26181e-22	7.12829e-07	3.64762e-20	2.11494e-05	363434	1.66649e-22	1	0
P0A998	30.7509	31.1616	-0.821583	387.689	-7.22769	4.69128e-20	5.33821e-05	3.10379e-19	0.000232116	146392	9.37573e-21	1	0
P0A9B2	32.7297	33.1254	-0.791506	461.07	-7.79013	1.00927e-20	2.98289e-05	1.13412e-19	0.000151226	207567	1.99504e-21	1	0
P0A9D8	31.2572	31.6858	-0.85714	568.123	-10.8671	1.58592e-21	2.01887e-06	4.75584e-20	2.92452e-05	314151	3.179e-22	1	0
P0A9G6	35.8942	35.8942	-1.16031e-14	1098.27	-2.5104e-13	4.60097e-24	1	1.00301e-20	1	1.20619e+06	8.18055e-25	1	0
P0A9K3	30.147	30.6327	-0.971405	438.577	-9.83435	1.57229e-20	4.59977e-06	1.47242e-19	4.39599e-05	186347	3.21753e-21	1	0
P0A9M0	31.1186	31.562	-0.886852	500.602	-9.94637	4.86787e-21	4.19205e-06	7.44147e-20	4.15394e-05	243660	9.80327e-22	1	0
P0A9M2	26.878	27.1377	-0.519495	161.961	-2.19232	1.07382e-16	0.0564866	1.79313e-16	0.0759192	25733.9	2.07952e-17	1	0
P0A9N4	27.5565	28.0413	-0.969641	269.57	-6.59125	1.175e-18	0.000107529	3.73124e-18	0.000394634	70198.5	2.43557e-19	1	0
P0A9P0	33.7908	34.1646	-0.747645	838.661	-12.9775	5.02349e-23	4.55813e-07	2.19024e-20	2.11406e-05	688129	9.84148e-24	1	0
P0A9Q7	33.7321	34.096	-0.72773	696.006	-10.5043	2.62269e-22	2.67475e-06	2.87878e-20	3.28505e-05	474195	5.12588e-23	1	0
P0A9S5	28.9927	29.4517	-0.917902	318.436	-7.01769	2.68394e-19	6.69167e-05	1.14166e-18	0.000278128	98290.5	5.47957e-20	1	0
P0A9T8	23.5377	23.9811	-0.886799	158.704	-4.14981	1.28562e-16	0.00256836	2.10094e-16	0.00530964	24272.7	2.69442e-17	1	0
P0A9W0	24.2458	24.3708	-0.249978	151.407	-1.09815	1.95096e-16	0.301071	3.03576e-16	0.340511	22690	3.63261e-17	1	0
P0A9W3	31.5823	32.0626	-0.960483	490.716	-10.3946	5.80925e-21	2.91696e-06	8.17043e-20	3.42802e-05	233697	1.17958e-21	1	0
P0A9X4	29.9194	30.3842	-0.929522	442.626	-9.5749	1.44929e-20	5.72278e-06	1.3827e-19	5.11248e-05	190016	2.95116e-21	1	0
P0A9Y6	30.6722	31.0721	-0.799734	355.353	-6.46725	1.01518e-19	0.00012393	5.46445e-19	0.000438941	123067	2.0233e-20	1	0
P0AA04	31.2727	31.7522	-0.958894	374.013	-7.98673	6.4496e-20	2.45231e-05	3.9329e-19	0.000132164	135725	1.31107e-20	1	0
P0AA10	31.559	31.8838	-0.649552	359.096	-5.17296	9.25142e-20	0.000613937	5.08653e-19	0.00160767	126350	1.80052e-20	1	0
P0AA25	31.758	32.1231	-0.730155	462.238	-7.42931	9.86889e-21	4.31657e-05	1.1264e-19	0.0001979	208862	1.94077e-21	1	0
P0AA43	26.7807	27.138	-0.714706	248.212	-4.62228	2.4421e-18	0.00130148	6.82973e-18	0.0029996	60007.9	4.88074e-19	1	0
P0AAH0	24.763	25.192	-0.858006	186.755	-4.49763	3.03902e-17	0.00155224	5.92051e-17	0.00346682	33709.6	6.2863e-18	1	0
P0AAH8	22.143	22.2359	-0.185674	126.502	-0.746931	9.5887e-16	0.474451	1.24009e-15	0.516119	15869.8	1.77088e-16	1	0
P0AAN5	22.6779	23.0958	-0.835827	67.5684	-1.72906	2.47462e-13	0.118374	2.53033e-13	0.14725	4403.26	5.1824e-14	1	0
P0AAT2	23.9944	24.1124	-0.236102	144.964	-1.00371	2.86795e-16	0.342132	4.25895e-16	0.383469	20809.9	5.32934e-17	1	0
P0AAT6	24.2252	24.5515	-0.652583	79.3636	-1.49164	5.95721e-14	0.1705	6.20632e-14	0.204393	6133.38	1.19452e-14	1	0
P0AAT9	30.7028	30.9156	-0.425561	436.781	-4.25141	1.63053e-20	0.00221304	1.50617e-19	0.00467256	188170	3.08167e-21	1	0
P0AB14	29.9932	30.4212	-0.856025	403.258	-8.02377	3.30924e-20	2.36446e-05	2.4168e-19	0.000128863	158106	6.66579e-21	1	0
P0AB28	26.1417	26.5708	-0.858174	197.921	-4.52008	1.81647e-17	0.0015035	3.77854e-17	0.00337371	37927.9	3.72805e-18	1	0
P0AB43	24.5079	24.8773	-0.738674	164.684	-3.4577	9.26303e-17	0.00735339	1.5701e-16	0.0129538	26327.6	1.87963e-17	1	0
P0AB52	29.3651	29.807	-0.883708	330.469	-6.92797	1.93198e-19	7.38097e-05	8.78357e-19	0.000299994	106020	3.91787e-20	1	0
P0AB55	27.0476	27.3177	-0.540258	184.548	-2.58078	3.37661e-17	0.0300127	6.47121e-17	0.0438084	33391	6.55649e-18	1	0
P0AB71	33.9702	34.3597	-0.778879	661.496	-10.6031	4.11636e-22	2.47538e-06	3.26315e-20	3.19159e-05	427770	8.09253e-23	1	0
P0AB91	29.4485	29.8033	-0.709628	397.643	-6.6949	3.74715e-20	9.5633e-05	2.6182e-19	0.000361004	154400	7.40453e-21	1	0
P0ABA0	28.8602	29.2649	-0.809331	255.516	-4.9967	1.88853e-18	0.000777137	5.47838e-18	0.00197144	63508	3.79646e-19	1	0
P0ABA6	30.3202	30.7343	-0.828293	486.404	-9.26921	6.28201e-21	7.4508e-06	8.45026e-20	5.90686e-05	230299	1.2587e-21	1	0
P0ABB0	32.9772	33.2857	-0.616984	711.977	-9.33184	2.14493e-22	7.05452e-06	2.74737e-20	5.72e-05	497602	4.14028e-23	1	0
P0ABB4	33.5589	33.985	-0.852089	766.826	-13.595	1.11101e-22	3.07329e-07	2.2435e-20	2.11406e-05	573464	2.20756e-23	1	0
P0ABB8	22.0323	22.3684	-0.672211	76.0855	-1.61681	8.65389e-14	0.140893	8.96223e-14	0.172037	5617.64	1.7625e-14	1	0
P0ABC3	28.7806	29.1912	-0.821113	431.076	-8.57414	1.83207e-20	1.39595e-05	1.64698e-19	8.93707e-05	180673	3.69013e-21	1	0
P0ABC9	24.141	24.5808	-0.879518	136.327	-3.44918	4.94273e-16	0.00745208	6.86753e-16	0.0131118	17931.9	1.03064e-16	1	0
P0ABD3	32.6603	33.0729	-0.825156	616.745	-10.8806	7.65887e-22	1.99815e-06	3.62786e-20	2.92452e-05	371003	1.521e-22	1	0
P0ABD8	29.8078	30.2891	-0.962517	277.996	-6.24662	8.94458e-19	0.000160288	2.99987e-18	0.000532665	74865	1.83117e-19	1	0
P0ABF8	24.203	24.4703	-0.534496	170.293	-2.63019	6.88438e-17	0.0276916	1.21104e-16	0.0408442	28373.2	1.34917e-17	1	0
P0ABG7	22.0943	22.5186	-0.84861	90.5374	-2.41257	1.85578e-14	0.0394801	1.99193e-14	0.0554047	7893.94	3.90644e-15	1	0
P0ABH0	26.1041	26.4708	-0.733465	206.49	-4.04574	1.24763e-17	0.0029961	2.71713e-17	0.00603093	41473.2	2.50899e-18	1	0
P0ABH7	32.9508	33.3277	-0.753856	434.276	-6.94597	1.71583e-20	7.23667e-05	1.56506e-19	0.000295153	184378	3.37265e-21	1	0
P0ABK5	32.5037	32.7629	-0.518504	419.833	-4.69819	2.31565e-20	0.00117036	1.93045e-19	0.00276273	173492	4.41673e-21	1	0
P0ABP8	31.0112	31.4427	-0.863031	338.001	-6.56009	1.58217e-19	0.000111415	7.56387e-19	0.000406163	111152	3.17734e-20	1	0
P0ABS5	23.8016	23.9603	-0.317291	153.86	-1.44071	1.69196e-16	0.184039	2.68079e-16	0.219237	23361.5	3.19224e-17	1	0
P0ABT2	35.3067	35.4786	-0.343702	681.677	-4.6696	3.15374e-22	0.00121801	3.0428e-20	0.00285205	460204	5.85348e-23	1	0
P0ABU5	29.9244	30.166	-0.483124	354.705	-4.01693	1.03173e-19	0.00312746	5.53982e-19	0.00625492	123817	1.96957e-20	1	0
P0AC38	31.2962	31.6765	-0.760672	629.035	-10.6812	6.42995e-22	2.32946e-06	3.50011e-20	3.1347e-05	386298	1.27165e-22	1	0
P0AC41	32.0388	32.43	-0.782478	634.323	-10.8223	5.97011e-22	2.08931e-06	3.47063e-20	2.94802e-05	392775	1.18131e-22	1	0
P0AC47	29.3488	29.7686	-0.839604	175.485	-3.49979	5.2756e-17	0.00688567	9.5601e-17	0.0122551	29938.8	1.0634e-17	1	0
P0AC59	31.7949	32.2271	-0.864435	572.517	-10.8589	1.48123e-21	2.03164e-06	4.54801e-20	2.92452e-05	319101	2.96616e-22	1	0
P0AC62	29.9083	30.4039	-0.991124	461.314	-10.6336	1.00454e-20	2.4172e-06	1.13412e-19	3.19159e-05	205987	2.06377e-21	1	0
P0AC69	30.3195	30.7954	-0.951729	364.119	-7.95713	8.1796e-20	2.52509e-05	4.66794e-19	0.000134925	128549	1.66796e-20	1	0
P0ACA1	25.383	25.8243	-0.882513	166.863	-4.03217	8.24454e-17	0.00305723	1.42136e-16	0.00613415	26908.1	1.70647e-17	1	0
P0ACD4	24.1378	24.2867	-0.297731	138.469	-1.20031	4.30488e-16	0.261112	6.06243e-16	0.299592	18940.2	8.08801e-17	1	0
P0ACF0	33.1224	33.3921	-0.539223	453.237	-5.17531	1.17479e-20	0.000612033	1.23127e-19	0.00160364	202134	2.2439e-21	1	0
P0ACF4	31.6743	31.8716	-0.394616	373.699	-3.27172	6.49787e-20	0.00985477	3.95129e-19	0.0166861	137932	1.22062e-20	1	0
P0ACF8	32.9881	33.0049	-0.0335738	714.787	-0.514143	2.07134e-22	0.619724	2.74737e-20	0.656621	510400	3.69956e-23	1	0
P0ACJ8	30.6988	31.0079	-0.618198	366.812	-5.17111	7.66242e-20	0.000615443	4.43668e-19	0.00160968	131896	1.48839e-20	1	0
P0ACL2	22.2058	22.6388	-0.866166	63.8151	-1.72646	4.10304e-13	0.118858	4.16999e-13	0.147725	3919.54	8.67527e-14	1	0
P0ACL9	23.1669	23.398	-0.462226	144.36	-2.01655	2.97605e-16	0.0750195	4.39553e-16	0.0979883	20432.3	5.77984e-17	1	0
P0ACU2	23.3654	23.7272	-0.723574	147.073	-3.17142	2.52355e-16	0.0115579	3.80715e-16	0.0191534	20980.8	5.13969e-17	1	0
P0ACU5	22.1515	22.5638	-0.824477	83.625	-2.16067	3.74921e-14	0.0594584	3.94558e-14	0.0795211	6742.28	7.85474e-15	1	0
P0ACX3	29.6257	30.0712	-0.891064	321.39	-6.73403	2.47305e-19	9.15233e-05	1.07076e-18	0.00034973	100276	5.01479e-20	1	0
P0AD24	24.9634	25.1182	-0.309645	101.827	-0.887611	6.5547e-15	0.398194	7.34099e-15	0.439637	10241.7	1.23273e-15	1	0
P0AD49	31.6791	32.0751	-0.791953	492.616	-8.60053	5.61372e-21	1.36205e-05	8.02486e-20	8.81091e-05	236753	1.11359e-21	1	0
P0AD61	33.6901	34.0959	-0.811571	677.053	-11.3955	3.34987e-22	1.35973e-06	3.0428e-20	2.57757e-05	447619	6.61884e-23	1	0
P0AD65	23.0746	23.3082	-0.467366	90.8166	-1.28765	1.80587e-14	0.230469	1.93979e-14	0.268207	8083.93	3.51584e-15	1	0
P0ADA1	23.4743	23.8842	-0.819766	130.272	-3.16165	7.39248e-16	0.0117395	9.81761e-16	0.01941	16398.2	1.53165e-16	1	0
P0ADB1	32.4947	32.7563	-0.523147	195.16	-2.20396	2.05733e-17	0.0554301	4.22911e-17	0.0746603	37483.8	3.9278e-18	1	0
P0ADE6	33.4159	33.5602	-0.288682	585.409	-3.56073	1.2159e-21	0.00626296	4.10753e-20	0.0112837	339769	2.24596e-22	1	0
P0ADN2	27.7818	28.263	-0.962398	227.909	-5.4876	5.20267e-18	0.000407514	1.29826e-17	0.00113895	50203.9	1.076e-18	1	0
P0ADS6	30.7395	31.0836	-0.688193	437.139	-6.84358	1.61874e-20	8.10084e-05	1.50164e-19	0.000321088	186907	3.17506e-21	1	0
P0ADU5	32.1827	32.4467	-0.527825	549.38	-6.31943	2.13513e-21	0.000147144	5.08696e-20	0.000498872	296948	4.08022e-22	1	0
P0ADV7	30.6062	31.0992	-0.986134	473	-10.6055	8.0476e-21	2.4707e-06	9.85605e-20	3.19159e-05	216748	1.64682e-21	1	0
P0ADX7	28.7255	29.1372	-0.823362	372.064	-7.43439	6.75537e-20	4.29376e-05	4.05136e-19	0.000197546	134575	1.36147e-20	1	0
P0ADY3	30.1109	30.5759	-0.930013	258.41	-5.5578	1.70915e-18	0.000372606	5.05555e-18	0.0010556	64775.5	3.47811e-19	1	0
P0ADY7	31.8276	32.1153	-0.575361	384.547	-4.8715	5.04211e-20	0.000921287	3.29589e-19	0.00226172	145251	9.70662e-21	1	0
P0ADZ0	27.0632	27.3954	-0.664338	139.677	-2.39508	3.98625e-16	0.0406215	5.66125e-16	0.0568388	19042.2	7.89786e-17	1	0
P0ADZ4	30.7925	31.1803	-0.77572	342.374	-6.02297	1.41177e-19	0.000209355	6.92387e-19	0.000659529	114340	2.80305e-20	1	0
P0ADZ7	29.8058	30.1651	-0.718739	274.477	-4.62441	1.00137e-18	0.00129759	3.29509e-18	0.00299655	73563.9	1.97912e-19	1	0
P0AE01	27.3224	27.7955	-0.946328	321.218	-7.73308	2.48478e-19	3.15961e-05	1.07185e-18	0.000157619	99728.1	5.13805e-20	1	0
P0AE08	34.938	35.1349	-0.393686	764.679	-6.05865	1.13897e-22	0.000200536	2.2435e-20	0.000637271	578219	2.12823e-23	1	0
P0AE52	29.3508	29.5457	-0.38963	368.131	-3.43279	7.42252e-20	0.00764584	4.34976e-19	0.0134148	133745	1.3993e-20	1	0
P0AE88	29.9474	30.3159	-0.736958	369.686	-6.35464	7.15037e-20	0.000141213	4.21862e-19	0.000482515	133386	1.41609e-20	1	0
P0AEA8	22.7345	23.0144	-0.559751	122.709	-2.11037	1.25572e-15	0.0644967	1.58327e-15	0.085369	14695.8	2.48931e-16	1	0
P0AEB2	30.3271	30.7949	-0.935522	535.377	-11.5006	2.6842e-21	1.25933e-06	5.62649e-20	2.53028e-05	278053	5.46047e-22	1	0
P0AED7	22.7759	23.1959	-0.840031	114.177	-2.92379	2.3778e-15	0.0171978	2.82562e-15	0.0269721	12572.8	4.96938e-16	1	0
P0AEE1	28.4218	28.9041	-0.964596	371.813	-8.77394	6.79592e-20	1.16063e-05	4.06554e-19	7.89336e-05	133708	1.40103e-20	1	0
P0AEE5	33.8342	34.2961	-0.923778	718.034	-13.6758	1.98976e-22	2.92239e-07	2.74737e-20	2.11406e-05	501873	3.98639e-23	1	0
P0AEF8	22.0113	22.2359	-0.449203	114.38	-1.63388	2.34073e-15	0.137233	2.78613e-15	0.168261	12821.1	4.557e-16	1	0
P0AEH5	32.941	32.8181	0.245756	143.565	0.760196	1.08329e-14	0.469379	1.18672e-14	0.511367	20765.9	2.51908e-15	1	0
P0AEI4	23.417	23.8978	-0.961566	129.725	-3.69089	7.67311e-16	0.00512306	1.01594e-15	0.00955778	16165.1	1.63199e-16	1	0
P0AEI6	23.41	23.7847	-0.749353	59.9274	-1.33506	7.15431e-13	0.215128	7.23898e-13	0.252208	3479.93	1.46888e-13	1	0
P0AET2	31.4707	31.8161	-0.690675	466.964	-7.16796	9.01791e-21	5.68976e-05	1.06071e-19	0.000242977	213374	1.76541e-21	1	0
P0AET8	31.3489	31.6928	-0.687981	485.681	-7.45507	6.36535e-21	4.20226e-05	8.46259e-20	0.000195538	230821	1.24612e-21	1	0
P0AEU7	31.7212	31.8419	-0.241437	469.286	-2.51609	8.63008e-21	0.0333497	1.03656e-19	0.0477991	218566	1.58697e-21	1	0
P0AEX9	33.6008	34.0103	-0.818985	483.339	-8.23005	6.64405e-21	1.93435e-05	8.67306e-20	0.00011051	228059	1.31442e-21	1	0
P0AF48	25.1672	25.6002	-0.865938	165.12	-3.94938	9.04862e-17	0.00346007	1.53869e-16	0.00682004	26358	1.87003e-17	1	0
P0AF70	25.8544	26.2697	-0.830535	159.539	-3.56661	1.22716e-16	0.00620609	2.01902e-16	0.0111975	24660.8	2.5115e-17	1	0
P0AF93	30.2987	30.7556	-0.913808	255.614	-5.37032	1.88217e-18	0.000473999	5.46356e-18	0.00130223	63425.8	3.8183e-19	1	0
P0AFD1	24.9952	25.1674	-0.344472	94.0597	-0.91034	1.32354e-14	0.386728	1.43871e-14	0.427736	8726.97	2.50486e-15	1	0
P0AFF2	23.7473	24.005	-0.515409	150.39	-2.28326	2.07093e-16	0.048732	3.19959e-16	0.0664804	22136.9	4.05243e-17	1	0
P0AFF6	30.7835	31.1935	-0.819897	534.893	-9.94139	2.70579e-21	4.2093e-06	5.64462e-20	4.16157e-05	278689	5.40545e-22	1	0
P0AFG6	31.7771	32.164	-0.773841	456.748	-7.77041	1.09713e-20	3.04273e-05	1.18697e-19	0.000153014	203660	2.17032e-21	1	0
P0AFG8	34.1611	34.5772	-0.832099	867.847	-14.7677	3.70952e-23	1.51822e-07	2.19024e-20	2.11406e-05	735251	7.33786e-24	1	0
P0AFH8	32.6241	32.7956	-0.343082	485.235	-3.58938	6.41749e-21	0.005991	8.46906e-20	0.0109046	233002	1.19525e-21	1	0
P0AFJ1	28.544	28.8599	-0.631897	296.375	-4.58856	5.07158e-19	0.00136471	1.86443e-18	0.00312015	85935.7	9.93776e-20	1	0
P0AFK9	30.1114	30.5891	-0.955345	349.288	-7.7137	1.1825e-19	3.22222e-05	6.08703e-19	0.000159577	118252	2.41485e-20	1	0
P0AFS3	22.1548	22.3507	-0.391914	94.4913	-1.17159	1.27096e-14	0.27189	1.38293e-14	0.310487	8773.42	2.44664e-15	1	0
P0AFT5	28.4615	29.1957	-1.46824	67.6647	-2.40616	3.92611e-12	0.0433692	3.94238e-12	0.0601622	4354.05	1.14712e-12	1	0
P0AFW0	22.2519	22.4609	-0.418022	88.7494	-1.16794	2.2143e-14	0.273283	2.36221e-14	0.31167	7731.23	4.28398e-15	1	0
P0AFX0	29.2632	29.6616	-0.796861	359.316	-6.82573	9.20126e-20	8.26275e-05	5.06534e-19	0.000324461	125686	1.84302e-20	1	0
P0AG14	26.2968	26.7563	-0.919142	276.603	-6.7189	9.35174e-19	9.30889e-05	3.10774e-18	0.000353851	73926.3	1.93649e-19	1	0
P0AG27	28.5684	28.9566	-0.776295	257.346	-4.87844	1.77281e-18	0.000912584	5.19105e-18	0.00224288	64475.2	3.55049e-19	1	0
P0AG44	32.1566	32.4494	-0.585544	566.317	-7.22598	1.63132e-21	5.34792e-05	4.75584e-20	0.000232116	314980	3.14208e-22	1	0
P0AG48	31.6611	31.9999	-0.677642	421.198	-6.307	2.24998e-20	0.000149303	1.90114e-19	0.000504229	173691	4.39441e-21	1	0
P0AG55	32.9485	33.227	-0.556819	383.527	-4.54469	5.16226e-20	0.00145196	3.34435e-19	0.00328096	144649	9.88708e-21	1	0
P0AG59	28.5798	29.0622	-0.964975	373.489	-8.76899	6.53028e-20	1.1659e-05	3.95272e-19	7.89336e-05	134939	1.34526e-20	1	0
P0AG67	33.9395	34.3687	-0.858382	779.882	-13.7731	9.56593e-23	2.75147e-07	2.2435e-20	2.11406e-05	593216	1.89991e-23	1	0
P0AG82	26.4911	26.9636	-0.944972	162.714	-4.03229	1.03056e-16	0.00305666	1.73083e-16	0.00613415	25564.2	2.14138e-17	1	0
P0AG84	30.8853	31.3079	-0.845066	418.589	-7.98932	2.37737e-20	2.44606e-05	1.95676e-19	0.00013199	170551	4.76442e-21	1	0
P0AG86	30.8925	31.3253	-0.86545	531.577	-10.3848	2.85912e-21	2.9397e-06	5.77119e-20	3.42889e-05	274875	5.74587e-22	1	0
P0AG93	24.1975	24.9334	-1.47191	51.3517	-2.14357	2.80239e-12	0.0611265	2.81725e-12	0.0814521	2485.92	6.50804e-13	1	0
P0AGB0	23.7558	24.2461	-0.980575	91.7644	-2.62421	1.64725e-14	0.0279627	1.77508e-14	0.0411883	8087.03	3.50988e-15	1	0
P0AGD1	29.424	29.6039	-0.359672	455.516	-3.91334	1.12372e-20	0.00365269	1.20477e-19	0.00716407	204989	2.10865e-21	1	0
P0AGD3	33.4757	33.6809	-0.410313	761.729	-6.56172	1.17867e-22	0.000111207	2.2435e-20	0.000406084	573206	2.21197e-23	1	0
P0AGD7	27.7543	28.1762	-0.843882	309.631	-6.55736	3.44117e-19	0.000111763	1.39156e-18	0.000407089	93043.2	6.98784e-20	1	0
P0AGE9	31.836	32.187	-0.702052	515.929	-7.95725	3.72608e-21	2.5248e-05	6.52438e-20	0.000134925	260440	7.29767e-22	1	0
P0AGG2	27.5948	28.0073	-0.82488	208.056	-4.33297	1.16683e-17	0.00196582	2.57068e-17	0.00423676	42031.3	2.36468e-18	1	0
P0AGI1	27.0018	27.4813	-0.95898	228.474	-5.6376	5.08976e-18	0.000336824	1.27463e-17	0.000974486	50410.5	1.05659e-18	1	0
P0C066	20.6481	21.0655	-0.834609	79.4649	-2.22624	5.89026e-14	0.0534617	6.14097e-14	0.0722097	6069.45	1.25126e-14	1	0
P0C0L2	32.422	32.6937	-0.54327	428.803	-5.03843	1.91995e-20	0.000734658	1.69862e-19	0.00187866	180842	3.67483e-21	1	0
P0C0L7	23.808	24.2718	-0.927503	121.196	-3.27483	1.40162e-15	0.00980643	1.74952e-15	0.0166237	14138	2.9549e-16	1	0
P0C0S1	30.2676	30.6577	-0.780297	357.443	-6.43296	9.63766e-20	0.000128935	5.22709e-19	0.000452257	124555	1.91839e-20	1	0
Q71UI9;P0C0S5;A6NKY0;Q71UI9-2;C9J0D1;A6NFA8	30.619	30.2852	0.667606	245.555	3.82756	2.68654e-18	0.00415837	7.40713e-18	0.007987	61640.9	4.33323e-19	1	0
P0C0V0	31.1901	31.6682	-0.956173	617.128	-13.1757	7.61681e-22	4.00908e-07	3.62786e-20	2.11406e-05	369522	1.5482e-22	1	0
P47985;P0C7P4	24.0907	24.1565	-0.131489	78.2413	-0.301145	6.75764e-14	0.770248	7.02343e-14	0.797124	6088.48	1.23403e-14	1	0
P0C8J6	31.6376	32.0838	-0.892338	337.268	-6.63292	1.6129e-19	0.000102563	7.66039e-19	0.000381549	110630	3.2443e-20	1	0
Q9BTY7;P0CB43	23.5188	23.8835	-0.729257	126.589	-2.73316	9.53052e-16	0.0234207	1.23413e-15	0.0352881	15543	1.94189e-16	1	0
P0CE48;P0CE47	36.7581	36.7581	-5.80156e-15	1200.19	-1.33945e-13	2.09508e-24	1	9.13455e-21	1	1.44046e+06	3.72506e-25	1	0
Q5LJ98;Q5LJA0;Q5LJ99;P10155;P10155-2	26.279	26.0167	0.524513	140.121	1.99753	3.87547e-16	0.0773448	5.52011e-16	0.100604	20033.9	6.30685e-17	1	0
P10253	24.025	23.8635	0.322963	122.698	1.1742	1.25675e-15	0.270896	1.58411e-15	0.309514	15259.9	2.10667e-16	1	0
P10398;B4E1N6;H7C155;B4E0X2;P04049;P04049-2	22.8877	23.0066	-0.237781	55.2802	-0.404	1.46066e-12	0.695786	1.47214e-12	0.728832	3024.48	2.73283e-13	1	0
P10515;H0YDD4;F5H7M3;E9PEJ4	28.2656	27.9771	0.576882	173.033	2.52289	5.97632e-17	0.0329823	1.06965e-16	0.0473542	30564.2	9.70316e-18	1	0
P10586-2;P10586;H0Y6Z7;F2Z3B8;H0Y4H1;H0Y7Z9	24.1915	24.1804	0.0222134	152.651	0.0991603	1.81443e-16	0.923217	2.85386e-16	0.936971	23323.9	3.21513e-17	1	0
P10599;B1ALW1	31.9327	31.4545	0.95626	382.465	8.22186	5.29066e-20	1.94969e-05	3.41037e-19	0.00011112	150794	8.22203e-21	1	0
P10644	25.0703	24.7732	0.594134	197.324	3.34632	1.86571e-17	0.00875877	3.87358e-17	0.0150882	39881.9	2.984e-18	1	0
P10768;H7BZT7	27.5509	27.233	0.635867	267.659	4.41914	1.25147e-18	0.00173639	3.93965e-18	0.00381586	73333.5	2.00683e-19	1	0
P10809	34.0853	33.6792	0.812076	540.311	9.21219	2.47457e-21	7.83294e-06	5.51593e-20	6.05525e-05	299060	3.95408e-22	1	0
P11021	33.288	32.9136	0.748724	617.095	9.9262	7.62043e-22	4.2624e-06	3.62786e-20	4.19626e-05	389568	1.22502e-22	1	0
P11047	25.9442	25.5172	0.853865	230.93	5.46413	4.62963e-18	0.000419963	1.17424e-17	0.00117149	55142.9	7.09925e-19	1	0
P11142;E9PKE3;P11142-2;E9PNE6;E9PN89	33.9787	33.6961	0.565016	638.217	7.56718	5.65487e-22	3.74217e-05	3.47063e-20	0.000179295	414209	9.33456e-23	1	0
P11172;B5LY68;P11172-2;E9PFD2;B5LY72	25.7548	25.333	0.8435	192.647	4.53571	2.30768e-17	0.00147054	4.66675e-17	0.00331347	38369.1	3.54178e-18	1	0
P11177-2;P11177;P11177-3;C9J634;F8WF02	26.6702	26.3173	0.705623	273.247	5.18049	1.04205e-18	0.000607847	3.39562e-18	0.00159555	76692.5	1.64555e-19	1	0
P11279;B4DWL3	27.9763	27.7941	0.364264	164.095	1.5207	9.56188e-17	0.163171	1.61651e-16	0.196147	27282.5	1.60512e-17	1	0
P11387	33.1869	32.7023	0.969168	592.855	12.4238	1.08703e-21	6.58696e-07	3.9811e-20	2.11494e-05	362048	1.69494e-22	1	0
P11388;P11388-2;P11388-3;P11388-4;C9J5P2;H7BXX8;H7BXH5	31.8441	31.4554	0.777342	652.456	11.4013	4.65031e-22	1.35398e-06	3.3251e-20	2.57757e-05	436349	7.41078e-23	1	0
P11413;P11413-2;P11413-3;E9PD92	32.0062	31.6108	0.790669	441.612	7.81061	1.47906e-20	2.92214e-05	1.40189e-19	0.000149361	199960	2.35402e-21	1	0
P11441;Q5HY81	22.7964	22.7011	0.19058	129.659	0.769695	7.70753e-16	0.461499	1.02018e-15	0.503663	16953.3	1.32161e-16	1	0
P11446	23.2229	23.5529	-0.660052	104.461	-2.07002	5.22755e-15	0.0688355	5.92003e-15	0.0906715	10610.6	1.05384e-15	1	0
P11474;P11474-2	25.7665	25.5101	0.5128	153.351	2.17976	1.74235e-16	0.0576478	2.7524e-16	0.0772417	23994.1	2.8358e-17	1	0
P11498	23.7508	23.8496	-0.197554	99.9565	-0.585467	7.7244e-15	0.572835	8.6002e-15	0.611548	9908.87	1.427e-15	1	0
P11557	25.0218	25.5095	-0.97537	133.823	-3.61813	5.82488e-16	0.00573043	7.9364e-16	0.0105199	17237	1.2279e-16	1	0
P11717	25.8313	25.3959	0.870664	220.208	5.33832	7.05549e-18	0.000494117	1.67549e-17	0.00134815	50182.6	1.07802e-18	1	0
P11766	28.2164	27.7414	0.949995	302.282	7.31964	4.25773e-19	4.84266e-05	1.63247e-18	0.000216999	94556.8	6.50553e-20	1	0
P11802;F8VYH9;F8VTV8;F8VWX7;F8VYY1;Q96BE9;F8W1L8;F8VZ51	25.1627	24.8279	0.669622	177.448	3.38413	4.78035e-17	0.00825259	8.74993e-17	0.0143124	32348.6	7.54586e-18	1	0
P11940;P11940-2;E7EQV3;E7ERJ7	29.956	29.5502	0.811572	498.428	9.67952	5.05934e-21	5.23712e-06	7.63278e-20	4.81727e-05	255347	7.96515e-22	1	0
P12268;H0Y4R1;F5H247	29.5411	29.1009	0.880372	360.704	7.71606	8.89215e-20	3.21453e-05	4.95144e-19	0.000159446	134103	1.38283e-20	1	0
P12270	31.0488	30.7089	0.679783	535.904	8.38837	2.66089e-21	1.66255e-05	5.60458e-20	0.000100984	293621	4.28918e-22	1	0
P12277;E7EUJ8;G3V4N7	30.1142	29.8363	0.555773	243.228	3.20368	2.92309e-18	0.010979	7.96044e-18	0.0183475	60271.9	4.78672e-19	1	0
P12281	27.049	27.5042	-0.910334	285.616	-6.68451	7.0383e-19	9.67578e-05	2.45293e-18	0.00036399	78921.3	1.44935e-19	1	0
P12429;D6RA82	27.4134	27.0484	0.730114	310.403	5.92463	3.36607e-19	0.000235923	1.36776e-18	0.000729521	98985.9	5.31099e-20	1	0
P12814-2;P12814;P12814-3;B7TY16;H9KV75	29.6536	29.3158	0.675435	373.801	6.08985	6.48207e-20	0.000193156	3.94718e-19	0.000619234	142984	1.04076e-20	1	0
P12955-2;P12955;E9PCE8	27.3547	27.0682	0.572946	278.21	4.164	8.88393e-19	0.00251529	2.98183e-18	0.00521726	79056.2	1.43842e-19	1	0
P13010	32.1817	31.7038	0.955885	646.886	13.7914	5.01753e-22	2.72062e-07	3.3251e-20	2.11406e-05	431268	7.80565e-23	1	0
P13029	33.2985	33.6147	-0.632324	507.486	-6.75025	4.31286e-21	8.98759e-05	6.83784e-20	0.000344946	252743	8.33536e-22	1	0
P13056	22.3569	22.3594	-0.00494536	64.939	-0.0101561	3.51584e-13	0.992122	3.57821e-13	0.994174	4216.14	6.28101e-14	1	0
P13073;Q86WV2;H3BPG0;H3BN72;H3BNV9	27.1571	26.8876	0.53884	166.468	2.35898	8.41943e-17	0.043082	1.44595e-16	0.0598209	28272.7	1.37055e-17	1	0
P13284	25.9175	26.1927	-0.550486	75.6855	-1.12477	9.06722e-14	0.290221	9.3836e-14	0.329521	5609.17	1.77433e-14	1	0
P13639;B4DPU3;F5H370	33.3933	32.9754	0.835784	681.053	12.2059	3.17945e-22	7.64512e-07	3.0428e-20	2.11494e-05	475738	5.05259e-23	1	0
P13667	30.196	29.7705	0.851057	493.199	9.96964	5.55512e-21	4.11245e-06	7.96721e-20	4.11245e-05	250299	8.70228e-22	1	0
P13674;C9JL12;P13674-2	25.4356	25.0427	0.785891	120.574	2.6756	1.46701e-15	0.0257188	1.81916e-15	0.0382319	15001.5	2.27229e-16	1	0
P13693;Q8TBK7;Q56UQ5;E9PJF7	27.1655	26.8498	0.631527	216.849	3.60657	8.08525e-18	0.00583374	1.88715e-17	0.0106825	48142.6	1.2957e-18	1	0
P13797;B4DGB4;B7Z6M1;F8W8D8	30.5239	30.125	0.797808	457.78	8.5726	1.07542e-20	1.39795e-05	1.173e-19	8.93707e-05	215186	1.70047e-21	1	0
P13804;P13804-2;H0YLU7;H0YK49;H0YNX6;H0YL12;H0YKF0	29.6737	29.2075	0.932412	320.718	7.23973	2.51932e-19	5.27029e-05	1.08433e-18	0.000230476	106196	3.88907e-20	1	0
Q9BUB1;P13861	24.7111	24.7961	-0.169978	109.073	-0.528703	3.56535e-15	0.609992	4.12441e-15	0.647884	11815.7	6.5434e-16	1	0
P13929;P13929-3;P13929-2;D3DTL2	25.5115	25.232	0.558909	131.592	2.06112	6.76073e-16	0.0698294	9.0642e-16	0.0918143	17704.2	1.09069e-16	1	0
P13984	26.6216	26.3056	0.632062	234.232	3.97964	4.0822e-18	0.00330663	1.04758e-17	0.00655911	56198.8	6.52692e-19	1	0
P13995;Q7Z650;B8ZZU9;B9A062	27.0998	27.0793	0.0408963	211.781	0.226162	9.97031e-18	0.826204	2.24422e-17	0.849588	44919.2	1.76151e-18	1	0
P14174	30.6071	30.1785	0.857228	202.234	4.06197	1.50058e-17	0.00292468	3.18993e-17	0.00592821	42076.7	2.3534e-18	1	0
P14314-2;P14314	29.8139	29.4766	0.674614	468.844	7.58738	8.70241e-21	3.66532e-05	1.04238e-19	0.000176299	224903	1.39814e-21	1	0
P14376	22.5601	22.9907	-0.861255	117.734	-3.11864	1.81196e-15	0.0125741	2.20613e-15	0.0206024	13351.7	3.80752e-16	1	0
P14407	23.8609	24.1986	-0.675234	124.059	-2.44781	1.13977e-15	0.0372767	1.44965e-15	0.0526486	14967.1	2.29553e-16	1	0
P14550	26.6599	26.3829	0.553987	202.683	3.0094	1.47136e-17	0.0149819	3.13545e-17	0.0239272	41952.1	2.38454e-18	1	0
P14625;E9PEX3	32.412	31.9442	0.935655	539.03	11.1641	2.52717e-21	1.61345e-06	5.53692e-20	2.68498e-05	299188	3.94655e-22	1	0
P14635;Q5TZP9;E9PC90;H0YA62	24.0755	23.9751	0.200793	115.069	0.681447	2.21932e-15	0.512997	2.6532e-15	0.553055	13352.3	3.80678e-16	1	0
P14735;B7ZAU2	28.1254	27.9415	0.367822	308.428	2.87097	3.56198e-19	0.0187307	1.42741e-18	0.0291351	96388.5	5.97524e-20	1	0
P14866;A6NIT8	32.9363	32.4587	0.95517	522.149	10.865	3.35058e-21	2.02218e-06	6.26975e-20	2.92452e-05	280781	5.22926e-22	1	0
P14868;Q68CR9	28.4841	28.1132	0.741872	418.809	7.81483	2.36632e-20	2.90979e-05	1.95401e-19	0.000148905	180091	3.7433e-21	1	0
P14923	26.9502	26.8452	0.210063	134.799	0.745856	5.46172e-16	0.475068	7.48369e-16	0.516533	18313.6	9.3882e-17	1	0
P15121;E9PCX2	29.0806	28.7403	0.680644	394.787	6.61114	3.9944e-20	0.000105127	2.74261e-19	0.000389424	159592	6.39507e-21	1	0
P15170-2;H3BR35;P15170;Q8IYD1;F5GWG9	29.8769	29.502	0.749718	298.691	5.36728	4.73336e-19	0.00047587	1.77298e-18	0.00130654	91512.6	7.52088e-20	1	0
P15288	31.8689	32.277	-0.816243	550.641	-9.84645	2.09216e-21	4.55369e-06	5.06552e-20	4.3828e-05	295635	4.16117e-22	1	0
P15311;E7EQR4	30.0965	29.829	0.535143	364.406	4.62276	8.12276e-20	0.0013006	4.64888e-19	0.0029996	135195	1.334e-20	1	0
P15559-2;P15559;B4DLR8;H3BNV2;H3BRK3	30.1424	29.7898	0.705093	234.582	3.92608	4.02853e-18	0.00358334	1.03686e-17	0.00704072	56346.7	6.45134e-19	1	0
P15640	26.568	26.9994	-0.862762	297.481	-6.72174	4.9068e-19	9.27925e-05	1.82073e-18	0.000353491	85712.4	1.0053e-19	1	0
P15770	22.831	23.2706	-0.879212	128.714	-3.43871	8.22397e-16	0.00757523	1.08099e-15	0.0133017	15953.1	1.73027e-16	1	0
P15877	25.2914	25.7889	-0.995127	159.568	-4.35388	1.22518e-16	0.00190731	2.01653e-16	0.00413109	24498.5	2.58608e-17	1	0
P15880;H0YEN5;E9PQD7;E9PMM9;I3L404;E9PPT0	30.6423	30.2074	0.869626	216.516	4.40751	8.19617e-18	0.00176561	1.90894e-17	0.00386643	48248.1	1.28318e-18	1	0
P15924;P15924-2	30.2021	29.8603	0.683667	533.752	8.64121	2.75749e-21	1.31156e-05	5.67107e-20	8.57329e-05	291489	4.42998e-22	1	0
P15927;P15927-2;P15927-3;Q5TEJ0;Q5TEJ7	26.1872	26.2319	-0.0895336	97.6173	-0.235596	9.52681e-15	0.819099	1.04891e-14	0.843077	9496.67	1.72255e-15	1	0
Q5TD07;P16083	27.2874	26.9304	0.713967	221.921	4.16025	6.58721e-18	0.0025292	1.58064e-17	0.00524111	50572	1.04172e-18	1	0
P16152;B4DFK7;E9PQ63;A8MTM1	29.1868	28.8291	0.715321	335.221	5.88148	1.7023e-19	0.00024872	7.92105e-19	0.000759398	115196	2.7119e-20	1	0
P16278-3;P16278;P16278-2;E7EQ29	25.4593	25.2501	0.418322	191.313	2.24118	2.45425e-17	0.0521807	4.91292e-17	0.0706985	37212.1	4.05651e-18	1	0
P16435;H0Y4R2;E7EVY7;E7EMD0;F5H468	27.5565	27.3274	0.458305	309.689	3.67255	3.43551e-19	0.00526947	1.39079e-18	0.00980157	97529.1	5.67171e-20	1	0
P16455	23.8063	23.376	0.860722	126.287	3.28804	9.73458e-16	0.00960339	1.25645e-15	0.0163112	16546.5	1.47178e-16	1	0
P16525	23.4506	23.5626	-0.223925	47.2895	-0.317782	5.80397e-12	0.758009	5.82401e-12	0.785763	2215.14	1.08395e-12	1	0
P16615-5;P16615-2;P16615-3;P16615;H7C5W9;P16615-4	28.0124	27.728	0.568899	362.153	5.25405	8.58166e-20	0.000551661	4.82445e-19	0.00147652	133874	1.39336e-20	1	0
P16926	21.2789	21.403	-0.248293	94.387	-0.77426	1.28346e-14	0.45893	1.39618e-14	0.500985	8806.15	2.40662e-15	1	0
P16930;Q53XA7	24.9889	25.0508	-0.123832	176.049	-0.61536	5.1277e-17	0.553785	9.31974e-17	0.593244	30840.6	9.32369e-18	1	0
P16949;P16949-2;A2A2D0	28.6746	28.3148	0.719671	318.941	5.73212	2.64653e-19	0.000299189	1.13237e-18	0.000878689	104342	4.20492e-20	1	0
P17028	23.1875	22.7616	0.851767	127.081	3.36267	9.20878e-16	0.00853606	1.19602e-15	0.0147687	16765.2	1.38857e-16	1	0
P17169	30.1382	30.6289	-0.981422	487.714	-11.0503	6.13404e-21	1.75702e-06	8.35763e-20	2.75306e-05	230365	1.25709e-21	1	0
P17174;B7Z7E9;B7Z1I2	29.1526	28.7686	0.768105	429.694	8.11235	1.88495e-20	2.16808e-05	1.68409e-19	0.00012119	189633	2.97769e-21	1	0
P17444	21.4533	21.7476	-0.588731	105.838	-2.02597	4.65503e-15	0.0738927	5.30335e-15	0.0966323	10902.6	9.34437e-16	1	0
P17535	24.4612	24.3666	0.189291	105.839	0.581386	4.6549e-15	0.575464	5.30335e-15	0.614053	11289.2	8.00777e-16	1	0
P17544-2;P17544-3;P17544-6;P17544;P17544-4	23.1046	23.2879	-0.366667	91.0713	-1.01393	1.76163e-14	0.337491	1.8946e-14	0.37856	8164.42	3.36488e-15	1	0
P17812;B4DR64	28.4964	28.0681	0.856538	237.362	5.12188	3.62912e-18	0.000657046	9.53191e-18	0.00170519	58086.3	5.63804e-19	1	0
P17844;E7ETL9	32.4979	32.0299	0.935986	560.277	11.5772	1.79396e-21	1.19136e-06	4.82819e-20	2.47522e-05	323218	2.80236e-22	1	0
P17858;P17858-2;F5H3H2	27.7567	27.5406	0.432186	273.125	3.0307	1.04618e-18	0.0144775	3.40654e-18	0.0232151	75776.9	1.73551e-19	1	0
P17931;G3V3R6	28.4689	28.1113	0.715075	277.428	4.99006	9.10819e-19	0.000784141	3.04771e-18	0.00198425	78949	1.44709e-19	1	0
P17980;E9PM69;E9PKD5;E9PMD8;E9PN50	28.7497	28.4332	0.633021	420.793	6.62439	2.26925e-20	0.000103558	1.91077e-19	0.000384267	181053	3.65595e-21	1	0
P17993	25.8338	26.2711	-0.874653	170.234	-4.00764	6.90566e-17	0.00317112	1.21406e-16	0.00632194	28030.8	1.42375e-17	1	0
P18031;B4DSN5	22.1259	21.7791	0.693677	68.1595	1.53507	2.29106e-13	0.159652	2.34539e-13	0.192447	4796.04	3.54994e-14	1	0
P18074;E7EVE9;A8MX75;P18074-2;E9PM96	23.6205	23.361	0.518922	150.908	2.37032	2.00885e-16	0.0422936	3.11361e-16	0.058895	23284.7	3.23919e-17	1	0
P18077;F8WBS5;F8WB72;C9K025	26.1262	25.672	0.908475	136.588	3.41784	4.85968e-16	0.00782714	6.76291e-16	0.013648	19328.1	7.39305e-17	1	0
P18085;C9JPM4;C9JAK5	27.5869	27.3139	0.546002	262.979	3.71721	1.46323e-18	0.00492034	4.4732e-18	0.00922696	70554.4	2.38159e-19	1	0
P18124;A8MUD9	30.534	30.2022	0.663637	448.317	6.96566	1.29413e-20	7.08236e-05	1.29117e-19	0.00029049	205453	2.08761e-21	1	0
P18206-2;P18206;F5H7T3;G8JLL3;Q5JQ13	29.4017	29.0977	0.607896	454.108	6.70832	1.15499e-20	9.42014e-05	1.21637e-19	0.000357457	210567	1.87211e-21	1	0
P18335	24.0332	24.3342	-0.601952	54.3697	-0.951015	1.69167e-12	0.366805	1.70378e-12	0.407873	2883.84	3.37387e-13	1	0
P18583-6;P18583-2;P18583-10;P18583-3;P18583-4;P18583-7;P18583;P18583-5;P18583-9;P18583-8	22.897	22.5717	0.650517	95.459	1.94534	1.16129e-14	0.0840838	1.26739e-14	0.108239	9378.83	1.82051e-15	1	0
P18621;B4E3C2	28.2109	27.8037	0.814343	245.7	5.08856	2.67252e-18	0.000686919	7.37946e-18	0.00177008	62162.3	4.17445e-19	1	0
P18669;E7EMA8	32.2263	31.8781	0.696516	343.466	5.30649	1.3725e-19	0.000515051	6.76167e-19	0.00139827	120575	2.21537e-20	1	0
P18754;P18754-2;C9JW69;C9JRH2;C9JMJ4;C9J3R0;C9JQZ4	31.5751	31.0992	0.95181	412.101	8.91847	2.73039e-20	1.01769e-05	2.12694e-19	7.16825e-05	175105	4.2393e-21	1	0
P18843	29.9141	30.2921	-0.75587	443.911	-7.83248	1.41253e-20	2.85874e-05	1.36858e-19	0.000147156	192202	2.80532e-21	1	0
P19174;P19174-2	25.3817	25.1295	0.504386	173.997	2.46949	5.68912e-17	0.035982	1.0216e-16	0.0511682	30888.9	9.25927e-18	1	0
P19338;E7EX81;Q9BQ02	33.6535	33.2732	0.760492	455.708	7.36498	1.11952e-20	4.61707e-05	1.20477e-19	0.000209256	212471	1.7989e-21	1	0
P19388	26.8717	26.6269	0.489505	287.946	3.74311	6.54937e-19	0.00472915	2.3103e-18	0.00890674	84451.1	1.07357e-19	1	0
P19525;E9PC80;Q05CP4	28.0024	27.6816	0.641726	352.177	5.77304	1.09926e-19	0.00028434	5.8041e-19	0.00084786	126937	1.76387e-20	1	0
P19623	29.2119	29.021	0.38183	408.125	3.79696	2.97543e-20	0.00435631	2.25615e-19	0.0083159	168772	4.99109e-21	1	0
P19784;H3BSA1;H3BV19	27.3436	27.4382	-0.189348	147.267	-0.718611	2.49423e-16	0.490888	3.76682e-16	0.531481	21538.4	4.57577e-17	1	0
P19838;P19838-2;D6RH30;P19838-3	22.9066	22.616	0.581224	68.6344	1.24725	2.15454e-13	0.244251	2.20719e-13	0.282476	4833.29	3.43038e-14	1	0
P19926	30.9745	31.4684	-0.987846	444.007	-9.85574	1.40984e-20	4.51863e-06	1.36858e-19	4.37805e-05	191050	2.88101e-21	1	0
P20099	24.2909	24.1826	0.216671	139.707	0.885122	3.97842e-16	0.399465	5.65716e-16	0.440928	19693.8	6.80382e-17	1	0
P20290-2;P20290;H0Y9Y1;D6RDG3	27.547	27.478	0.138124	204.591	0.7272	1.35413e-17	0.485865	2.91845e-17	0.52722	42068.3	2.35549e-18	1	0
P20618;H0Y3J2	28.8429	28.4397	0.806495	304.536	6.10661	3.98639e-19	0.000189314	1.5602e-18	0.000610057	95409.3	6.25184e-20	1	0
P20700;E9PBF6	30.4713	30.0764	0.78972	446.752	8.29466	1.33488e-20	1.81793e-05	1.31378e-19	0.000106822	204897	2.11286e-21	1	0
P21127-8;P21127-3;P21127-2;P21127;P21127-6;P21127-9;Q9UQ88-4;Q9UQ88-3;Q5QPR3;Q9UQ88-2;Q9UQ88;P21127-12;P21127-4;P21127-5;P21127-10;Q5QPR4;Q9UQ88-10;Q9UQ88-5;Q9UQ88-9	28.6641	28.4009	0.526289	379.791	4.97647	5.63015e-20	0.000798681	3.57835e-19	0.00201403	146939	9.22213e-21	1	0
P21179	32.7522	33.1771	-0.849712	712.444	-12.9024	2.1325e-22	4.7875e-07	2.74737e-20	2.11406e-05	494743	4.24738e-23	1	0
P21266	25.9524	25.8079	0.288988	219.974	1.74174	7.12244e-18	0.116051	1.68627e-17	0.144773	48933.3	1.20545e-18	1	0
P21281;B4DFM5	25.2233	24.7807	0.885096	189.717	4.79144	2.64344e-17	0.00102841	5.25554e-17	0.00248551	37300.9	4.01388e-18	1	0
P21283;E7EV59	24.0464	23.9478	0.197266	116.967	0.681297	1.91988e-15	0.513087	2.32842e-15	0.553055	13794.5	3.29504e-16	1	0
P21333-2;P21333;Q5HY54;A6NDY9	29.7624	29.4717	0.581324	408.156	5.69278	2.97339e-20	0.000314269	2.25615e-19	0.000920224	169910	4.8446e-21	1	0
P21363	27.0449	27.4598	-0.829739	264.628	-5.65412	1.38436e-18	0.000329889	4.27465e-18	0.000958238	67944.2	2.81464e-19	1	0
P21399;Q9HBB2;Q59FI0;Q5VZA6	25.1808	24.9664	0.428836	202.855	2.46381	1.46031e-17	0.0363168	3.118e-17	0.0515433	41863.2	2.40705e-18	1	0
P21599	32.4383	32.8162	-0.755722	727.679	-11.8495	1.76782e-22	9.8057e-07	2.74737e-20	2.27409e-05	517463	3.48096e-23	1	0
P21796	27.5205	27.1635	0.714016	276.19	5.13353	9.4765e-19	0.000646935	3.14128e-18	0.00168296	78312.4	1.49996e-19	1	0
P21912	24.7797	24.613	0.33329	185.788	1.77893	3.18206e-17	0.109473	6.14701e-17	0.137313	34987.7	5.33062e-18	1	0
P22059;B7WNL4	25.4737	25.2726	0.402192	168.658	1.89791	7.49889e-17	0.0906906	1.30833e-16	0.11582	28901.8	1.24321e-17	1	0
P22087	30.6216	30.3816	0.479965	508.329	5.67845	4.24988e-21	0.000319964	6.82245e-20	0.000932514	262513	7.04572e-22	1	0
P22102;P22102-2	30.3807	29.9684	0.824696	484.741	9.43246	6.47567e-21	6.46571e-06	8.50419e-20	5.52664e-05	241529	1.01925e-21	1	0
P22234;E9PBS1;P22234-2;D6RF62	30.5778	30.1147	0.926263	547.881	11.9159	2.18746e-21	9.35644e-07	5.18333e-20	2.26579e-05	309548	3.39389e-22	1	0
P22255	28.7032	29.1021	-0.797836	310.021	-6.00987	3.403e-19	0.000212697	1.37891e-18	0.000669089	93514.3	6.83315e-20	1	0
P22256	31.6061	31.991	-0.769966	558.266	-9.501	1.85205e-21	6.09573e-06	4.92374e-20	5.34756e-05	304250	3.66373e-22	1	0
P22259	32.4964	32.8275	-0.662194	702.955	-10.0268	2.4016e-22	3.9241e-06	2.83e-20	3.98089e-05	484279	4.66946e-23	1	0
P22314;B4DDE4	32.7263	32.2345	0.983439	602.078	12.9886	9.48025e-22	4.52508e-07	3.80208e-20	2.11406e-05	373726	1.47249e-22	1	0
P22392-2;Q32Q12;P22392;O60361	32.83	32.5751	0.509796	671.203	7.42763	3.6177e-22	4.32411e-05	3.15463e-20	0.000198037	457620	6.00142e-23	1	0
P22523	22.7275	23.1814	-0.907764	121.206	-3.35616	1.40066e-15	0.00862406	1.74881e-15	0.0148973	14126.8	2.96526e-16	1	0
P22626;P22626-2	33.8895	33.5069	0.765374	636.089	10.2741	5.82482e-22	3.21138e-06	3.47063e-20	3.59016e-05	413957	9.35975e-23	1	0
P22670	25.2387	25.0002	0.477	195.89	2.64285	1.99034e-17	0.0271269	4.10884e-17	0.0401335	39112	3.25325e-18	1	0
P22681	22.3887	22.1468	0.483804	86.1958	1.33146	2.86754e-14	0.216261	3.04048e-14	0.253467	7593.79	4.63823e-15	1	0
P23193;E5RIS7;P23193-2;E5RJ93	25.7691	25.4872	0.56387	172.869	2.70433	6.02673e-17	0.0245444	1.07602e-16	0.036724	30552.2	9.72003e-18	1	0
P23246;P23246-2	34.7203	34.2511	0.938288	652.813	12.6455	4.62784e-22	5.67418e-07	3.3251e-20	2.11494e-05	437999	7.28787e-23	1	0
P23258;Q9NRH3	25.7795	25.6123	0.334486	147.281	1.36007	2.49205e-16	0.207389	3.76485e-16	0.244112	21976.9	4.18479e-17	1	0
P23284	32.3446	31.9842	0.720665	397.391	6.33141	3.7683e-20	0.000145096	2.62494e-19	0.000493349	161518	6.06391e-21	1	0
P23368-2;P23368	25.3396	25.0027	0.673932	136.924	2.60972	4.75513e-16	0.0286307	6.63223e-16	0.0420831	19260.2	7.50926e-17	1	0
P23381-2;P23381;G3V3H8;G3V3Y5	26.6007	26.7296	-0.257754	239.389	-1.63231	3.36565e-18	0.137567	8.93136e-18	0.168623	56757.2	6.24708e-19	1	0
P23396;E9PL09;E9PPU1;H0YEU2;F2Z2S8;H0YCJ7;E9PL45;H0YF32	30.2361	29.8547	0.762821	513.481	9.27725	3.88651e-21	7.39854e-06	6.62996e-20	5.89719e-05	270486	6.17077e-22	1	0
P23497;C9JBL0;B8ZZD8;F8WFE2;E9PHV6;P23497-5;E9PBK3;P23497-2;P23497-3;E7EUA7;P23497-4	24.9026	24.5051	0.795106	179.512	4.11859	4.31478e-17	0.00268941	8.01202e-17	0.00551286	33287.2	6.64764e-18	1	0
P23526;F5H737	31.0972	30.6348	0.924851	457.721	9.77109	1.07663e-20	4.84921e-06	1.173e-19	4.55658e-05	215929	1.67467e-21	1	0
P23721	30.6148	31.0829	-0.936266	560.54	-11.939	1.78653e-21	9.20549e-07	4.82819e-20	2.26401e-05	304883	3.63018e-22	1	0
P23786	23.5334	23.3696	0.327702	99.0046	0.981677	8.40754e-15	0.352292	9.30378e-15	0.393743	9940.32	1.40711e-15	1	0
P23843	27.9347	28.4335	-0.9976	298.249	-7.39929	4.79592e-19	4.45406e-05	1.79186e-18	0.000203135	85886.4	9.96305e-20	1	0
P23847	31.3414	31.8035	-0.924317	550.67	-11.3168	2.09117e-21	1.44069e-06	5.06552e-20	2.59568e-05	294553	4.22934e-22	1	0
P23869	30.8064	31.087	-0.561201	516.867	-6.59787	3.66654e-21	0.000106723	6.52182e-20	0.000393001	262373	7.06244e-22	1	0
P23894	24.7126	25.0682	-0.71127	96.3428	-1.93293	1.07028e-14	0.0857673	1.17335e-14	0.110243	9022.31	2.16149e-15	1	0
P23919;H7C312;H7BZ20	25.6837	25.276	0.815331	202.49	4.61864	1.48385e-17	0.00130816	3.15683e-17	0.00300822	42346.1	2.28778e-18	1	0
P23921;E9PD78;H0YFI0;E9PL69;F5H861	27.4441	27.1509	0.58627	245.349	3.74613	2.70651e-18	0.00470737	7.45444e-18	0.00887339	61510.2	4.37418e-19	1	0
P24205	26.1582	26.6428	-0.969177	138.948	-3.57404	4.17542e-16	0.00613501	5.90108e-16	0.0111036	18616.9	8.72919e-17	1	0
P24252	24.5992	25.0334	-0.868379	177.687	-4.35843	4.7237e-17	0.00189483	8.66806e-17	0.00411222	30496.6	9.79886e-18	1	0
P24534	28.9959	28.6509	0.689831	220.71	3.7576	6.91458e-18	0.0046256	1.64651e-17	0.00874951	49899.9	1.10535e-18	1	0
P24539;Q5QNZ2	25.2603	24.9342	0.652252	132.249	2.44624	6.46876e-16	0.0373723	8.73453e-16	0.0527495	17953.3	1.02521e-16	1	0
P24752	29.7059	29.4243	0.563025	412.776	5.58496	2.69107e-20	0.000359984	2.11407e-19	0.00102651	173676	4.39609e-21	1	0
P24928	27.115	26.9192	0.391667	248.272	2.55428	2.43681e-18	0.031337	6.81932e-18	0.0453843	62542.6	4.06313e-19	1	0
P25098	22.4022	21.9806	0.843342	117.993	3.20116	1.77695e-15	0.0110232	2.16713e-15	0.0183762	14466.9	2.66866e-16	1	0
P25205	31.6987	31.2255	0.946472	566.803	12.1483	1.61894e-21	7.95526e-07	4.75584e-20	2.11494e-05	331152	2.51679e-22	1	0
P25397	24.8806	25.3718	-0.982245	143.97	-3.94117	3.04841e-16	0.00350299	4.48417e-16	0.00689216	19940.3	6.439e-17	1	0
P25437	27.7428	27.9852	-0.484831	329.821	-4.04041	1.96584e-19	0.00301994	8.90038e-19	0.00607051	106914	3.77471e-20	1	0
P25490;H0YJV7;O15391	25.7314	25.4745	0.513785	199.396	2.84366	1.70076e-17	0.0195771	3.56335e-17	0.0302575	40568.8	2.76651e-18	1	0
P25516	33.2831	33.6648	-0.763355	563.273	-9.03138	1.71113e-21	9.19499e-06	4.81323e-20	6.74877e-05	310164	3.36413e-22	1	0
P25526	31.58	32.0465	-0.933046	391.164	-8.05317	4.33449e-20	2.2972e-05	2.92998e-19	0.000126462	148619	8.76885e-21	1	0
P25553	33.411	33.6926	-0.563057	649.189	-7.67141	4.86189e-22	3.36364e-05	3.3251e-20	0.000164966	414463	9.30923e-23	1	0
P25685;B4DX52	27.3948	27.1021	0.585484	296.032	4.52206	5.1238e-19	0.00149928	1.87414e-18	0.00336645	89548.7	8.27987e-20	1	0
P25705;A8K092	31.0069	30.5581	0.897639	417.796	8.67811	2.41764e-20	1.26754e-05	1.96949e-19	8.35968e-05	179757	3.77422e-21	1	0
P25738	29.7071	29.9373	-0.4603	273.702	-2.97572	1.02678e-18	0.0158165	3.35843e-18	0.0250945	73769.8	1.95475e-19	1	0
P25742	22.5261	22.9216	-0.791027	105.487	-2.57414	4.79401e-15	0.0303394	5.45314e-15	0.0441964	10750.2	9.94572e-16	1	0
P25786;P25786-2;F5GX11;B4DEV8	28.7204	28.3278	0.785161	393.458	7.71134	4.11558e-20	3.22994e-05	2.80812e-19	0.000159666	159160	6.47234e-21	1	0
P25787;C9JCK5	28.6535	28.3504	0.60609	166.466	2.51645	8.42032e-17	0.0333301	1.44595e-16	0.0477867	28309.8	1.3626e-17	1	0
P25788-2;P25788	28.7975	28.4131	0.768774	203.567	3.89468	1.41571e-17	0.00375685	3.03765e-17	0.00732553	42575.8	2.23359e-18	1	0
P25789;H0YMZ1;H0YN18;H0YL69;P25789-2;H0YMA1;H0YKT8;H0YMI6;H0YKS0;H0YLC2	29.2325	28.7963	0.872375	400.202	8.57296	3.54009e-20	1.39748e-05	2.51381e-19	8.93707e-05	165087	5.50407e-21	1	0
P25888	20.7598	20.9692	-0.418904	95.1415	-1.34396	1.19607e-14	0.212346	1.3047e-14	0.249348	8872.88	2.32747e-15	1	0
P25894	25.9747	26.4318	-0.914097	239.234	-5.85026	3.38499e-18	0.000258449	8.96348e-18	0.000783615	55288	7.01703e-19	1	0
P26038	27.3541	27.0614	0.585283	266.625	4.07757	1.29512e-18	0.00285773	4.04493e-18	0.00581144	72643.2	2.09272e-19	1	0
P26196	26.306	26.0297	0.552601	211.873	3.18056	9.93197e-18	0.0113907	2.2379e-17	0.0188907	45853.5	1.60791e-18	1	0
P26368-2;P26368	32.3011	31.8032	0.995676	555.939	12.3072	1.92193e-21	7.13149e-07	4.96121e-20	2.11494e-05	318895	2.97466e-22	1	0
P26373;F5H1S2	29.2527	28.9677	0.570023	332.942	4.63269	1.8084e-19	0.00128261	8.29089e-19	0.00297299	113053	2.94723e-20	1	0
P26447;F5H3J5	29.7461	29.4823	0.52749	196.694	2.48844	1.9194e-17	0.0348874	3.97936e-17	0.0497414	39386.8	3.15385e-18	1	0
P26583;D6R9A6	28.339	28.3618	-0.0455722	209.99	-0.238589	1.07499e-17	0.816849	2.39374e-17	0.841555	44025	1.92567e-18	1	0
P26599;P26599-2;P26599-3	33.7879	33.4183	0.739086	597.678	9.34678	1.01171e-21	6.96347e-06	3.83679e-20	5.69115e-05	365206	1.63094e-22	1	0
P26639;B4DEG8;G3XAN9;E7ERI3	30.7738	30.3344	0.87868	449.764	9.21223	1.2577e-20	7.83267e-06	1.26748e-19	6.05525e-05	208232	1.96695e-21	1	0
P26641;B4DTG2;B4DUP0;E7EMT2	31.7059	31.2698	0.872154	487.26	9.60979	6.18483e-21	5.5555e-06	8.37449e-20	5.00454e-05	244137	9.71867e-22	1	0
P27144;D3DQ64	25.3888	25.0583	0.661058	187.227	3.49255	2.97173e-17	0.00696387	5.8185e-17	0.0123726	35990.9	4.70295e-18	1	0
P27250	30.1162	30.5515	-0.870703	342.87	-6.90958	1.39377e-19	7.53169e-05	6.85873e-19	0.000303756	114257	2.81206e-20	1	0
P27306	28.5879	29.0823	-0.988837	356.902	-8.58085	9.76778e-20	1.38724e-05	5.28895e-19	8.90788e-05	123122	2.01934e-20	1	0
P27550	33.2501	33.5565	-0.612894	819.851	-10.5884	6.14229e-23	2.50406e-06	2.2317e-20	3.20595e-05	659990	1.18419e-23	1	0
P27694	27.9451	27.5383	0.8136	303.497	6.34035	4.10891e-19	0.000143588	1.58956e-18	0.00048986	94872.2	6.41023e-20	1	0
P28062-2;P28062;Q5JNW7;B0UZC1	24.6872	24.5613	0.251868	179.465	1.30133	4.32474e-17	0.22595	8.02035e-17	0.263548	32539.8	7.35136e-18	1	0
P28066;B4E2V4	29.7874	29.3611	0.852703	388.788	7.98406	4.57508e-20	2.4588e-05	3.04975e-19	0.000132187	155609	7.15288e-21	1	0
P28070	27.7316	27.5229	0.417413	236.314	2.53423	3.77421e-18	0.032378	9.84184e-18	0.0466364	56697.9	6.2761e-19	1	0
P28072	27.4422	27.0337	0.817079	136.425	2.91566	4.91139e-16	0.0174251	6.83051e-16	0.02726	19182.8	7.64454e-17	1	0
P28074;E9PAV2	27.2551	26.898	0.714257	226.329	4.24972	5.53355e-18	0.00221851	1.3677e-17	0.00468184	52603.1	8.74914e-19	1	0
P28249	24.2405	24.7117	-0.942423	169.59	-4.57328	7.14157e-17	0.00139444	1.25099e-16	0.00317647	27684.7	1.50432e-17	1	0
P28304	30.735	31.1967	-0.92346	489.469	-10.2452	5.94184e-21	3.28681e-06	8.25046e-20	3.63718e-05	232593	1.20461e-21	1	0
P28305	23.6474	23.7869	-0.278903	110.03	-0.912246	3.29996e-15	0.385778	3.83982e-15	0.426793	11965.4	6.18828e-16	1	0
P28340;H0Y3D1	26.7408	26.6258	0.230077	283.115	1.72989	7.60896e-19	0.118221	2.61427e-18	0.147102	80849.8	1.30229e-19	1	0
P28482;B4DHN0;A8CZ64	26.547	26.093	0.908057	195.081	4.80053	2.06472e-17	0.00101561	4.2403e-17	0.00246002	39403.9	3.1478e-18	1	0
P28631	21.7792	22.1046	-0.650838	98.7348	-2.05563	8.61324e-15	0.0704493	9.52415e-15	0.0925178	9465.75	1.74762e-15	1	0
P28635	31.7658	32.1162	-0.700766	612.755	-9.45411	8.11246e-22	6.34626e-06	3.64762e-20	5.49269e-05	367365	1.58889e-22	1	0
P28838-2;P28838	26.6455	26.2658	0.759437	218.707	4.47146	7.49646e-18	0.0016112	1.76578e-17	0.00357862	49235.8	1.17298e-18	1	0
P28903	24.5257	24.6779	-0.304462	57.5306	-0.501891	1.02644e-12	0.627974	1.0369e-12	0.664232	3269.19	1.93674e-13	1	0
P29083;E9PER7;C9IYL4	23.2393	23.2943	-0.10992	49.9305	-0.166602	3.59116e-12	0.871422	3.60771e-12	0.89125	2481.32	6.56165e-13	1	0
P29084;E5RH41	22.2858	22.4578	-0.343897	66.7707	-0.722991	2.74881e-13	0.488322	2.80412e-13	0.529125	4390.58	5.24898e-14	1	0
P29144;Q5VZU9	25.2691	25.0312	0.475687	184.087	2.4737	3.45223e-17	0.0357357	6.59585e-17	0.0508511	34538.2	5.64496e-18	1	0
P29373;Q5SYZ4	27.1329	27.15	-0.0340187	234.346	-0.20763	4.06471e-18	0.840209	1.04432e-17	0.863175	54849.1	7.26934e-19	1	0
P29374-3;P29374-2;P29374;H7C485	23.5332	23.3165	0.433423	144.303	1.89675	2.98648e-16	0.0908573	4.40645e-16	0.115965	21214.1	4.89386e-17	1	0
P29508-2;P29508	23.4138	23.1246	0.578395	94.5413	1.67208	1.26501e-14	0.129358	1.3768e-14	0.159683	9164.42	2.01691e-15	1	0
P29745	29.6927	30.152	-0.918636	308.811	-6.6528	3.52306e-19	0.000100282	1.41475e-18	0.000374341	92502.9	7.17054e-20	1	0
P30011	26.3874	26.8806	-0.986489	264.009	-6.85104	1.41342e-18	8.03423e-05	4.35206e-18	0.000318953	67189.6	2.95744e-19	1	0
P30040;F8VY02	29.0313	28.6818	0.699085	256.409	4.41917	1.83107e-18	0.0017363	5.33655e-18	0.00381586	67367.4	2.92302e-19	1	0
P30041	32.4675	32.0843	0.766324	499.976	8.4441	4.92222e-21	1.57712e-05	7.4517e-20	9.82322e-05	256018	7.87315e-22	1	0
P30043	28.0117	27.7964	0.430578	278.93	3.05522	8.68265e-19	0.0139186	2.93006e-18	0.0224511	79016.4	1.44164e-19	1	0
P30044-2;P30044;A6NG06;A6NC19	31.3975	30.9354	0.924264	538.061	11.3673	2.56781e-21	1.38813e-06	5.5424e-20	2.59568e-05	298288	3.99959e-22	1	0
P30050;P30050-2	28.794	28.4311	0.725837	327.6	5.9139	2.08721e-19	0.000239035	9.34316e-19	0.000736532	110096	3.31456e-20	1	0
P30084	28.2184	27.7331	0.97061	374.392	9.26527	6.39205e-20	7.47652e-06	3.91974e-19	5.90686e-05	145161	9.73348e-21	1	0
P30085;Q5T0D2;E9PGI8	28.4808	28.172	0.617631	306.28	4.74804	3.78965e-19	0.00109203	1.49757e-18	0.00259894	95886.4	6.11516e-20	1	0
P30136	23.3411	24.0082	-1.33423	50.5243	-1.98544	3.23493e-12	0.0788584	3.25058e-12	0.102267	2414.79	7.40001e-13	1	0
P30137	21.8615	22.3369	-0.950845	82.0027	-2.46831	4.45931e-14	0.0360513	4.6782e-14	0.0512499	6444.28	9.59586e-15	1	0
P30154;P30154-2;P30154-3;F8W8G1;A8MY67;E7EUF3;H0YDG7	27.6226	27.402	0.441238	258.214	2.94006	1.72066e-18	0.0167522	5.07874e-18	0.0263681	67756.8	2.84929e-19	1	0
P30178	26.7895	27.1613	-0.743538	158.445	-3.06701	1.30437e-16	0.013658	2.12918e-16	0.0221063	24426.8	2.61987e-17	1	0
P30405;H0Y548;Q2YDB7	27.18	26.8634	0.633218	128.275	2.13805	8.47669e-16	0.0616748	1.1112e-15	0.0820324	16846.9	1.35901e-16	1	0
P30419-2;P30419	26.1231	25.9066	0.433001	192.547	2.27563	2.31832e-17	0.0493405	4.67956e-17	0.0672685	37699.2	3.82932e-18	1	0
P30520;F8W9D6	26.4529	26.2116	0.48261	174.12	2.26692	5.65376e-17	0.0500436	1.01693e-16	0.0681418	30881.1	9.26962e-18	1	0
P30533	25.1293	24.8692	0.520145	172.899	2.55705	6.01747e-17	0.031196	1.07525e-16	0.0452778	30525.9	9.75721e-18	1	0
P30566;E7ERF4;P30566-2;B4DUM2	26.1104	25.9189	0.382964	227.348	2.37529	5.31761e-18	0.0419525	1.32107e-17	0.058476	52456.4	8.85813e-19	1	0
P30622-2;P30622-1;P30622	24.6513	24.4181	0.466371	104.773	1.41499	5.09141e-15	0.191227	5.77185e-15	0.226881	11189	8.33016e-16	1	0
P30837	23.5674	23.2755	0.583761	93.5239	1.6586	1.39224e-14	0.132088	1.50999e-14	0.162547	8968.84	2.21916e-15	1	0
P30850	27.3226	27.803	-0.960885	229.344	-5.60469	4.92118e-18	0.000351108	1.24025e-17	0.00100712	50812.2	1.02007e-18	1	0
P30855	27.1489	27.1986	-0.0992607	155.495	-0.401266	1.54071e-16	0.697726	2.4677e-16	0.730568	24090.5	2.78586e-17	1	0
P30859	30.7398	31.1773	-0.874973	526.315	-10.4445	3.12269e-21	2.80391e-06	5.99777e-20	3.39585e-05	269342	6.2877e-22	1	0
P30863	22.7116	23.2155	-1.00794	79.0345	-2.42636	6.18042e-14	0.0386026	6.43579e-14	0.0542927	5981.14	1.33518e-14	1	0
P30870	22.9386	23.4093	-0.941432	112.62	-3.2026	2.68526e-15	0.0109981	3.16254e-15	0.0183567	12183.5	5.71244e-16	1	0
P31040;E9PBJ5;D6RFM5;E9PEF8	28.8401	28.3825	0.915259	409.265	9.3322	2.90274e-20	7.05233e-06	2.22582e-19	5.72e-05	172986	4.47424e-21	1	0
P31133	22.5264	22.9641	-0.875352	99.4994	-2.68188	8.04442e-15	0.0254574	8.93141e-15	0.037869	9529.94	1.69607e-15	1	0
P31153;B4DN45;E9PBA7	29.0637	28.7302	0.667081	340.766	5.59476	1.47193e-19	0.000355546	7.11489e-19	0.00101785	118849	2.36151e-20	1	0
P31350;C9JXC1;H0Y855	26.8525	26.6257	0.453587	297.744	3.58663	4.86854e-19	0.00601651	1.81271e-18	0.0109437	90174.6	8.02819e-20	1	0
P31460	23.2859	23.5651	-0.55853	142.295	-2.3848	3.38128e-16	0.0413077	4.90922e-16	0.0577063	19773.8	6.6828e-17	1	0
P31663	29.0629	29.509	-0.892188	241.921	-5.17202	3.06605e-18	0.000614699	8.26714e-18	0.0016087	56782.9	6.23458e-19	1	0
P31689;B7Z5C0;F5GZ88	28.5039	28.2551	0.497767	310.465	3.86747	3.36016e-19	0.00391445	1.36663e-18	0.00758196	98101.3	5.52655e-20	1	0
P31806	26.1172	26.5169	-0.799325	209.947	-4.47502	1.07694e-17	0.00160304	2.39687e-17	0.0035623	42769.1	2.18919e-18	1	0
P31808	23.586	23.964	-0.755999	125.955	-2.80972	9.96416e-16	0.0206839	1.2838e-15	0.0317779	15372.1	2.03939e-16	1	0
P31930	25.2017	24.8809	0.641588	139.589	2.54523	4.00838e-16	0.0318031	5.69083e-16	0.0459144	19994.1	6.36263e-17	1	0
P31937;H7BZL2	27.7586	27.5562	0.404846	298.248	3.09837	4.7961e-19	0.0129887	1.79186e-18	0.0211703	90268.3	7.9913e-20	1	0
P31939;E9PBU3;F5GWY2	30.235	29.9131	0.643661	490.025	7.45588	5.88234e-21	4.19876e-05	8.2202e-20	0.000195538	245347	9.5081e-22	1	0
P31942-2;P31942;P31942-3;B4DHY1;P31942-4	29.3431	29.1232	0.439888	341.67	3.64917	1.43779e-19	0.00546248	7.02777e-19	0.0101217	118515	2.39118e-20	1	0
P31946-2;P31946	30.5484	30.228	0.640817	468.232	7.01894	8.80374e-21	6.68258e-05	1.04589e-19	0.000278016	223939	1.42503e-21	1	0
P31947;P31947-2	28.7388	28.276	0.925649	300.304	6.95144	4.51276e-19	7.19346e-05	1.705e-18	0.000293941	93183.1	6.94146e-20	1	0
P31948;F5H0T1;G3XAD8	31.8756	31.4162	0.918796	555.532	11.4884	1.93442e-21	1.27053e-06	4.96121e-20	2.54106e-05	317774	3.02146e-22	1	0
P31949	29.1169	29.0084	0.217119	273.955	1.4499	1.01841e-18	0.181529	3.33856e-18	0.216543	75615.2	1.75202e-19	1	0
P32119;A6NIW5	31.2617	30.8847	0.754004	391.294	6.75489	4.3218e-20	8.9411e-05	2.92594e-19	0.000344071	156894	6.89687e-21	1	0
P32322;A6NFM2;B4DMU0	28.1574	27.7279	0.858959	315.974	6.92138	2.87505e-19	7.43459e-05	1.20415e-18	0.000300833	102981	4.45684e-20	1	0
P32664	23.7379	23.8651	-0.254381	136.198	-1.02654	4.98425e-16	0.331832	6.91226e-16	0.372883	18353.3	9.29851e-17	1	0
P32780;B3KXE0	23.3582	23.1576	0.40121	116.427	1.42631	2.00033e-15	0.188034	2.41191e-15	0.223642	13792.1	3.29768e-16	1	0
P32969;D6RAN4;H0Y9V9;E7ESE0;B4E1M5	29.3706	28.989	0.763196	238.834	4.44614	3.43565e-18	0.00167053	9.07844e-18	0.00368973	58563.1	5.43743e-19	1	0
P33012	27.6328	28.0713	-0.876901	137.477	-3.0367	4.58833e-16	0.0143387	6.41602e-16	0.0230518	18318.6	9.37679e-17	1	0
P33030	23.377	23.7751	-0.796255	136.245	-3.22653	4.96905e-16	0.0105873	6.89751e-16	0.0177746	17951.5	1.02568e-16	1	0
P33176	26.047	25.8319	0.430287	222.095	2.61593	6.54166e-18	0.0283422	1.57057e-17	0.0416909	50154.7	1.08068e-18	1	0
P33219	28.5551	28.7554	-0.400629	344.457	-3.39347	1.33787e-19	0.00813241	6.65121e-19	0.0141235	117009	2.53055e-20	1	0
P33570	32.526	32.9151	-0.778237	626.513	-10.4745	6.66306e-22	2.73826e-06	3.50011e-20	3.34421e-05	383348	1.3156e-22	1	0
P33599	30.5876	31.0443	-0.913391	550.873	-11.4607	2.08437e-21	1.29642e-06	5.06552e-20	2.55663e-05	294664	4.2223e-22	1	0
P33644	23.4244	23.8735	-0.89828	128.139	-3.40927	8.55666e-16	0.00793309	1.12e-15	0.0138077	15813.4	1.79904e-16	1	0
P33913	22.5385	22.995	-0.912878	116.53	-3.27116	1.98469e-15	0.00986354	2.39437e-15	0.0166945	13050.8	4.2121e-16	1	0
P33931	21.4569	21.8488	-0.783867	86.0155	-2.1821	2.92121e-14	0.0574294	3.09588e-14	0.0769963	7137.98	6.10138e-15	1	0
P33981-2;P33981	21.9279	21.7847	0.286351	133.109	1.2372	6.10773e-16	0.247786	8.2907e-16	0.285957	17952.5	1.02543e-16	1	0
P33992;B1AHB1;E7EQY5	30.9671	30.5358	0.862655	516.137	10.3105	3.71281e-21	3.1192e-06	6.52438e-20	3.53239e-05	274029	5.82489e-22	1	0
P33993;F5H776;F5H4S2;A4D2A2	31.0288	30.6068	0.843924	367.985	7.17464	7.44869e-20	5.64922e-05	4.35923e-19	0.000242427	139198	1.17218e-20	1	0
P34896-2;B4DPM9;P34896;P34896-3;A8MYA6;E7EW08	24.2256	23.8653	0.720611	115.104	2.45759	2.21346e-15	0.0366872	2.64692e-15	0.0520013	13655	3.44692e-16	1	0
P34897-3;P34897;P34897-2;B4DLV4;H0YIZ0;G3V2Y4	30.7912	30.4681	0.646154	347.091	5.20498	1.25055e-19	0.000588485	6.31795e-19	0.00155503	123054	2.02428e-20	1	0
P34932;F5H3R0	31.2342	30.897	0.674313	565.034	8.71976	1.66443e-21	1.21979e-05	4.76224e-20	8.1444e-05	326308	2.68664e-22	1	0
P35232;C9JW96;C9JZ20;E7ESE2;E9PCW0;B4DY47	26.8089	26.4724	0.673034	206.156	3.70616	1.26571e-17	0.00500441	2.74963e-17	0.00935644	43594.4	2.01141e-18	1	0
P35237	29.2928	29.0646	0.456319	381.484	4.23512	5.41249e-20	0.00226629	3.4679e-19	0.00477114	147833	8.97749e-21	1	0
P35244;B5MC59	27.5964	27.2635	0.66589	277.255	4.78834	9.15882e-19	0.00103282	3.05761e-18	0.0024948	78770.6	1.46168e-19	1	0
P35249;C9JZI1;C9J8M3;C9JTT7	27.6714	27.3835	0.57575	332.835	4.94833	1.8136e-19	0.000829715	8.30597e-19	0.00207667	113133	2.93809e-20	1	0
P35250;P35250-2	27.6371	27.3612	0.551696	260.482	3.71387	1.59237e-18	0.00494559	4.78658e-18	0.00926484	69232.6	2.58981e-19	1	0
P35251-2;P35251	27.1275	27.0795	0.0961556	266.728	0.669712	1.29072e-18	0.520104	4.03441e-18	0.559362	71396.8	2.25955e-19	1	0
P35268	29.5882	29.2727	0.631195	315.201	4.8059	2.93815e-19	0.00100812	1.2294e-18	0.00244461	101517	4.74869e-20	1	0
P35269;E7EUG6	26.8594	26.8065	0.10568	262.342	0.731314	1.49504e-18	0.48347	4.54557e-18	0.525014	69095.1	2.61272e-19	1	0
P35270	27.3246	26.9071	0.834867	300.878	6.60123	4.43706e-19	0.000106316	1.68223e-18	0.000392361	93379.9	6.87686e-20	1	0
P35340	29.7301	30.22	-0.979654	461.221	-10.5724	1.00635e-20	2.53554e-06	1.13412e-19	3.20595e-05	205940	2.06582e-21	1	0
P35520;P35520-2;B7Z2D6;C9JMA6;F5H2U1	26.3422	25.8926	0.899118	169.961	4.17326	7.00445e-17	0.00248126	1.23093e-16	0.00515157	29907.3	1.06838e-17	1	0
P35610;B4DU95;A8K3P4;B4DFD8	24.7755	24.4224	0.706159	163.139	3.33547	1.00701e-16	0.00891	1.69323e-16	0.0153064	27395	1.5761e-17	1	0
P35658-2;P35658-4;P35658;P35658-3;P35658-5;Q5JUP9;F5H131	27.3266	27.1124	0.42827	336.513	3.75868	1.64525e-19	0.00461799	7.77627e-19	0.00874271	115044	2.72785e-20	1	0
P35998;B7Z5E2	27.472	27.2625	0.419177	289.096	3.14311	6.32197e-19	0.012092	2.24461e-18	0.0199022	84871.6	1.0502e-19	1	0
P36405	26.3045	25.8579	0.893242	208.232	5.08637	1.15814e-17	0.000688926	2.55669e-17	0.0017721	44884.4	1.76757e-18	1	0
P36507;G5E9C7	26.6913	26.2107	0.961291	217.869	5.65012	7.75579e-18	0.000331554	1.81998e-17	0.000961792	49239.9	1.17254e-18	1	0
P36551	24.5186	24.4421	0.153061	141.305	0.6257	3.59727e-16	0.547282	5.17285e-16	0.586854	20092.4	6.22584e-17	1	0
P36683	32.6745	33.0215	-0.694149	761.378	-11.3172	1.1835e-22	1.44019e-06	2.2435e-20	2.59568e-05	567639	2.30975e-23	1	0
P36871;F5H857;P36871-2;B4DPV0	28.2546	28.0467	0.415762	403.931	4.23405	3.26068e-20	0.00226984	2.3942e-19	0.00477169	165597	5.42933e-21	1	0
P36938	29.8716	30.36	-0.976866	517.846	-11.782	3.60559e-21	1.02867e-06	6.46929e-20	2.32964e-05	259675	7.3935e-22	1	0
P36952;P36952-2	28.914	28.5438	0.740313	341.709	6.26678	1.43632e-19	0.000156526	7.02777e-19	0.000522153	119833	2.2768e-20	1	0
P37005	21.8755	22.1683	-0.585671	109.051	-2.03722	3.57168e-15	0.0725684	4.12845e-15	0.0949575	11582.2	7.14844e-16	1	0
P37128	23.2383	23.6948	-0.91301	93.4195	-2.54533	1.40608e-14	0.0317976	1.52386e-14	0.0459144	8397.4	2.97059e-15	1	0
P37194	32.8144	33.1432	-0.657626	358.276	-5.02674	9.44088e-20	0.000746297	5.16465e-19	0.0019065	125840	1.83308e-20	1	0
P37198	27.2168	27.0674	0.298884	211.918	1.65466	9.91349e-18	0.132897	2.23489e-17	0.163358	45407.9	1.67903e-18	1	0
P37235;E9PC71;P84074;P61601	25.3969	25.289	0.215655	130.97	0.789738	7.05069e-16	0.450289	9.41531e-16	0.492416	17299.9	1.20824e-16	1	0
P37342	21.7376	22.1009	-0.726607	111.004	-2.58055	3.05212e-15	0.0300238	3.5671e-15	0.0438098	11923.4	6.2855e-16	1	0
P37349	24.2525	24.5652	-0.625481	168.426	-3.03241	7.59077e-17	0.0144379	1.32013e-16	0.0231602	27654.3	1.51166e-17	1	0
P37617	22.6149	22.8095	-0.389181	52.1862	-0.629617	2.43028e-12	0.544829	2.44542e-12	0.584368	2677.33	4.68725e-13	1	0
P37624	22.9588	23.4453	-0.972901	142.748	-4.1886	3.28741e-16	0.002426	4.78888e-16	0.00506093	19549	7.02999e-17	1	0
P37634	25.2568	25.5003	-0.486941	100.836	-1.36154	7.14776e-15	0.206941	7.98469e-15	0.243673	9975.57	1.38522e-15	1	0
P37649	22.8561	23.3761	-1.04005	67.5726	-2.12588	2.47327e-13	0.0629006	2.52954e-13	0.08351	4367.42	5.37335e-14	1	0
P37744	27.4513	27.9141	-0.925543	223.548	-5.24117	6.17437e-18	0.000561079	1.4997e-17	0.00149713	48344.2	1.27193e-18	1	0
P37802	30.4732	29.9914	0.963658	540.186	12.2731	2.47964e-21	7.29981e-07	5.51593e-20	2.11494e-05	301328	3.82388e-22	1	0
P37902	30.3745	30.6041	-0.459223	356.57	-3.78333	9.84866e-20	0.00444765	5.32096e-19	0.0084696	125249	1.87171e-20	1	0
P37903	30.2878	30.759	-0.942376	334.319	-7.24267	1.74345e-19	5.25384e-05	8.07805e-19	0.000229987	108397	3.55107e-20	1	0
P38117;P38117-2	28.7864	28.3692	0.834456	426.101	8.86246	2.03059e-20	1.07065e-05	1.77422e-19	7.49281e-05	186981	3.16943e-21	1	0
P38432	27.8997	27.5453	0.708857	350.908	6.38541	1.13501e-19	0.000136243	5.9265e-19	0.000470697	126346	1.80076e-20	1	0
P38919	30.626	30.3473	0.557343	588.836	7.64683	1.1546e-21	3.44895e-05	4.10753e-20	0.000167641	353154	1.89248e-22	1	0
P39019	29.6364	29.3316	0.609737	341.259	5.01622	1.45319e-19	0.000756945	7.06346e-19	0.00192953	118904	2.35669e-20	1	0
P39023;H7C422;G5E9G0;H7C3M2;B5MCW2	29.5584	29.0624	0.99186	449.947	10.8584	1.25316e-20	2.03241e-06	1.26748e-19	2.92452e-05	209480	1.91554e-21	1	0
P39173	29.8204	30.1439	-0.646878	272.252	-4.13122	1.07629e-18	0.00263971	3.48377e-18	0.00544682	72547.5	2.105e-19	1	0
P39176	25.3476	25.5754	-0.455469	212.801	-2.67976	9.5547e-18	0.0255451	2.17084e-17	0.0379865	44485.1	1.83896e-18	1	0
P39177	31.8799	32.2132	-0.666473	579.976	-8.48485	1.32067e-21	1.5177e-05	4.32941e-20	9.52114e-05	329484	2.57372e-22	1	0
P39180	30.1656	30.6181	-0.905076	463.797	-9.69436	9.57872e-21	5.17202e-06	1.10193e-19	4.78769e-05	208843	1.94158e-21	1	0
P39187	24.8722	25.3552	-0.966022	121.042	-3.26093	1.41754e-15	0.0100248	1.76686e-15	0.0169281	14103.6	2.98696e-16	1	0
P39199	26.5679	27.0372	-0.938561	203.926	-5.00562	1.39377e-17	0.000767843	2.995e-17	0.00195207	40167.2	2.89123e-18	1	0
P39285	21.863	21.7099	0.306297	121.383	1.21096	1.38261e-15	0.257207	1.72926e-15	0.295656	14943.2	2.31181e-16	1	0
P39325	30.9573	31.3982	-0.881788	388.658	-7.71814	4.58862e-20	3.20776e-05	3.04975e-19	0.000159446	146872	9.24066e-21	1	0
P39371	22.7351	22.9194	-0.368562	66.788	-0.759435	2.7425e-13	0.467307	2.79834e-13	0.509492	4389.49	5.25476e-14	1	0
P39401	20.7419	21.1534	-0.822965	66.1823	-1.82066	2.97273e-13	0.102506	3.029e-13	0.129277	4213.01	6.30168e-14	1	0
P39656;E7EWT1	26.642	26.2647	0.754685	211.727	4.30185	9.993e-18	0.00205648	2.24817e-17	0.00439737	46135	1.56489e-18	1	0
P39748;I3L3E9	29.8889	29.4305	0.916764	447.125	9.84857	1.32504e-20	4.54564e-06	1.31001e-19	4.3828e-05	206246	2.05231e-21	1	0
P39880-3;P39880;P39880-5;P39880-2;P39880-4;P39880-6	25.6412	25.4766	0.329188	205.836	1.88065	1.28321e-17	0.0932127	2.78209e-17	0.118798	42919.6	2.15537e-18	1	0
P40222	23.8346	23.5534	0.562427	120.942	2.0421	1.42791e-15	0.0720005	1.77775e-15	0.0942992	14980.5	2.28644e-16	1	0
P40227;B4DPJ8;A6NCD2	31.782	31.4045	0.755021	545.219	9.26878	2.28394e-21	7.45355e-06	5.26802e-20	5.90686e-05	304497	3.65061e-22	1	0
P40261	26.642	26.203	0.877888	201.468	4.77286	1.55188e-17	0.00105514	3.28457e-17	0.00253466	41972	2.37952e-18	1	0
P40763-2;P40763;G8JLH9	26.2655	25.9877	0.555432	178.253	2.69392	4.59252e-17	0.0249637	8.45939e-17	0.0372108	32460.5	7.43135e-18	1	0
P40926;E9PDB2;G3XAL0	31.699	31.2595	0.879039	516.054	10.2614	3.71809e-21	3.24424e-06	6.52438e-20	3.60587e-05	273906	5.83652e-22	1	0
P40937;P40937-2;F8W9B4	27.2722	26.8392	0.866007	245.032	5.59061	2.73774e-18	0.00035742	7.52295e-18	0.0010212	62009.2	4.22031e-19	1	0
P40938;C9JU95	27.0958	26.8051	0.581455	297.159	4.55798	4.95416e-19	0.00142491	1.83207e-18	0.00323405	90239.6	8.00256e-20	1	0
P40939	30.9311	30.5668	0.728606	521.086	8.78289	3.41166e-21	1.15116e-05	6.28074e-20	7.8423e-05	278080	5.45813e-22	1	0
P41091;Q2VIR3;Q2VIR3-2;F8W810	31.6398	31.1864	0.906817	511.27	10.5121	4.03806e-21	2.65828e-06	6.63191e-20	3.27404e-05	269108	6.312e-22	1	0
P41212	21.7363	21.5712	0.330153	107.882	1.16755	3.92952e-15	0.273434	4.52289e-15	0.311761	11818.1	6.53758e-16	1	0
P41214;P41214-2	24.8313	24.4119	0.838703	157.006	3.81423	1.41419e-16	0.00424342	2.2913e-16	0.00811817	25512.2	2.16079e-17	1	0
P41223;C9JNV2;C9JCD9	26.527	26.2592	0.53563	216.601	3.12413	8.16756e-18	0.0124642	1.90329e-17	0.0204531	47882.9	1.32713e-18	1	0
P41227;F8W808;A8MWP7;A6NM98;Q6P4J0;C9JW55;Q9BSU3	25.5497	25.1777	0.744094	95.082	1.98699	1.20271e-14	0.0786629	1.31129e-14	0.102074	9311.72	1.87936e-15	1	0
P41240;H3BUM9;E7EQW6	22.8254	22.7214	0.20806	116.558	0.754707	1.98053e-15	0.47	2.39095e-15	0.511788	13710.6	3.38534e-16	1	0
P41250	30.7436	30.5522	0.382731	564.362	4.99913	1.68208e-21	0.000774595	4.76224e-20	0.00196694	322520	2.82933e-22	1	0
P41252	29.7648	29.3791	0.771388	435.27	8.08124	1.68141e-20	2.23494e-05	1.54661e-19	0.000123974	194500	2.66137e-21	1	0
P42126;P42126-2;H3BP91;Q96DC0;H3BS70	27.3984	27.2718	0.253295	283.321	1.8607	7.56006e-19	0.0962119	2.60362e-18	0.122192	81019.8	1.29022e-19	1	0
P42166	30.54	30.2021	0.675776	564.973	8.93877	1.66603e-21	9.99215e-06	4.76224e-20	7.07339e-05	326416	2.68268e-22	1	0
P42224-2;P42224	26.0148	25.8101	0.409369	252.817	2.83541	2.07491e-18	0.0198404	5.94989e-18	0.0306196	64938.3	3.43962e-19	1	0
P42285;F5H7E2	29.1658	28.8928	0.545896	388.661	5.19249	4.58827e-20	0.000598272	3.04975e-19	0.00157611	153939	7.50342e-21	1	0
P42330;B4DL37;Q04828	28.2063	27.8534	0.705737	364.898	6.53764	8.02611e-20	0.00011431	4.60445e-19	0.000412916	136567	1.27562e-20	1	0
P42345;B4DZD5;F5GYA6	25.0399	24.8471	0.385522	136.617	1.49886	4.8506e-16	0.168651	6.75458e-16	0.2024	18956	8.05822e-17	1	0
P42356	20.4583	20.2459	0.424924	107.01	1.58812	4.22263e-15	0.147239	4.83982e-15	0.179269	11693.9	6.85076e-16	1	0
P42575	22.5564	22.3559	0.401057	123.803	1.57048	1.16075e-15	0.151267	1.47419e-15	0.183866	15604.7	1.90811e-16	1	0
P42588	26.3285	26.7901	-0.923101	270.729	-6.59622	1.13114e-18	0.000106924	3.62221e-18	0.000393076	70812.3	2.3434e-19	1	0
P42599	25.7226	26.1873	-0.929377	171.559	-4.30526	6.44719e-17	0.00204635	1.14221e-16	0.00438001	28406.3	1.34221e-17	1	0
P42641	28.1695	28.6408	-0.942571	245.213	-5.70635	2.71986e-18	0.000308977	7.48648e-18	0.000905943	58183.2	5.59652e-19	1	0
P42695;G3V1A9;E9PKK4	24.6675	24.3284	0.678203	173.657	3.42312	5.78875e-17	0.0077625	1.03864e-16	0.0135595	31009.1	9.10122e-18	1	0
P42704;F5H4J6	31.058	30.6968	0.722468	451.163	7.50835	1.22354e-20	3.97631e-05	1.25521e-19	0.000188238	208395	1.96012e-21	1	0
P42765	27.71	27.4625	0.494889	282.354	3.59788	7.79265e-19	0.00591268	2.66269e-18	0.0107863	81173.4	1.27943e-19	1	0
P42771;P42771-4;P42771-2	27.721	27.487	0.467913	242.273	2.91627	3.02675e-18	0.017408	8.17636e-18	0.027243	59703.9	4.99185e-19	1	0
P42858	23.8969	23.5536	0.686618	137.708	2.83859	4.52037e-16	0.0197384	6.33337e-16	0.0304744	19524.4	7.06934e-17	1	0
P43034;I3L2U8	25.5392	25.3791	0.32029	159.423	1.42267	1.23508e-16	0.189055	2.03129e-16	0.224599	25738.6	2.07783e-17	1	0
P43121;P43121-2	26.2614	25.9855	0.551829	169.711	2.5484	7.09651e-17	0.0316388	1.2451e-16	0.0457529	29419.9	1.14907e-17	1	0
P43246;B4E2Z2;E9PHA6;B4DL39;B4DSB9;E7EU21;E7EQQ1	27.4687	27.2358	0.465798	336.625	4.07089	1.6404e-19	0.0028862	7.76561e-19	0.00586386	115271	2.70409e-20	1	0
P43304-2;P43304;F5GYK7;F8W6E4	24.954	25.1261	-0.344161	149.171	-1.44479	2.22585e-16	0.18292	3.41235e-16	0.218144	21949.3	4.20819e-17	1	0
P43487;C9JXG8;C9JJ34;B7Z6U1;C9JGV6	27.6923	27.4449	0.494963	192.681	2.45717	2.30407e-17	0.0367118	4.66159e-17	0.0520024	37801.6	3.78358e-18	1	0
P43490;Q5SYT8	29.4112	29.1475	0.527391	420.654	5.38197	2.27591e-20	0.000466897	1.91077e-19	0.00128677	180180	3.73505e-21	1	0
P43686;P43686-2	26.9162	26.5616	0.709257	206.786	3.90441	1.23193e-17	0.00370214	2.69234e-17	0.00724477	43917.4	1.94666e-18	1	0
P43897;C9JT21;F8W6R3;P43897-2;C9JG32;F8VPA7;F5H2T7;F8VS27	26.0421	26.0082	0.067785	212.848	0.392264	9.53609e-18	0.704128	2.16775e-17	0.736564	45422.6	1.67662e-18	1	0
P45424	22.9958	22.5009	0.989771	90.2881	2.80835	1.90165e-14	0.02073	2.04016e-14	0.0318361	8518.42	2.78814e-15	1	0
P45523	30.7649	31.09	-0.650086	520.555	-7.69665	3.44262e-21	3.27844e-05	6.28074e-20	0.000161727	265371	6.71562e-22	1	0
P45578	30.7832	31.1131	-0.659786	530.209	-7.95047	2.92517e-21	2.54181e-05	5.78059e-20	0.000135572	275223	5.71369e-22	1	0
P45748	22.36	22.8449	-0.969616	137.524	-4.1274	4.57419e-16	0.00265466	6.39829e-16	0.00546731	18127.3	9.82335e-17	1	0
P45800	23.1747	23.3839	-0.418402	135.618	-1.71585	5.17627e-16	0.120841	7.14646e-16	0.150062	18066.2	9.97131e-17	1	0
P45880-2;P45880;P45880-1;B4DKM5;Q5JSD2;Q5JSD1	27.0007	26.761	0.479468	228.633	2.89655	5.05851e-18	0.0179716	1.26899e-17	0.0280344	53217.9	8.31001e-19	1	0
P45974-2;P45974	28.7002	28.2938	0.81278	351.194	7.13369	1.12683e-19	5.90286e-05	5.90503e-19	0.000249869	126931	1.76425e-20	1	0
P46060;F8W7I9	29.1864	28.7993	0.774119	423.582	8.05096	2.1402e-20	2.30219e-05	1.84552e-19	0.000126577	184309	3.37824e-21	1	0
P46063;F8WA66;F8WD97	28.2059	27.9715	0.468678	379.586	4.49733	5.65711e-20	0.00155291	3.58998e-19	0.00346682	146520	9.33946e-21	1	0
P46087;Q3KQS4;P46087-2;Q05BA7	29.3889	28.9965	0.784804	413.627	7.91607	2.64239e-20	2.63002e-05	2.08333e-19	0.000138563	175781	4.16752e-21	1	0
P46109	24.2671	23.9924	0.549412	157.245	2.54617	1.39522e-16	0.0317542	2.26729e-16	0.0458895	25298.7	2.24277e-17	1	0
P46777;B3KTM6	29.4481	29.1123	0.671611	198.07	3.23106	1.80439e-17	0.0105114	3.75699e-17	0.0176744	40147.2	2.89761e-18	1	0
P46778	28.9822	28.6564	0.651627	243.343	3.91275	2.9108e-18	0.00365593	7.93194e-18	0.0071672	60577.7	4.68054e-19	1	0
P46781;B5MCT8;C9JM19	30.501	30.1796	0.642784	373.57	5.62611	6.51781e-20	0.000341737	3.95272e-19	0.000985432	142558	1.0546e-20	1	0
P46782	28.345	28.1204	0.449207	268.674	3.03484	1.21019e-18	0.0143817	3.82407e-18	0.0230955	73347.8	2.00509e-19	1	0
P46783;F6U211;Q9NQ39	29.8854	29.6221	0.526729	328.395	4.12908	2.04283e-19	0.00264807	9.16333e-19	0.00546068	109778	3.35739e-20	1	0
P46926;B7Z3X4;D6RAY7;D6R9P4;D6RFF8;E7EVU7;D6R917;D6RB13	28.8716	28.6024	0.538446	318.128	4.23475	2.70704e-19	0.00226752	1.14892e-18	0.00477143	103129	4.42853e-20	1	0
P46939;E7EPZ4	24.4578	24.19	0.535502	97.5538	1.52705	9.58187e-15	0.161607	1.05471e-14	0.194482	9729.75	1.54711e-15	1	0
[truncated: 2,362 more rows]

## Sheet: S2
Table S2: Perseus output of differential expression analysis (Data: PRIDE ID: PXD000279)
LFQ.intensity.H1	LFQ.intensity.H2	LFQ.intensity.H3	LFQ.intensity.L1	LFQ.intensity.L2	LFQ.intensity.L3	Only.identified.by.site	Reverse	Potential.contaminant	Peptides	Razor...unique.peptides	Unique.peptides	Sequence.coverage....	Unique...razor.sequence.coverage....	Unique.sequence.coverage....	Mol..weight..kDa.	PEP	Intensity	H_vs_L_logFC	H_vs_L_AveExpr	H_vs_L_t	H_vs_L_P.Value	H_vs_L_adj.P.Val	H_vs_L_B	H_vs_L_-log(P.Value)	H_vs_L_-log(adj.P.Val)	Protein.IDs	Majority.protein.IDs	Protein.names	Gene.names	id	H_vs_L_Valid	H_vs_L_Significant
27.3135	27.3966	27.0683	27.5968	27.8685	27.9516				13	13	13	31.5	31.5	31.5	64.098	3.6209e-69	1059700000	0.547903	27.5324	3.90983	0.00380565	0.00808142	-2.26563	2.41957	2.09251	A0AV96;B7Z8Z7;A0AV96-2;D6R9D6;D6RBS9;D6REZ6;D6RA49;D6RFL5;D6R9M7;D6RBP6;D6RCT1;Q5T0W7;B3KWU8;B4DZ27;Q9NQ94-5;Q8TBY0;Q9NQ94-6;Q9NQ94-3;C9JGD3;Q9NQ94-2;F8W9F8;Q9NQ94-4;Q9NQ94	A0AV96;B7Z8Z7;A0AV96-2;D6R9D6	RNA-binding protein 47	RBM47	0	+
25.0476	25.4638	24.5609	26.1094	26.1013	25.7985				14	14	14	17.9	17.9	17.9	117.97	2.6622e-66	275390000	0.980816	25.5133	4.37094	0.0019448	0.00473441	-1.56228	2.71112	2.32473	A0AVT1;A0AVT1-2;H0Y8S8;A0AVT1-4;A0AVT1-3	A0AVT1;A0AVT1-2	Ubiquitin-like modifier-activating enzyme 6	UBA6	1	+
25.7489	25.7198	25.8093	26.3576	26.5975	26.4524				11	11	11	15.4	15.4	15.4	98.008	1.9223e-36	367760000	0.71106	26.1143	4.89486	0.000941578	0.00270084	-0.798407	3.02614	2.5685	H7BXI1;A0FGR8-6;A0FGR8-2;A0FGR8;C9JGI7;A0FGR8-4;F2Z3K9;A0FGR8-5;A6NFV7	H7BXI1;A0FGR8-6;A0FGR8-2;A0FGR8;C9JGI7;A0FGR8-4	Extended synaptotagmin-2	ESYT2	2	+
22.3217	23.7216	23.0995	21.2097	23.762	22.6048				4	4	4	23.8	23.8	23.8	26.273	9.3299e-22	71946000	-0.521297	22.7862	-0.819598	0.436186	0.483897	-6.77112	0.360328	0.315247	A0JLT2;A0JLT2-2	A0JLT2;A0JLT2-2	Mediator of RNA polymerase II transcription subunit 19	MED19	3	+
23.938	23.786	23.4583	24.2173	24.9532	24.2072				7	7	7	12	12	12	63.496	9.9022e-23	86967000	0.733102	24.0931	2.77991	0.0220865	0.0351834	-4.07545	1.65587	1.45366	A0MZ66-4;A0MZ66;A0MZ66-3;B7Z7Z9;A0MZ66-5;A0MZ66-6;A0MZ66-2;A0MZ66-7	A0MZ66-4;A0MZ66;A0MZ66-3;B7Z7Z9;A0MZ66-5;A0MZ66-6;A0MZ66-2	Shootin-1	KIAA1598	5	+
25.7687	25.1021	24.3433	24.7096	25.0496	24.6899				7	7	7	13.8	13.8	13.8	76.806	3.7413e-37	288600000	-0.253111	24.9434	-0.792613	0.449072	0.496438	-6.79563	0.347684	0.304135	A1A528;O43264;F5H3C1	A1A528;O43264	Centromere/kinetochore protein zw10 homolog	ZW10	6	+
27.6466	27.804	27.7662	27.9158	27.9876	27.8163				13	13	13	33.4	33.4	33.4	67.867	4.0208e-76	1515900000	0.169037	27.8227	1.46584	0.177871	0.216383	-6.06859	0.749894	0.664776	A1L0T0;E9PJS0;C9JNI8;E9PL44;E9PNL1	A1L0T0;E9PJS0	Acetolactate synthase-like protein	ILVBL	7	+
21.1224	21.3147	20.9903	22.5739	21.4551	21.4408				3	3	3	5.1	5.1	5.1	94.055	1.4114e-08	14039000	0.682131	21.4828	1.70438	0.12366	0.15646	-5.7444	0.907769	0.805598	A1L491;Q86XK2;Q86XK2-5;Q86XK2-2;H0YAV3;Q86XK2-3;B3KUR1	A1L491;Q86XK2;Q86XK2-5;Q86XK2-2;H0YAV3;Q86XK2-3	F-box only protein 11	FBXO11	8	+
26.229	26.6505	26.9776	27.309	27.2601	27.1474				18	18	18	29.5	29.5	29.5	85.424	8.4409e-69	770060000	0.620834	26.9291	3.05576	0.0142072	0.0242345	-3.62761	1.84749	1.61557	Q99798;A2A274;F5H2A5;B4DW08;B4DEC3	Q99798;A2A274;F5H2A5;B4DW08;B4DEC3	Aconitate hydratase, mitochondrial	ACO2	10	+
20.7899	20.3212	21.7032	23.0277	22.5864	22.4058				3	3	3	3.8	3.8	3.8	141.86	1.331e-12	31591000	1.7353	21.8062	4.03054	0.00318302	0.00697035	-2.07889	2.49716	2.15675	Q86X10-2;A2A2F0;Q86X10-3;A2A2E9;Q86X10;B4E2E8;Q86X10-4	Q86X10-2;A2A2F0;Q86X10-3;A2A2E9;Q86X10;B4E2E8;Q86X10-4	Ral GTPase-activating protein subunit beta	RP5-1100H13.1;RALGAPB	11	+	+
23.3404	23.5161	23.4147	24.4428	24.0625	24.2565				6	6	6	17.9	17.9	17.9	45.917	2.8192e-23	65113000	0.831625	23.8389	3.69687	0.00524121	0.0105307	-2.59918	2.28057	1.97754	A2A2V2;P42696;P42696-2;Q5TCT4;H7C5M1	A2A2V2;P42696;P42696-2;Q5TCT4	RNA-binding protein 34	RBM34	14	+
23.9196	24.1068	20.448	25.0422	25.1418	24.6518				4	4	4	10.9	10.9	10.9	69.984	2.7161e-11	94189000	2.12442	23.8835	2.26148	0.0614922	0.0849243	-4.97593	1.21118	1.07097	P35611-2;E7EV99;Q86XM2;A2A3N8;E7ENY0;P35611;P35611-3;H0Y9H2;Q96D30;D6RJE2;H0YG19;D6RAH3;D6RF25	P35611-2;E7EV99;Q86XM2;A2A3N8;E7ENY0;P35611;P35611-3;H0Y9H2;Q96D30	Alpha-adducin	ADD1	17	+
23.9142	23.787	23.9673	24.9094	24.1084	24.2982				7	7	7	12.3	12.3	12.3	83.247	2.5019e-23	113190000	0.550466	24.1642	2.10275	0.0658717	0.0901729	-5.15393	1.1813	1.04492	A2RRF3;Q9UBC2;Q9UBC2-2	A2RRF3;Q9UBC2;Q9UBC2-2	Epidermal growth factor receptor substrate 15-like 1	EPS15L1	19	+
23.4649	23.4964	23.7215	23.8787	24.0728	23.7084				11	11	11	6.3	6.3	6.3	254.81	1.0473e-26	134590000	0.326614	23.7238	1.40575	0.194484	0.234695	-6.14575	0.711115	0.629497	A2RRP1-2;A2RRP1;H0Y5G7;H7C1U4	A2RRP1-2;A2RRP1;H0Y5G7	Neuroblastoma-amplified sequence	NBAS	20	+
22.4307	23.4011	22.7649	22.8694	23.5954	22.8487				3	3	3	13.3	13.3	13.3	39.513	5.7149e-12	109990000	0.24013	22.9847	0.698278	0.503234	0.549075	-6.86882	0.29823	0.260369	A3KFJ0;O14965;Q5QPD4;A3KFJ2;Q5QPD1;Q5QPD2;A3KFJ1	A3KFJ0;O14965;Q5QPD4	Aurora kinase A	AURKA	21	+
23.9565	24.1522	23.6064	25.4903	24.6888	24.7081				9	9	9	9.9	9.9	9.9	116.94	3.0016e-26	211650000	1.05908	24.4336	3.89302	0.00390216	0.00826295	-2.29177	2.40869	2.08286	A3KMH1-2;E2QRD0;A3KMH1-3;A3KMH1;A8MYW7	A3KMH1-2;E2QRD0;A3KMH1-3;A3KMH1	Uncharacterized protein KIAA0564	KIAA0564	22	+	+
22.0616	22.0932	21.7329	22.4633	22.9334	22.7379				3	3	3	2.9	2.9	2.9	154.06	1.989e-14	47771000	0.750291	22.3369	2.59634	0.029695	0.0452693	-4.37253	1.52732	1.3442	A3KN83-3;A3KN83-2;A3KN83;F8W8H8;A3KN83-4;Q9Y2G9-3;Q9Y2G9	A3KN83-3;A3KN83-2;A3KN83;F8W8H8;A3KN83-4	Protein strawberry notch homolog 1	SBNO1	23	+
24.9156	24.504	24.6672	24.9169	24.9711	24.9332				9	9	6	30.7	30.7	20.9	42.932	4.6961e-28	250910000	0.246062	24.818	1.2914	0.22981	0.272571	-6.28684	0.638631	0.56452	A4D1E9;C9J8R7;C9JNI1;A4D1E9-2	A4D1E9;C9J8R7;C9JNI1;A4D1E9-2	GTP-binding protein 10	GTPBP10	24	+
25.0688	24.9247	24.705	25.6639	25.5521	25.4599				17	17	17	9.6	9.6	9.6	266.38	2.1799e-73	189390000	0.660617	25.229	3.86073	0.00409489	0.00858765	-2.34208	2.38776	2.06613	A5YKK6-2;A5YKK6;F8WA87;A5YKK6-3;B5MDN3;B3KPW6;A5YKK6-4;H3BMZ2;F5H1F4;H3BVC9;H3BNB1	A5YKK6-2;A5YKK6;F8WA87;A5YKK6-3;B5MDN3;B3KPW6;A5YKK6-4	CCR4-NOT transcription complex subunit 1	CNOT1	30	+
22.9255	22.9508	21.8212	23.8317	23.7672	23.2353				6	6	6	8.3	8.3	8.3	105.29	2.0532e-18	88400000	1.04751	23.0881	2.94331	0.0169954	0.0282717	-3.81015	1.76967	1.54865	A6H8Z3;Q15042;C9J837	A6H8Z3;Q15042;C9J837	Rab3 GTPase-activating protein catalytic subunit	RAB3GAP1	31	+	+
23.091	23.6884	23.4712	23.94	24.2132	23.4078				4	4	4	5.4	5.4	5.4	87.687	1.2629e-15	120710000	0.43779	23.6351	1.52006	0.163962	0.201549	-5.99731	0.785257	0.695619	O14639;Q5T6N4;A6NCD9;O14639-4;O14639-3;O14639-5;Q5JVV3;H0Y3K7;F8WAB1;Q5T6N2;F8WAB0;O14639-2;F8W8M4;A6NKJ2	O14639;Q5T6N4;A6NCD9;O14639-4;O14639-3;O14639-5;Q5JVV3;H0Y3K7;F8WAB1;Q5T6N2;F8WAB0;O14639-2;F8W8M4;A6NKJ2	Actin-binding LIM protein 1	ABLIM1	32	+
24.1013	24.5919	24.1187	24.7589	24.9859	24.8565				6	6	6	18.2	18.2	18.2	50.624	1.7272e-27	141630000	0.597972	24.5687	2.90237	0.0181457	0.0298774	-3.87665	1.74123	1.52466	A8MU28;Q13564-2;Q13564;A6NCK0;H3BMR3	A8MU28;Q13564-2;Q13564;A6NCK0	NEDD8-activating enzyme E1 regulatory subunit	NAE1	34	+
21.9841	22.5692	21.4783	22.2145	22.3427	21.3924				3	3	3	11.8	11.8	11.8	40.577	2.0922e-10	59169000	-0.0257631	21.9963	-0.0653068	0.949405	0.955101	-7.12922	0.0225483	0.0199507	A6NCU2;B7Z227;A6NHW8;Q8N5Y2-2;Q8N5Y2-3;Q8N5Y2;A6NLU8;H7BYE4;C9JKR8;P0C860	A6NCU2;B7Z227;A6NHW8;Q8N5Y2-2;Q8N5Y2-3;Q8N5Y2;A6NLU8	Male-specific lethal 3 homolog	MSL3	35	+
26.101	26.0974	25.8606	25.6986	26.3694	26.5012				5	5	5	20.6	20.6	20.6	34.006	9.2548e-19	349910000	0.171639	26.1046	0.784555	0.453542	0.501253	-6.8022	0.343383	0.299943	A6NDG6;H3BV17	A6NDG6	Phosphoglycolate phosphatase	PGP	39	+
22.8694	23.3617	22.384	26.0621	23.8668	22.9883				5	5	5	14.3	14.3	14.3	93.231	2.7085e-44	120770000	1.43573	23.5883	1.96671	0.0884066	0.116381	-5.38137	1.05352	0.934119	A6NF48;Q9Y2X9;F5H1Z5	A6NF48;Q9Y2X9;F5H1Z5	Zinc finger protein 281	ZNF281	47	+
27.5057	27.0137	27.4506	28.3577	28.4332	28.1994				7	7	7	29.2	29.2	29.2	24.327	1.541e-27	1051700000	1.00791	27.8268	6.13203	0.000198195	0.000805339	0.848078	3.70291	3.09402	Q9UKK9;A6NFX8;A6NJU6;A6NHE8;H0YEY4;A6NCQ0	Q9UKK9;A6NFX8;A6NJU6;A6NHE8	ADP-sugar pyrophosphatase	NUDT5	48	+	+
23.8015	24.046	23.8205	24.6575	24.4366	24.5068				3	3	3	12.1	12.1	12.1	25.807	1.6027e-12	121560000	0.645755	24.2115	3.19014	0.0114851	0.0202816	-3.40993	1.93986	1.6929	A6NG10;Q969T9;E7EX86;B4DFG2;B4DV07	A6NG10;Q969T9;E7EX86;B4DFG2;B4DV07	WW domain-binding protein 2	WBP2	49	+
23.7342	24.3784	24.1201	24.3564	24.5983	24.167				4	4	4	13.5	13.5	13.5	48.959	1.0308e-22	90032000	0.297478	24.2256	1.23952	0.247539	0.292405	-6.3482	0.606357	0.534015	A6NG79;E9PGC6;Q92733;H0YE12;H0Y679	A6NG79;E9PGC6;Q92733	Proline-rich protein PRCC	PRCC	51	+
22.5541	21.8674	21.7575	21.4419	21.4459	21.5806				3	3	3	3.1	3.1	3.1	151.08	1.1541e-09	27698000	-0.568769	21.7745	-1.69147	0.126158	0.15925	-5.76261	0.899085	0.797921	Q14202-2;Q14202;A6NHB5;A6NHN7;Q14202-3;A6NL54	Q14202-2;Q14202;A6NHB5;A6NHN7	Zinc finger MYM-type protein 3	ZMYM3	53	+
27.3443	27.4368	27.4035	27.9239	27.9026	27.7691				35	35	35	19	19	19	215.74	2.3524e-124	1199100000	0.471771	27.63	4.11096	0.00282902	0.00635474	-1.95547	2.54836	2.1969	A6NHR9-2;A6NHR9;A6NHR9-3	A6NHR9-2;A6NHR9	Structural maintenance of chromosomes flexible hinge domain-containing protein 1	SMCHD1	55	+
27.0718	27.1841	27.4215	27.7455	27.5601	27.4895				9	9	8	30.3	30.3	27.4	44.179	5.1791e-31	994710000	0.37371	27.4122	2.45657	0.0372246	0.0549051	-4.59716	1.42917	1.26039	P63092-3;P63092-2;P63092;A6NI00;Q5JWF2-2;Q5JWF2;P38405;P38405-2;Q5JWE9;H0Y7F4;F5H3J6;B7ZA26	P63092-3;P63092-2;P63092;A6NI00;Q5JWF2-2;Q5JWF2	Guanine nucleotide-binding protein G(s) subunit alpha isoforms short;Guanine nucleotide-binding protein G(s) subunit alpha isoforms XLas	GNAS	56	+
23.5066	22.8483	23.7813	24.3718	23.2795	23.6707				4	4	4	13.4	13.4	13.4	49.095	8.3589e-21	73327000	0.39608	23.5768	1.06303	0.316376	0.362904	-6.54325	0.499797	0.440208	Q5JRG1;Q9BVL2-2;C9JDH3;H7BYF2;H7BXQ4;A6NI12;Q9BVL2	Q5JRG1;Q9BVL2-2;C9JDH3;H7BYF2;H7BXQ4;A6NI12;Q9BVL2	Nucleoporin p58/p45	NUPL1	57	+
24.559	24.7841	23.6424	24.8681	24.857	24.425				4	4	4	14.9	14.9	14.9	33.321	8.6563e-23	173840000	0.390174	24.5221	1.31997	0.220512	0.262686	-6.25233	0.656568	0.580562	A6NJ11;Q92890;Q92890-1;C9JS35;A8MW31;C9IZG3;C9J6N9	A6NJ11;Q92890;Q92890-1;C9JS35;A8MW31;C9IZG3	Ubiquitin fusion degradation protein 1 homolog	UFD1L	61	+
22.4675	22.1751	22.028	22.3535	22.3401	21.7578				4	4	4	13.3	13.3	13.3	46.121	8.2151e-16	26041000	-0.0719235	22.1868	-0.23056	0.822985	0.845879	-7.10223	0.0846078	0.072692	A6NJ78;A6NJ78-2;P0C7V9;A6NJ78-4	A6NJ78;A6NJ78-2	Probable methyltransferase-like protein 15	METTL15	62	+
26.1436	26.0119	26.5459	26.7375	26.4576	26.812				9	9	9	24.4	24.4	24.4	52.385	1.3682e-39	633580000	0.436388	26.4517	2.16845	0.0592737	0.0822774	-5.05228	1.22714	1.08472	A6NJA2;B7Z4N8;P54578	A6NJA2;B7Z4N8;P54578	Ubiquitin carboxyl-terminal hydrolase;Ubiquitin carboxyl-terminal hydrolase 14	USP14	63	+
24.1275	24.4626	21.3723	23.7023	23.4626	23.6672				3	3	3	29.4	29.4	29.4	17.781	1.6619e-10	52718000	0.293623	23.4646	0.399436	0.700955	0.734832	-7.04247	0.15431	0.133812	Q16540;A6NJD9;A8MVT4;A8MYK1;H7C2P7	Q16540;A6NJD9;A8MVT4;A8MYK1;H7C2P7	39S ribosomal protein L23, mitochondrial	MRPL23	65	+
26.0909	25.8674	26.0069	26.3243	26.7832	26.5835				11	11	11	11.3	11.3	11.3	123.93	8.6558e-51	715370000	0.576487	26.2761	3.49234	0.00716733	0.0136164	-2.92394	2.14464	1.86594	Q76FK4-2;Q76FK4-4;A6NJK7;Q76FK4;F8WE42;F5H101;Q76FK4-3;F5GWN9;F5H540;F5H797;F5H692;F5H8B8;F5H7D5;F5H532;F5H0I5	Q76FK4-2;Q76FK4-4;A6NJK7;Q76FK4;F8WE42;F5H101;Q76FK4-3	Nucleolar protein 8	NOL8	66	+
26.7907	27.1332	26.6705	27.267	27.2072	26.9146				17	17	17	25.6	25.6	25.6	92.547	5.4981e-72	891060000	0.266436	26.997	1.72437	0.119883	0.152033	-5.71608	0.921243	0.818062	Q8WTT2;A6NJZ9;F5H677	Q8WTT2;A6NJZ9;F5H677	Nucleolar complex protein 3 homolog	NOC3L	68	+
24.1788	24.0994	23.8835	24.5172	24.5896	24.9993				7	6	6	18.8	16.4	16.4	51.812	5.4315e-37	179150000	0.649725	24.378	2.95715	0.0166239	0.0277596	-3.78768	1.77927	1.55659	Q13596-2;A6NKH4;Q13596;H0Y2M5;H0YK42;H0YK43;H0YKD5;H0YKL5;H0YK58	Q13596-2;A6NKH4;Q13596;H0Y2M5;H0YK42	Sorting nexin-1	SNX1	70	+
22.0449	22.1019	22.2163	22.7544	22.587	22.9559				4	4	4	30.4	30.4	30.4	19.454	3.6612e-13	61341000	0.645956	22.4435	2.29211	0.0485616	0.0690344	-4.85858	1.31371	1.16093	A6NLT0;Q9Y3B7;Q9Y3B7-2;E9PQB6;H0YCD5	A6NLT0;Q9Y3B7;Q9Y3B7-2;E9PQB6	39S ribosomal protein L11, mitochondrial	MRPL11	73	+
25.1368	25.1692	25.1261	25.9631	25.6148	25.753				5	5	5	37.1	37.1	37.1	15.079	5.5739e-27	395460000	0.634399	25.4605	3.75947	0.00476754	0.00974062	-2.50061	2.32171	2.01141	E1B6W5;P22307-2;B4DHP6;A6NM69;C9JC79;P22307;H0YF61	E1B6W5;P22307-2;B4DHP6;A6NM69;C9JC79;P22307	Non-specific lipid-transfer protein	SCP2	74	+
25.0338	24.053	24.1847	24.9122	25.0243	25.2359				8	8	8	6.2	6.2	6.2	165.91	9.7344e-23	169040000	0.635086	24.7407	2.28454	0.0491589	0.0697471	-4.87052	1.3084	1.15647	P09884;A6NMQ1	P09884;A6NMQ1	DNA polymerase alpha catalytic subunit;DNA polymerase	POLA1	77	+
25.9565	25.8637	25.8396	26.1561	26.6125	26.2802				17	17	16	27.5	27.5	26.4	72.423	7.9955e-61	549980000	0.464215	26.118	2.91093	0.0178988	0.0294932	-3.86274	1.74718	1.53028	E9PGK1;A6NN80;P08133;B7Z582;E5RK69;E7EMC6;E5RK63;E5RJF5;E5RI05;E5RFF0;H0YC77;E5RJR0;REV__Q9Y2G3	E9PGK1;A6NN80;P08133;B7Z582;E5RK69;E7EMC6	Annexin;Annexin A6	ANXA6	80	+
26.4347	26.9273	27.0642	27.6298	27.6926	27.5444				25	25	25	18	18	18	209.02	1.5299e-89	872220000	0.81464	27.2156	4.46013	0.00171403	0.00430233	-1.42949	2.76598	2.3663	A6NNK5;Q12888;F8VY86;Q12888-2;H7BZY0;C9JXV0;H7C3N7;H7C495	A6NNK5;Q12888;F8VY86;Q12888-2	Tumor suppressor p53-binding protein 1	TP53BP1	82	+
26.2983	26.0371	26.1614	27.4816	26.6988	26.5465				5	5	5	20.4	20.4	20.4	33.467	3.0322e-30	628580000	0.74467	26.5374	3.09747	0.0132972	0.0229517	-3.55998	1.87624	1.63919	Q15257-3;Q15257-2;A6PVN5;Q15257;B7ZBQ0;Q68CR8;Q15257-4;A6PVN9;B4DZF8;B7ZBP9;B7ZBP7;B4DDQ6;H0Y6E5;A6PVN7;A6PVN8;C9IZ76;A6PVN6;Q5T949;Q5T948	Q15257-3;Q15257-2;A6PVN5;Q15257;B7ZBQ0;Q68CR8;Q15257-4;A6PVN9;B4DZF8	Serine/threonine-protein phosphatase 2A activator	PPP2R4;DKFZp781M17165	84	+
23.4634	24.0223	23.8937	24.3978	24.8553	25.1438				4	4	4	20.6	20.6	20.6	40.594	2.059e-30	95643000	1.00721	24.2961	3.75578	0.00479418	0.00978129	-2.50641	2.31929	2.0096	Q15906;A6PW55	Q15906;A6PW55	Vacuolar protein sorting-associated protein 72 homolog	VPS72	85	+	+
24.3587	24.4674	23.7901	24.3575	24.4423	23.9635				6	6	4	16.8	16.8	13.2	56.052	6.6808e-20	127310000	0.0506222	24.2296	0.20759	0.840326	0.86184	-7.10777	0.0755522	0.0645734	Q99755-2;Q99755-4;Q99755-3;A6PW57;Q99755;O60331-4;O60331;O60331-2;O60331-3;A6PW58;A2A5X0;B4DY52;F2Z3N1;B4DIG7;O14986;O14986-2	Q99755-2;Q99755-4;Q99755-3;A6PW57;Q99755	Phosphatidylinositol 4-phosphate 5-kinase type-1 alpha	PIP5K1A	86	+
30.3334	30.0729	30.4114	30.9824	30.9971	31.1341				17	17	17	43.9	43.9	43.9	53.248	2.204e-117	7099500000	0.766706	30.6554	5.78738	0.000299597	0.00110418	0.411387	3.52346	2.95696	Q9ULV4;A7MAP0;B4E3S0;H0YHL7;F8W1H8;F8VUX3;F8VSA4;F8VRE9;F8VTT6;F8VVB7;F8VV53;B3KRY9;Q6QEF8-4;Q6QEF8-3;Q6QEF8-2;Q6QEF8-5;Q6QEF8;F8W759	Q9ULV4;A7MAP0;B4E3S0	Coronin-1C	CORO1C	88	+
27.0013	26.3115	26.2109	27.0823	26.8992	26.6505				16	8	6	25.2	13.4	10.1	68.563	6.4933e-82	692330000	0.370975	26.6925	1.70501	0.123539	0.156351	-5.7435	0.908198	0.8059	P35241;A7YIJ8;F5H1A7;H7BZI4;H0YE16;A7YIK3;A7YIK0	P35241;A7YIJ8;F5H1A7;H7BZI4	Radixin	RDX	89	+
23.4293	22.4241	22.7346	22.2788	23.2532	22.8721				3	3	3	7.1	7.1	7.1	99.133	1.1364e-15	73494000	-0.0603176	22.8319	-0.162086	0.874939	0.89106	-7.11705	0.0580223	0.0500931	A8CG34-2;A8CG34;C9JFL1;A6NF01;Q96HA1-2;Q96HA1-3;A8MXF9;Q96HA1	A8CG34-2;A8CG34	Nuclear envelope pore membrane protein POM 121C	POM121C	90	+
26.7275	26.8867	26.9388	27.3497	27.194	27.2248				19	19	13	27.3	27.3	20.8	97.651	9.1395e-95	926760000	0.406534	27.0537	2.99812	0.015572	0.0262241	-3.72116	1.80765	1.5813	P50570-2;A8K1B6;P50570;F5H4R9;E9PEQ4;H3BLY9;F5H722;E5RHK8;Q9UQ16-2;Q9UQ16-3;Q9UQ16;Q9UQ16-4;C9JXE5;Q6P2G1;E5RIK2;F5H2V1	P50570-2;A8K1B6;P50570;F5H4R9;E9PEQ4	Dynamin-2	DNM2	92	+
22.3226	23.0461	22.6628	23.2478	23.0986	23.3305				4	4	4	11	11	11	58.487	4.7324e-24	67595000	0.549882	22.9514	1.9195	0.088239	0.116234	-5.43178	1.05434	0.934666	A8K1C9;Q96LT9;E9PPV2	A8K1C9;Q96LT9	RNA-binding protein 40	RNPC3	93	+
24.3197	24.4953	24.3545	24.9415	24.5439	24.4015				3	3	3	7.2	7.2	7.2	51.662	5.3346e-18	151560000	0.240446	24.5094	1.13124	0.288164	0.334236	-6.47049	0.54036	0.475946	A8K8E1;Q8TC07-2;Q8TC07;C9JA93	A8K8E1;Q8TC07-2;Q8TC07	TBC1 domain family member 15	TBC1D15	95	+
24.3547	25.1801	24.1789	25.4952	25.0918	24.5714				6	6	6	18.5	18.5	18.5	36.622	6.1988e-18	161730000	0.483332	24.8117	1.55029	0.156633	0.193079	-5.95691	0.805117	0.714265	P53990-2;P53990;P53990-4;A8KAH5;H3BMU1;H3BUI0;F5H6Z7;P53990-3;F5GXM3;H3BQF7;H3BVH9	P53990-2;P53990;P53990-4;A8KAH5;H3BMU1;H3BUI0;F5H6Z7;P53990-3;F5GXM3;H3BQF7;H3BVH9	IST1 homolog	IST1	96	+
24.133	23.4453	23.7592	24.2364	24.6057	24.6624				6	6	5	4.3	4.3	3.9	188.69	1.6535e-15	41969000	0.723488	24.1404	2.82341	0.0205951	0.0332327	-4.00486	1.68624	1.47843	C9IYT9;C9JX92;A8MQ02;P55196-2;P55196-6;Q5TIG5;P55196-3;P55196-1;P55196;P55196-5;F8W9I4;E9PFY5	C9IYT9;C9JX92;A8MQ02;P55196-2;P55196-6;Q5TIG5;P55196-3;P55196-1;P55196;P55196-5	Afadin	MLLT4	97	+
21.374	21.0433	21.507	20.9197	20.6096	21.0257				5	3	3	9.3	4.6	4.6	65.821	1.2251e-12	21358000	-0.455471	21.0801	-1.2919	0.229647	0.272452	-6.28625	0.638938	0.564709	A8MQB8;Q06787-8;G3V0J0;Q06787-2;G8JL90;Q06787-6;Q06787-4;Q06787-5;Q06787-7;Q06787-3;Q06787;Q8IXW7;G8JLE9;F8W871	A8MQB8;Q06787-8;G3V0J0;Q06787-2;G8JL90;Q06787-6;Q06787-4;Q06787-5;Q06787-7;Q06787-3;Q06787;Q8IXW7;G8JLE9	Fragile X mental retardation protein 1	FMR1	98	+
27.3729	27.6633	26.9733	27.5119	27.5794	27.8519				10	10	10	58.1	58.1	58.1	17.605	6.3587e-60	1039000000	0.313258	27.4919	1.7695	0.111741	0.142661	-5.65155	0.951789	0.845693	C9J0K6;B4DKK2;A8MTH6;P30626;B4DHQ6;E9PG82	C9J0K6;B4DKK2;A8MTH6;P30626;B4DHQ6	Sorcin	SRI	104	+
22.8412	23.2336	23.0647	23.5963	23.63	23.7146				3	3	3	5.8	5.8	5.8	85.667	1.848e-08	36642000	0.601802	23.3467	2.48016	0.0358313	0.0532463	-4.55938	1.44574	1.27371	Q15398-1;A8MTM6;Q15398;G3V4E5	Q15398-1;A8MTM6;Q15398;G3V4E5	Disks large-associated protein 5	DLGAP5	105	+
28.9715	29.1527	29.2731	30.3223	30.2147	30.1855				24	4	4	62.1	12.5	12.5	48.328	1.9768e-180	2026600000	1.10982	29.6867	9.18059	9.13424e-06	9.1069e-05	4.07406	5.03933	4.04063	A8MUB1;P68366;C9JEV8;C9JQ00;C9JJQ8;C9JDL2	A8MUB1;P68366	Tubulin alpha-4A chain	TUBA4A	110	+	+
25.3433	24.0677	23.9398	23.9926	24.987	23.6671				4	4	4	18.4	18.4	18.4	43.885	1.0286e-23	241220000	-0.233584	24.3325	-0.523351	0.614758	0.655181	-6.98122	0.211296	0.183639	O15533-2;G5E9H8;O15533;D3YTI9;A8MUD0;O15533-3;F8VS90;E9PGM2;A2ABB9;A2AB90;C9JA35;G3V0I4	O15533-2;G5E9H8;O15533;D3YTI9;A8MUD0;O15533-3;F8VS90;E9PGM2;A2ABB9;A2AB90	Tapasin	TAPBP	111	+
29.495	29.3542	29.4768	29.8737	29.6327	29.5827				6	6	6	33.3	33.3	33.3	17.695	2.0486e-29	3566800000	0.255826	29.5692	2.1575	0.0603269	0.0835266	-5.06929	1.21949	1.07818	P62750;H7BY10;A8MXA8;A8MUS3	P62750;H7BY10;A8MXA8;A8MUS3	60S ribosomal protein L23a	RPL23A	114	+
26.4015	26.8077	26.5774	26.7375	26.5433	27.1662				6	6	5	23.9	23.9	19.7	37.19	2.4584e-39	482220000	0.22185	26.7057	1.11887	0.29313	0.338915	-6.48394	0.532939	0.469909	Q52LJ0;A8MUW5	Q52LJ0;A8MUW5	Protein FAM98B	FAM98B	115	+
25.9063	26.0605	25.6968	26.5081	26.4743	26.5423				8	8	8	14.2	14.2	14.2	71.428	1.5713e-25	381280000	0.622015	26.198	4.32957	0.00206296	0.00495839	-1.62424	2.68551	2.30466	Q16643;A8MV58;Q16643-2;D6R9W4;D6RFI1;D6RCR4;F8W9Z3;D6R9Q9	Q16643;A8MV58;Q16643-2;D6R9W4	Drebrin	DBN1	117	+
25.2219	25.3315	24.6501	25.6446	25.6682	25.5929				4	4	4	4.3	4.3	4.3	110.24	4.3998e-11	472310000	0.569196	25.3513	2.89754	0.0182866	0.0300412	-3.88449	1.73787	1.52228	Q5M775-4;A8MV89;Q5M775;Q5M775-5;Q5M775-3;Q5M775-2;F5H2Z1	Q5M775-4;A8MV89;Q5M775;Q5M775-5;Q5M775-3;Q5M775-2	Cytospin-B	SPECC1	118	+
24.1283	23.8532	22.5888	24.8746	24.8271	24.3346				5	5	5	22.9	22.9	22.9	23.583	4.8259e-14	163030000	1.15753	24.1005	3.06603	0.0139773	0.023936	-3.61096	1.85458	1.62095	A8MVD5;Q99426	A8MVD5;Q99426	Tubulin-folding cofactor B	TBCB	119	+	+
20.9362	22.6999	22.4714	23.005	22.3543	22.4755				3	3	3	10	10	10	49.593	1.7814e-19	36785000	0.576774	22.3239	1.18969	0.265613	0.311477	-6.40547	0.575751	0.506574	A8MVI8;Q6NW34-2;Q6NW34;E7ENV3;E9PFF8	A8MVI8;Q6NW34-2;Q6NW34;E7ENV3	Uncharacterized protein C3orf17	C3orf17	121	+
22.1899	22.0077	21.2485	22.1984	22.703	22.2322				4	4	4	11.3	11.3	11.3	46.759	4.7704e-11	38241000	0.564131	22.0962	1.62928	0.138849	0.173811	-5.8493	0.857457	0.759924	A8MVR0;Q9Y6Y0	A8MVR0;Q9Y6Y0	Influenza virus NS1A-binding protein	IVNS1ABP	123	+
28.4004	28.4374	28.5447	28.3434	28.5245	28.8452				17	17	17	45.5	45.5	45.5	57.193	2.5885e-68	2603600000	0.111695	28.516	0.725945	0.486937	0.533696	-6.8482	0.312527	0.272706	O43660;A8MW61;O43660-2;D6RA26;B7Z982;H0YA24;H0YAA2	O43660;A8MW61;O43660-2;D6RA26	Pleiotropic regulator 1	PLRG1	124	+
26.3308	26.4389	26.0165	26.8365	26.8415	27.2581				9	9	9	19.8	19.8	19.8	58.14	1.4198e-39	596580000	0.718484	26.6203	4.11844	0.00279829	0.00631004	-1.94403	2.55311	2.19997	B4DVY1;A8MWD3;O15371;B0QYA4;B0QYA5;B0QYA3;B0QYA6;B0QYA7;B0QYA8	B4DVY1;A8MWD3;O15371	Eukaryotic translation initiation factor 3 subunit D	EIF3D	126	+
29.1682	28.6677	29.601	29.719	29.1864	29.0038				4	4	4	35.5	35.5	35.5	8.496	6.1529e-22	2125600000	0.158295	29.2247	0.554881	0.595321	0.636688	-6.96149	0.225249	0.196073	P62308;A8MWD9;Q49AN9;F5H013;F5H5R7;C9JVQ0	P62308;A8MWD9;Q49AN9;F5H013;F5H5R7;C9JVQ0	Small nuclear ribonucleoprotein G;Small nuclear ribonucleoprotein G-like protein	SNRPG	127	+
31.3497	31.3338	31.5374	32.2579	32.1181	31.9915				29	29	16	46.8	46.8	26.8	94.622	3.663e-187	17943000000	0.716944	31.7648	6.05432	0.000217253	0.000859578	0.75106	3.66303	3.06571	P43243;A8MXP9;D6REM6;D6R991;H0Y8T4;B3KM87;Q68E03;D6R8Z5;D6RCM3;D6REK4;D6RBI2;D6RE02;D6RB45;D6R9F3;D6RAM9;D6RAY2;D6RBS2;D6RBK5	P43243;A8MXP9;D6REM6;D6R991	Matrin-3	MATR3	134	+
27.8827	28.2928	28.3456	28.2712	28.2038	28.2869				8	8	7	26.7	26.7	24	42.823	9.9789e-52	1353700000	0.081655	28.2139	0.535515	0.605707	0.646483	-6.9753	0.217737	0.189443	Q99733;F5HFY4;A8MZ22;C9J6D1;E9PNW0;E9PJJ2;E9PS34;E9PNJ7;C9JZI7;A8MXH2;E9PKT8;E9PKI2;E9PP22;C9J1B1;H0YCI4	Q99733;F5HFY4;A8MZ22;C9J6D1;E9PNW0;E9PJJ2;E9PS34;E9PNJ7;C9JZI7;A8MXH2;E9PKT8;E9PKI2;E9PP22	Nucleosome assembly protein 1-like 4	NAP1L4;NAP1L4b	139	+
22.9174	22.9028	23.3822	23.7902	24.0534	23.8768				6	6	6	20.7	20.7	20.7	38.129	3.4215e-22	130700000	0.84015	23.4873	3.24128	0.0105969	0.0189276	-3.32728	1.97482	1.7229	A8MZF9;P55039	A8MZF9;P55039	Developmentally-regulated GTP-binding protein 2	DRG2	141	+
23.1384	23.9288	22.9219	24.0229	24.1656	24.413				4	4	4	18.5	18.5	18.5	26.39	2.6771e-13	89947000	0.872773	23.7649	2.94469	0.0169581	0.028242	-3.80792	1.77062	1.5491	G3V2Q3;O75909-2;O75909-1;C9JSW4;A8MZK4;G3V5E1;O75909;O75909-4;C9JI13;G3V235	G3V2Q3;O75909-2;O75909-1;C9JSW4;A8MZK4;G3V5E1;O75909;O75909-4;C9JI13;G3V235	Cyclin-K	CCNK	142	+
28.8011	28.946	29.1877	29.6384	29.5336	29.4561				15	15	11	19.5	19.5	16.4	102.33	9.1188e-57	2242900000	0.565767	29.2606	4.12637	0.00276611	0.00625458	-1.93191	2.55813	2.2038	Q8IYB3;A9Z1X7;E9PCT1;Q8IYB3-2	Q8IYB3;A9Z1X7;E9PCT1;Q8IYB3-2	Serine/arginine repetitive matrix protein 1	SRRM1	144	+
22.3851	22.9719	22.527	23.4147	22.18	21.4312				4	4	4	18.7	18.7	18.7	33.656	1.8186e-14	50372000	-0.284878	22.4848	-0.589743	0.570356	0.612802	-6.94269	0.243854	0.21268	B0AZR7;Q13303-2;Q13303;Q13303-3;Q5TG80;C9JQ60;Q5TG81;Q14722-2;Q14722-3;Q14722	B0AZR7;Q13303-2;Q13303;Q13303-3;Q5TG80	Voltage-gated potassium channel subunit beta-2	KCNAB2	145	+
21.145	20.7115	21.3178	21.1567	21.4676	21.2428				3	3	3	7.1	7.1	7.1	80.31	8.8024e-16	25512000	0.231543	21.1738	0.660367	0.526111	0.570608	-6.8959	0.278923	0.243662	Q9UH99;B0QY62;B0QY60	Q9UH99;B0QY62	SUN domain-containing protein 2	SUN2;UNC84B	148	+
26.7032	26.7153	26.2566	27.6929	27.8746	27.5355				17	17	17	32.4	32.4	32.4	61.013	1.1382e-45	1243600000	1.14425	27.1295	7.57987	4.08641e-05	0.000261369	2.51185	4.38866	3.58275	G8JLH4;Q9Y262;B0QY89;B3KNG0;B0QY90;C9JHP4;C9K0Q7;H0Y7E6;H7C3A0	G8JLH4;Q9Y262;B0QY89;B3KNG0;B0QY90	Eukaryotic translation initiation factor 3 subunit L	EIF3L;EIF3EIP	149	+	+
28.0477	28.0473	27.0112	27.2228	27.9566	26.9265				5	5	4	10.2	10.2	6.2	62.507	3.4192e-20	895700000	-0.331553	27.5347	-1.02762	0.33518	0.382561	-6.5764	0.474722	0.417299	B0QYK1;B0QYK0;Q01844-3;Q01844;Q01844-5;H7BY36;Q01844-2;C9JGE3;F8WC90	B0QYK1;B0QYK0;Q01844-3;Q01844;Q01844-5;H7BY36;Q01844-2;C9JGE3	RNA-binding protein EWS	EWSR1	152	+
27.3826	27.7165	27.5652	27.9703	28.412	28.5085				6	6	6	46	46	46	15.516	2.4169e-28	1983200000	0.743634	27.9259	4.43332	0.00178014	0.00444271	-1.46929	2.74955	2.35235	H3BQQ9;P63279;B0QYN7;H3BPC4	H3BQQ9;P63279;B0QYN7;H3BPC4	SUMO-conjugating enzyme UBC9	UBE2I	154	+
22.1534	22.2123	21.8001	22.4361	23.1899	22.4304				3	3	3	16.9	16.9	16.9	25.721	5.0245e-15	18064000	0.631385	22.3701	1.9737	0.0809608	0.107783	-5.35057	1.09173	0.96745	B0QYW5;F5GYD1;B4DU97;O43808;F8WE74	B0QYW5;F5GYD1;B4DU97;O43808;F8WE74	Peroxisomal membrane protein PMP34	SLC25A17	156	+
23.7369	24.4382	24.6256	24.9746	24.7003	25.3191				10	6	6	16.4	11.9	11.9	88.06	7.9587e-33	163060000	0.732356	24.6327	2.49666	0.0348876	0.0520747	-4.53292	1.45733	1.28337	P25440;H0Y6K2;H0Y5T9;P25440-2;B0S7P1;B0V072;H0Y602;B0V073;Q658Y7;F8VXF8;E9PIQ3;H0YDJ7;H0Y801;H0Y799;H0YAU3;H0Y665;E9PKQ9	P25440;H0Y6K2;H0Y5T9;P25440-2;B0S7P1;B0V072;H0Y602;B0V073;Q658Y7;F8VXF8;E9PIQ3	Bromodomain-containing protein 2	BRD2;DKFZp313H139	157	+
24.1222	24.5903	23.4536	24.9527	24.8235	24.9003				4	4	4	20	20	20	30.693	1.1464e-26	211940000	0.838895	24.4734	3.04886	0.014364	0.0244064	-3.63882	1.84273	1.6125	B0S8I6;Q14320;Q9Y247	B0S8I6;Q14320	Protein FAM50A	FAM50A	158	+
26.6786	26.7283	26.5117	26.9643	27.2399	27.0354				9	9	9	12.1	12.1	12.1	96.798	2.395e-42	759480000	0.44183	26.8596	3.38596	0.00845154	0.0156736	-3.0943	2.07306	1.80483	E7EMZ4;F8VXY4;F8VX53;P46379-2;B0UX83;P46379;P46379-3;G3V1Z5;F6S6P2;F6TH84;F6UR09;F6U1F2;F6XTU0;F6RG75;F6WML8;F6VEM6;F6X9W3;F6U341;F6TC96;H0Y4L1;H0Y710	E7EMZ4;F8VXY4;F8VX53;P46379-2;B0UX83;P46379;P46379-3;G3V1Z5;F6S6P2;F6TH84	Large proline-rich protein BAG6	BAG6;BAT3	160	+
23.4248	23.1272	21.3756	23.5608	24.3593	23.268				4	4	4	5	5	5	129.02	1.7563e-26	46288000	1.08907	23.185	2.05962	0.0718512	0.0973496	-5.22557	1.14357	1.01167	Q96KQ7-2;B0UZY3;Q96KQ7;A2BED6;A2BED7;H0YIM0;H0YHA9;B0UZY0;A2ABF8;B0UZY1;A2ABF9;Q96KQ7-3	Q96KQ7-2;B0UZY3;Q96KQ7;A2BED6;A2BED7;H0YIM0;H0YHA9;B0UZY0;A2ABF8;B0UZY1;A2ABF9	Histone-lysine N-methyltransferase EHMT2	EHMT2	161	+
29.2228	28.9283	29.0241	29.5853	29.5544	29.5724				36	35	35	34.2	33.6	33.6	140.47	9.8435e-150	3027900000	0.513874	29.3146	4.57193	0.00146544	0.00381499	-1.26462	2.83403	2.41851	P26640;B0V043;H0Y4A6;E7EVJ6;Q5SP20;B4DZ61;H0Y426;B0V044;A2ABF4;H0Y3X9	P26640;B0V043;H0Y4A6	Valine--tRNA ligase	VARS	162	+
24.4699	23.9668	23.992	24.7069	24.8136	24.5993				5	5	5	13.4	13.4	13.4	45.32	2.2819e-24	103620000	0.565021	24.4247	2.62854	0.0281899	0.0433691	-4.32055	1.54991	1.36282	B4DWZ0;B0V0L0;E7ETJ1;P36915-2;P36915;A8MPZ0;B0V0L1;A2AB27	B4DWZ0;B0V0L0;E7ETJ1;P36915-2;P36915;A8MPZ0	Guanine nucleotide-binding protein-like 1	GNL1	163	+
23.7862	24.7859	24.6784	25.4363	25.1003	24.6666				4	4	4	23.7	23.7	23.7	24.982	2.4064e-15	268010000	0.651981	24.7423	2.0713	0.0692775	0.094214	-5.20225	1.15941	1.02588	B1AH49;E7ENL2;P25325	B1AH49;E7ENL2;P25325	Sulfurtransferase;3-mercaptopyruvate sulfurtransferase	MPST	165	+
27.3276	26.9286	26.8046	27.4998	27.8206	27.7385				13	13	13	26.1	26.1	26.1	73.547	1.8393e-56	943190000	0.667578	27.3532	4.13707	0.00272333	0.00617931	-1.91558	2.5649	2.20906	B1AH89;Q14166;E9PGR8	B1AH89;Q14166	Tubulin--tyrosine ligase-like protein 12	TTLL12	167	+
29.228	29.298	28.5053	29.783	29.4651	29.6809				6	6	6	63.3	63.3	63.3	14.173	2.4043e-48	3336200000	0.634813	29.3265	3.36153	0.00885247	0.0162993	-3.13869	2.05294	1.78783	P55769;B1AHD1	P55769;B1AHD1	NHP2-like protein 1	NHP2L1	168	+
22.4054	22.8686	22.0434	23.0644	23.4451	23.055				4	4	4	22.6	22.6	22.6	26.761	1.4897e-12	64073000	0.750634	22.8133	2.50908	0.0341938	0.0511968	-4.51298	1.46605	1.29076	B1AJQ6;Q86Y82	B1AJQ6;Q86Y82	Syntaxin-12	STX12	169	+
27.1786	26.9191	27.0016	27.7385	27.6422	27.6611				23	23	23	23.8	23.8	23.8	131.57	2.8549e-91	1167600000	0.648916	27.3569	5.03814	0.000777551	0.00232519	-0.596397	3.10927	2.63354	O43847;O43847-2;B1AKJ5;G3V1R5;F5H6R2;F5H7V1;E9PHF8;H0Y5G9;REV__P21675;REV__P21675-2;REV__B1Q2X3;REV__P21675-3;REV__P21675-4	O43847;O43847-2;B1AKJ5;G3V1R5;F5H6R2;F5H7V1	Nardilysin	NRD1	174	+
24.1721	23.9474	24.3239	24.3997	24.705	24.1803				3	3	3	51	51	51	10.921	4.7502e-13	143970000	0.281333	24.2881	1.2264	0.252197	0.297023	-6.36345	0.59826	0.52721	Q9NP97;B4DFR2;B1AKR6;Q8TF09;H3BQI1	Q9NP97;B4DFR2;B1AKR6	Dynein light chain roadblock-type 1	DYNLRB1	176	+
22.695	22.4623	22.5419	22.911	22.5352	22.8134				3	3	3	12.8	12.8	12.8	27.909	1.0984e-12	47330000	0.188104	22.6599	0.684662	0.511378	0.557004	-6.8787	0.291258	0.254141	B1AKV6;B1AKV3;Q9NVA1;B7Z314;B1AKV2;Q9NVA1-5;Q9NVA1-4;Q9NVA1-2;F8WCR2;B7Z1C6;F5H4C5;Q9NVA1-3;H7BYA2;B1AKV4	B1AKV6;B1AKV3;Q9NVA1;B7Z314;B1AKV2;Q9NVA1-5;Q9NVA1-4;Q9NVA1-2	Ubiquinol-cytochrome c reductase complex chaperone CBP3 homolog	UQCC	178	+
27.7186	27.4544	28.0589	28.0739	28.1005	28.2866				20	12	8	42	24.2	17.7	67.97	3.0592e-106	1356500000	0.410814	27.9491	2.22799	0.0538543	0.0755485	-4.95937	1.26878	1.12177	B1ANR0;Q13310-2;Q13310;Q13310-3;H0Y5F5;B1ANR1;H0Y6X6;H0YCC8;H0YEQ8;H0YER0	B1ANR0;Q13310-2;Q13310;Q13310-3;H0Y5F5	Polyadenylate-binding protein 4	PABPC4	183	+
23.0509	23.7489	21.5185	23.7399	23.8346	23.4127				3	3	3	8.9	8.9	8.9	50.435	1.2309e-14	66857000	0.892338	23.2167	1.80463	0.105962	0.136242	-5.60115	0.974848	0.865689	F5H0X6;P07602;P07602-2;C9JIZ6;P07602-3;F8W6Z6;B1AVU8;Q5BJH1	F5H0X6;P07602;P07602-2;C9JIZ6;P07602-3;F8W6Z6;B1AVU8	Proactivator polypeptide;Saposin-A;Saposin-B-Val;Saposin-B;Saposin-C;Saposin-D	PSAP	188	+
24.9346	24.8717	25.1277	25.2106	25.0456	24.9482				6	6	6	10.4	10.4	10.4	87.217	6.0177e-24	296530000	0.0912498	25.0232	0.491042	0.635542	0.675022	-6.99984	0.196856	0.170682	Q03518;B1AZV3;F5H648	Q03518;B1AZV3;F5H648	Antigen peptide transporter 1	TAP1	189	+
23.2187	23.3372	23.258	23.7618	23.8417	23.7523				5	5	3	4.2	4.2	2.5	212.67	7.7144e-15	100080000	0.515227	23.5283	2.32265	0.0462245	0.0661868	-4.81033	1.33513	1.17923	P21675;P21675-2;B1Q2X3;P21675-3;P21675-4;Q8IZX4	P21675;P21675-2;B1Q2X3;P21675-3;P21675-4;Q8IZX4	Transcription initiation factor TFIID subunit 1;Transcription initiation factor TFIID subunit 1-like	TAF1;N-TAF1;TAF1L	190	+
23.4344	23.0196	23.0907	23.4817	23.6902	22.7127				3	3	3	12.2	12.2	12.2	42.002	5.4928e-17	112980000	0.114204	23.238	0.363769	0.724711	0.75755	-7.05884	0.139835	0.120589	B2WTI4;Q6NYC1-2;Q6NYC1;Q6NYC1-3	B2WTI4;Q6NYC1-2;Q6NYC1;Q6NYC1-3	Bifunctional arginine demethylase and lysyl-hydroxylase JMJD6	JMJD6	191	+
24.2935	24.5341	24.6808	24.881	24.9315	24.6751				7	7	7	18.7	18.7	18.7	50.392	6.226e-26	123430000	0.327407	24.6661	1.62436	0.139901	0.175027	-5.85609	0.85418	0.756896	B3KMG0;Q53GS7;Q53GS7-2	B3KMG0;Q53GS7;Q53GS7-2	Nucleoporin GLE1	GLE1	192	+
24.5882	24.2365	24.6969	25.6623	25.1473	25.1592				7	7	6	28.5	28.5	24.5	35.759	5.9002e-24	228450000	0.816771	24.9153	3.51367	0.00693551	0.0132336	-2.8899	2.15892	1.87832	Q8IXK0-2;B3KPJ4;Q8IXK0-4;Q8IXK0;Q8IXK0-5;Q8IXK0-3;C9J3D2;H3BLT6;H7C528	Q8IXK0-2;B3KPJ4;Q8IXK0-4;Q8IXK0;Q8IXK0-5;Q8IXK0-3;C9J3D2	Polyhomeotic-like protein 2	PHC2	196	+
27.8437	27.2642	27.7311	28.7683	28.6198	28.418				14	14	14	47.5	47.5	47.5	40.497	5.9689e-54	1587100000	0.990209	28.1076	5.48717	0.000434947	0.00147005	0.0173279	3.36156	2.83267	B3KQ63;H0YF74;P32754	B3KQ63;H0YF74;P32754	4-hydroxyphenylpyruvate dioxygenase	HPD	197	+
23.4442	22.3516	22.2203	22.5349	24.3882	23.2528				4	4	4	10.1	10.1	10.1	60.031	3.9586e-13	80299000	0.721008	23.0316	1.43294	0.186957	0.226362	-6.11107	0.728259	0.645196	B3KQF6;F5GWU6;F5H008;Q9H267	B3KQF6;F5GWU6;F5H008;Q9H267	Vacuolar protein sorting-associated protein 33B	VPS33B	198	+
22.6268	21.6594	22.2344	23.7002	22.4054	22.1665				3	3	3	22.9	22.9	22.9	21.735	9.0612e-10	72001000	0.584738	22.4656	1.2675	0.237842	0.281639	-6.31533	0.623711	0.550308	B3KS61;O60725	B3KS61;O60725	Protein-S-isoprenylcysteine O-methyltransferase	ICMT	204	+
23.9017	23.3776	23.3299	23.081	23.553	23.1712				4	4	4	20.6	20.6	20.6	31.114	3.9775e-12	110850000	-0.26675	23.4023	-0.986717	0.350421	0.398392	-6.62051	0.45541	0.399689	B3KSA0;P49753-2;Q86TX2;P49753;G3V4F2	B3KSA0;P49753-2;Q86TX2;P49753;G3V4F2	Acyl-coenzyme A thioesterase 1;Acyl-coenzyme A thioesterase 2, mitochondrial	ACOT2;ACOT1	205	+
27.6646	27.7883	27.3178	27.8577	28.0772	28.0449				9	9	9	40.1	40.1	40.1	33.24	7.3325e-117	1245500000	0.404856	27.7916	2.97071	0.016268	0.0272691	-3.76567	1.78867	1.56433	B4DMT5;O00303;B3KSH1;H0YDT6;E9PQV8	B4DMT5;O00303;B3KSH1	Eukaryotic translation initiation factor 3 subunit F	EIF3F	206	+
23.842	23.587	23.4074	24.2975	24.2543	24.2182				8	8	8	34	34	34	33.776	5.6877e-23	127260000	0.645923	23.9343	2.98226	0.0159708	0.026823	-3.7469	1.79667	1.57149	O15382-2;B3KSI3;O15382	O15382-2;B3KSI3;O15382	Branched-chain-amino-acid aminotransferase;Branched-chain-amino-acid aminotransferase, mitochondrial	BCAT2	207	+
24.769	24.6063	25.1578	25.3608	25.1742	25.6046				9	9	9	17.8	17.8	17.8	66.674	2.2055e-30	241690000	0.536607	25.1124	2.34491	0.0445911	0.0642065	-4.77507	1.35075	1.19242	B3KT25;Q96S55-2;Q96S55;Q96S55-3;Q96S55-4	B3KT25;Q96S55-2;Q96S55;Q96S55-3;Q96S55-4	ATPase WRNIP1	WRNIP1	208	+
24.1208	23.9965	25.1754	24.4756	24.4015	24.3557				7	7	7	10.2	10.2	10.2	80.521	6.6514e-23	243740000	-0.0195933	24.4214	-0.0592668	0.954078	0.95832	-7.12964	0.020416	0.0184893	F8W7U8;P49959;B3KTC7;P49959-2;F5GXT0;F5H742;F5H256	F8W7U8;P49959;B3KTC7;P49959-2	Double-strand break repair protein MRE11A	MRE11A	209	+
26.1915	25.9327	25.705	26.7119	26.5488	26.5281				7	7	5	29.4	29.4	20.1	31.333	2.1695e-30	369470000	0.654803	26.2696	4.10397	0.00285806	0.00640676	-1.96617	2.54393	2.19336	H0YLJ3;Q9UBU8-2;B3KTM8;H0YMJ0;Q9UBU8;B7Z6R1;H0YM21;H0YLV1;H0YMT8;H0YNE0	H0YLJ3;Q9UBU8-2;B3KTM8;H0YMJ0;Q9UBU8;B7Z6R1	Mortality factor 4-like protein 1	MORF4L1	210	+
31.0596	30.6636	31.1801	31.0156	31.3845	31.7411				8	8	8	26	26	26	23.656	2.2185e-28	14736000000	0.414045	31.1743	1.88413	0.0963003	0.125484	-5.49152	1.01637	0.901412	P14678-2;P63162;P14678;B3KVR1;E7ENP4;P14678-3	P14678-2;P63162;P14678;B3KVR1;E7ENP4;P14678-3	Small nuclear ribonucleoprotein-associated protein N;Small nuclear ribonucleoprotein-associated proteins B and B;Small nuclear ribonucleoprotein-associated protein	SNRPN;SNRPB	217	+
24.2224	24.5754	24.1263	24.585	24.8156	24.6532				8	8	8	14.3	14.3	14.3	53.579	7.7063e-21	140950000	0.37807	24.4962	1.89091	0.092325	0.121137	-5.47425	1.03468	0.916724	Q8WTV0-4;B7ZKQ9;F8W8N0;Q8WTV0-2;B3KW46;B4DZ71;Q8WTV0;F5H4X0;Q8WTV0-3;F5H5E8	Q8WTV0-4;B7ZKQ9;F8W8N0;Q8WTV0-2;B3KW46;B4DZ71;Q8WTV0;F5H4X0;Q8WTV0-3	Scavenger receptor class B member 1	SCARB1	218	+
22.5119	22.0974	22.3923	22.3305	22.6104	23.568				3	3	3	19.9	19.9	19.9	21.146	1.7252e-12	69039000	0.503823	22.5854	1.32684	0.218324	0.260293	-6.24396	0.660899	0.584537	B3KW52;H3BRL3;O14562;H3BUM8	B3KW52;H3BRL3;O14562	Ubiquitin domain-containing protein UBFD1	UBFD1	219	+
25.4257	25.2415	25.1114	25.9239	26.2028	26.0554				6	6	6	43.7	43.7	43.7	22.408	5.7642e-22	212650000	0.80261	25.6601	4.98422	0.000835338	0.00245092	-0.672071	3.07814	2.61067	B3KW71;P09417;B7Z415;D6RGG7;H0Y8F7;D6RHJ7	B3KW71;P09417;B7Z415;D6RGG7	Dihydropteridine reductase	QDPR	220	+
21.2409	21.5024	21.4642	22.2221	22.0293	21.7969				4	4	4	15.6	15.6	15.6	46.592	2.5742e-17	40288000	0.614618	21.7093	1.97691	0.0805475	0.107265	-5.34573	1.09395	0.96954	B3KX27;B4DUS7;Q8IUC4;A8MT19	B3KX27;B4DUS7;Q8IUC4	Rhophilin-2	RHPN2	221	+
23.1105	24.043	21.7138	23.9721	24.5941	23.298				4	4	4	13.2	13.2	13.2	45.605	1.6041e-15	42277000	1.00132	23.4542	1.76685	0.115246	0.146707	-5.66	0.938375	0.833549	B3KXH8;Q9Y5X1	B3KXH8;Q9Y5X1	Sorting nexin-9	SNX9	222	+
23.4173	24.3105	21.6662	22.8903	23.4322	23.4753				5	5	5	24.5	24.5	24.5	29.929	7.6893e-15	74702000	0.137779	23.1977	0.23322	0.821448	0.844697	-7.10128	0.0854197	0.0732991	F8VVQ3;F8VZA2;Q6P1Q0;B3KXK7;F8VS60;F8W0R0;Q6P1Q0-4;F8VP71;B7Z7E4;Q6P1Q0-2;H0YHF4;F8VPY5;F8W1Z2;Q6P1Q0-5;F8VR33;H0YIV5;Q6P1Q0-6;F8VXQ4;F8VQE7;F8WCD9;F8VTR1;F8W6J0;Q6P1Q0-3	F8VVQ3;F8VZA2;Q6P1Q0;B3KXK7;F8VS60;F8W0R0;Q6P1Q0-4;F8VP71;B7Z7E4;Q6P1Q0-2;H0YHF4;F8VPY5;F8W1Z2	LETM1 domain-containing protein 1	LETMD1	223	+
27.1282	27.0788	27.2133	27.6582	27.7687	27.948				23	23	22	36	36	35	103.1	6.5444e-88	1042900000	0.65297	27.466	4.75175	0.00114334	0.00315304	-1.00316	2.94182	2.50127	B3KXS5;P36776;F5GZ27	B3KXS5;P36776;F5GZ27	Lon protease homolog;Lon protease homolog, mitochondrial	LONP1	224	+
26.0377	25.767	25.9081	26.0004	26.6893	26.3967				12	12	5	15.7	15.7	4.9	91.35	9.8665e-50	599560000	0.45904	26.1332	2.34053	0.0449081	0.0645563	-4.78202	1.34768	1.19006	O43747;O43747-2;B3KXW5;E7EUH1;H3BNN2;H3BNR4;H3BR36;H3BUN9;H3BRM7;H3BN71;B4DGE1;B3KNW1	O43747;O43747-2;B3KXW5;E7EUH1	AP-1 complex subunit gamma-1	AP1G1	225	+
25.8206	25.9842	25.7908	26.074	26.0493	26.2848				8	8	8	37.8	37.8	37.8	31.382	3.4978e-47	573950000	0.272434	26.0006	1.79023	0.108177	0.138751	-5.62166	0.965866	0.857763	E7ENR3;B4DDF4;Q99439;B4DUT8;H3BTZ5;H3BVI6;Q99439-2;H3BQH0;H3BQR6;F8WA86;Q15417	E7ENR3;B4DDF4;Q99439;B4DUT8;H3BTZ5;H3BVI6;Q99439-2;H3BQH0	Calponin-2	CNN2	227	+
30.0048	30.107	29.913	30.5937	30.6615	30.6169				24	24	19	54.7	54.7	41.5	64.181	7.9933e-131	6048400000	0.617504	30.3161	7.04671	7.11002e-05	0.000385568	1.92965	4.14813	3.4139	B4DDF7;P30153;F5H3X9;E9PH38;B4E1Q0;C9J9C1;E9PPI5;E9PNM7;E9PHZ6	B4DDF7;P30153;F5H3X9;E9PH38	Serine/threonine-protein phosphatase 2A 65 kDa regulatory subunit A alpha isoform	PPP2R1A	228	+
26.2645	25.6466	26.3126	27.054	27.2866	27.2204				5	5	5	52.5	52.5	52.5	14.121	8.4889e-25	621310000	1.11339	26.631	5.33982	0.000524647	0.00170198	-0.180832	3.28013	2.76905	B4DDG1;P68036;E7EWS7	B4DDG1;P68036;E7EWS7	Ubiquitin-conjugating enzyme E2 L3	UBE2L3	229	+	+
23.8311	23.625	23.3773	24.7453	24.1282	24.0732				5	5	5	17.5	17.5	17.5	43.04	1.1147e-21	169300000	0.705916	23.9633	2.70907	0.0247554	0.038825	-4.19029	1.60633	1.41089	B4DDP6;Q9UJU6;Q9UJU6-2;Q9UJU6-3;B4DDD6;F8WBG8;H0Y5J4;B4DDU5;B4DEM2;C9J7P1;F2Z2V3;F8WB73;F8WCK3;F2Z3E3;F8WC20;F8WBB2;F8WFE1	B4DDP6;Q9UJU6;Q9UJU6-2;Q9UJU6-3;B4DDD6;F8WBG8;H0Y5J4;B4DDU5	Drebrin-like protein	DBNL	232	+
21.0245	20.777	21.5149	20.6088	21.6722	20.9474				8	3	3	15.8	5.8	5.8	54.114	4.4902e-21	18634000	-0.0290922	21.0909	-0.0700469	0.94574	0.952292	-7.12887	0.0242284	0.0212298	B4DDY8;P49590;E9PG66;C9JV49;D6RJE6;B4DQ67;F5HHF0;C9JHI8;D6RB22	B4DDY8;P49590;E9PG66;C9JV49;D6RJE6;B4DQ67;F5HHF0;C9JHI8	Probable histidine--tRNA ligase, mitochondrial	HARSL;HARS2	238	+
23.9539	24.0939	23.9015	23.8754	23.958	23.5691				3	3	3	11.6	11.6	11.6	34.579	1.3574e-12	159190000	-0.181072	23.8919	-0.831622	0.427852	0.476606	-6.76302	0.368706	0.321841	B4DE85;Q9BUQ5;P48651	B4DE85;Q9BUQ5;P48651	Phosphatidylserine synthase 1	PTDSS1	240	+
25.6377	25.4245	25.3837	25.9445	26.0945	25.7766				6	6	6	61.8	61.8	61.8	12.946	1.0778e-31	198460000	0.457896	25.7102	2.86391	0.019299	0.0314439	-3.9391	1.71446	1.50246	E7EPW2;B4DFJ5;P82663;B4DQG6	E7EPW2;B4DFJ5;P82663;B4DQG6	28S ribosomal protein S25, mitochondrial	MRPS25	243	+
23.036	22.5868	20.7361	23.568	23.447	23.6288				3	3	3	33.1	33.1	33.1	15.022	3.1658e-06	89657000	1.43112	22.8331	2.71434	0.024673	0.038716	-4.18435	1.60778	1.41211	H3BM67;H3BUP2;H3BUN4;O60936-2;B4DFL0;O60936;H3BQJ5	H3BM67;H3BUP2;H3BUN4;O60936-2;B4DFL0;O60936	Nucleolar protein 3	NOL3	244	+	+
23.7634	23.5563	23.7229	23.6955	23.9806	23.9077				8	7	7	21.5	19.2	19.2	45.179	4.5867e-28	151130000	0.181549	23.7711	0.809873	0.439597	0.487324	-6.78137	0.356945	0.312183	B4DFL2;P48735;B4DSZ6;H0YL11	B4DFL2;P48735;B4DSZ6;H0YL11	Isocitrate dehydrogenase [NADP];Isocitrate dehydrogenase [NADP], mitochondrial	IDH2	245	+
27.715	27.683	28.1696	28.4057	28.2698	28.1484				9	9	9	32.6	32.6	32.6	37.966	5.1389e-37	838410000	0.419799	28.0655	2.43974	0.038252	0.0562112	-4.62407	1.41735	1.25018	C0IMW5;B4DFR4;Q969G3-2;B4DGM3;Q969G3;H7BXG8;H7C3F6;H7C048	C0IMW5;B4DFR4;Q969G3-2;B4DGM3;Q969G3;H7BXG8;H7C3F6	SWI/SNF-related matrix-associated actin-dependent regulator of chromatin subfamily E member 1	SMARCE1	247	+
25.4811	25.9245	25.4673	26.0266	26.0419	25.7309				12	8	7	14.3	10.1	9.3	101.08	4.3375e-50	372650000	0.310326	25.7786	1.75307	0.114643	0.146025	-5.67513	0.940652	0.835572	P19367-4;B4DG62;P19367-2;P19367;P19367-3;E7ENR4;B1AR63;P52790	P19367-4;B4DG62;P19367-2;P19367;P19367-3;E7ENR4	Hexokinase-1	HK1	249	+
21.1138	21.0023	19.693	21.5384	21.1817	21.3322				3	3	3	4	4	4	114.12	1.852e-13	8121600	0.749971	20.9764	1.68462	0.127502	0.16076	-5.77223	0.894484	0.793822	Q9ULH7-4;Q9ULH7;B4DGT8;I3L2S3;Q9ULH7-2;F8WB13;Q9ULH7-3	Q9ULH7-4;Q9ULH7;B4DGT8	MKL/myocardin-like protein 2	MKL2	253	+
21.3418	21.7018	21.1136	22.0672	22.5472	22.6591				3	3	3	10.4	10.4	10.4	42.544	4.4259e-11	38399000	1.04036	21.905	3.17523	0.0117583	0.0206801	-3.43404	1.92966	1.68445	B4DH44;P45985;P45985-2;H0YG34	B4DH44;P45985;P45985-2	Dual specificity mitogen-activated protein kinase kinase 4	MAP2K4	255	+	+
21.2844	22.9941	23.9877	25.1752	22.7576	23.3653				3	3	3	8.6	8.6	8.6	34.812	1.3833e-09	76879000	1.01103	23.2615	1.20578	0.265997	0.311844	-6.38268	0.575123	0.506062	B4DHE8;Q96DH6-2;Q96DH6	B4DHE8;Q96DH6-2;Q96DH6	RNA-binding protein Musashi homolog 2	MSI2	257	+
26.5139	26.7667	26.7416	27.487	27.2557	27.4965				10	10	10	30.7	30.7	30.7	37.805	9.7401e-43	713840000	0.740452	27.0437	5.00908	0.000808134	0.00239124	-0.637124	3.09252	2.62138	B4DT77;B4DHY4;P20073-2;P20073	B4DT77;B4DHY4;P20073-2;P20073	Annexin;Annexin A7	ANXA7	259	+
22.5227	22.0836	21.7467	20.9454	22.6618	22.7764				3	3	3	9.3	9.3	9.3	39.218	5.6984e-07	46759000	0.0117013	22.1226	0.0230519	0.982129	0.983482	-7.13129	0.00783157	0.0072335	B4DIF5;Q9NV96-3;Q9NV96-2;Q9NV96	B4DIF5;Q9NV96-3;Q9NV96-2;Q9NV96	Cell cycle control protein 50A	TMEM30A	262	+
24.1669	23.948	24.1947	23.709	24.7663	24.0202				5	5	5	12.8	12.8	12.8	54.981	1.3862e-12	142070000	0.062784	24.1341	0.216168	0.833839	0.856025	-7.10577	0.0789179	0.0675137	H7C0V9;P05067-10;E9PEV0;P05067-3;P05067-4;P05067-5;P05067-6;E9PG40;P05067-7;B4DII8;P05067-8;P05067-9;P05067;H7C104;P05067-2;H7C2L2	H7C0V9;P05067-10;E9PEV0;P05067-3;P05067-4;P05067-5;P05067-6;E9PG40;P05067-7;B4DII8;P05067-8;P05067-9;P05067;H7C104	Amyloid beta A4 protein;N-APP;Soluble APP-alpha;Soluble APP-beta;C99;Beta-amyloid protein 42;Beta-amyloid protein 40;C83;P3(42);P3(40);C80;Gamma-secretase C-terminal fragment 59;Gamma-secretase C-terminal fragment 57;Gamma-secretase C-terminal fragment 50;C31	APP	263	+
26.3004	26.3547	26.2262	26.7478	26.6355	26.8883				6	6	6	56.1	56.1	56.1	15.81	2.7183e-29	421860000	0.465008	26.5255	3.32278	0.0093264	0.0170434	-3.19587	2.03029	1.76844	B4DIZ2;P61086;D6RDM7;P61086-2;C9JGP1	B4DIZ2;P61086;D6RDM7;P61086-2;C9JGP1	Ubiquitin-conjugating enzyme E2 K	UBE2K	267	+
22.4532	22.8752	22.4072	23.6278	22.9536	22.5563				4	4	4	15.7	15.7	15.7	38.316	7.1616e-16	49826000	0.468694	22.8121	1.38648	0.20009	0.240859	-6.17007	0.698774	0.618236	B4DT56;B7Z1J3;B4DJE5;E9PNM1;P37268;B3KQ95;E9PS69;E9PJG4	B4DT56;B7Z1J3;B4DJE5;E9PNM1;P37268;B3KQ95	Squalene synthase	FDFT1	269	+
23.442	23.2418	22.2993	24.025	23.7309	23.7111				3	3	3	13.4	13.4	13.4	25.663	5.6694e-18	70521000	0.830019	23.408	2.5621	0.0313843	0.0474465	-4.42771	1.50329	1.3238	B4DJE7;B7Z9I1;P11310;P11310-2;Q5T4U5	B4DJE7;B7Z9I1;P11310;P11310-2;Q5T4U5	Medium-chain specific acyl-CoA dehydrogenase, mitochondrial	ACADM	270	+
26.3669	26.2877	26.4387	26.7749	26.7657	26.6855				10	10	10	17.9	17.9	17.9	61.345	1.2457e-43	692950000	0.378884	26.5533	2.79426	0.0215825	0.0345448	-4.05216	1.6659	1.46162	B4DJL6;B4DVD5;Q96SY0-3;H3BRY6;B4DVT3;Q96SY0;H3BT02	B4DJL6;B4DVD5;Q96SY0-3;H3BRY6;B4DVT3;Q96SY0	UPF0464 protein C15orf44	C15orf44	271	+
31.9148	31.6322	32.2015	32.3891	32.1682	32.5297				6	6	6	57.5	57.5	57.5	13.291	1.4881e-32	17980000000	0.44757	32.1395	2.43535	0.0396741	0.0579107	-4.64378	1.40149	1.23724	B4DJP7;P62318	B4DJP7;P62318	Small nuclear ribonucleoprotein Sm D3	SNRPD3	272	+
23.9088	24.189	22.9534	22.7886	24.0339	22.9502				5	5	5	16.9	16.9	16.9	33.57	1.0177e-17	116740000	-0.424417	23.47	-1.02991	0.330825	0.378185	-6.57733	0.480402	0.422296	C0H5W9;B4DJS7;Q9UNH7;G3V5X9	C0H5W9;B4DJS7;Q9UNH7;G3V5X9	Sorting nexin-6	SNX6	273	+
21.7746	22.2172	21.4212	22.7271	22.9425	22.9131				3	3	3	7.1	7.1	7.1	36.466	7.8668e-09	22843000	1.05824	22.3324	3.4582	0.00755557	0.0142546	-2.97852	2.12173	1.84605	B4DJU5;Q8IUI8	B4DJU5;Q8IUI8	Cytokine receptor-like factor 3	CRLF3	274	+	+
29.1758	29.3409	29.2471	29.6876	29.9466	29.7388				15	15	14	35.8	35.8	33.8	50.431	1.8506e-73	3597100000	0.5379	29.5228	5.15738	0.000664541	0.00205635	-0.430553	3.17748	2.6869	B4DJV2;O75390;H0YIC4;F8W4S1;F8VTT8;H0YH82;F8VZK9;F8VX07;F8VRP1;F8VX68;F8VWQ5;F8VPF9;F8VPA1;F8W1S4;F8W642;F8VRI6;F8VU34;F8W0J2;F8VVF6;F8VR34	B4DJV2;O75390;H0YIC4	Citrate synthase;Citrate synthase, mitochondrial	CS	275	+
25.111	25.5922	24.5032	25.7284	25.8244	25.463				5	5	5	15.5	15.5	15.5	49.038	2.6596e-29	293340000	0.605087	25.37	2.38027	0.0421133	0.0610419	-4.7189	1.37558	1.21437	B4DJV5;Q13610;F8VZ56;F5H0L6;F5H266	B4DJV5;Q13610	Periodic tryptophan protein 1 homolog	PWP1	276	+
32.2053	31.91	32.3462	32.6011	32.5727	32.7003				48	48	47	65.8	65.8	64.8	105.38	9.1007e-291	20659000000	0.472342	32.3895	3.29207	0.00978533	0.0177471	-3.24534	2.00942	1.75087	B4DK30;Q15029	B4DK30;Q15029	116 kDa U5 small nuclear ribonucleoprotein component	EFTUD2	277	+
23.7715	23.3123	23.4328	24.3143	23.6526	23.4478				4	4	4	24.8	24.8	24.8	17.812	2.2995e-13	84603000	0.300597	23.6552	1.02344	0.333708	0.381081	-6.5839	0.476633	0.418982	E5RJI3;B4DKJ6;E5RIU9;Q8WUX9;E5RFR8	E5RJI3;B4DKJ6;E5RIU9;Q8WUX9	Charged multivesicular body protein 7	CHMP7	279	+
23.9769	23.3244	23.1511	23.4082	23.2353	23.9256				7	7	7	11.2	11.2	11.2	82.845	1.5029e-26	108090000	0.0406816	23.5036	0.129866	0.899625	0.91239	-7.12225	0.0459386	0.0398196	P49589-2;B4DKY1;P49589;P49589-3;A8MVQ3;C9JLN0;E9PRS8;E9PLP0	P49589-2;B4DKY1;P49589;P49589-3;A8MVQ3	Cysteine--tRNA ligase, cytoplasmic	CARS	282	+
21.6664	22.6028	21.4662	21.124	20.7902	21.9605				3	3	3	6.6	6.6	6.6	51.61	5.5924e-11	31448000	-0.617989	21.6016	-1.38443	0.200694	0.241386	-6.17264	0.697466	0.617288	P29353-2;P29353-7;B4DL02;P29353;P29353-6;Q5T181;Q5T182;P29353-3;P29353-5;P98077	P29353-2;P29353-7;B4DL02;P29353;P29353-6;Q5T181;Q5T182;P29353-3	SHC-transforming protein 1	SHC1	283	+
26.8802	26.8633	26.9123	27.1214	27.3834	27.1399				7	7	7	29.2	29.2	29.2	27.512	2.643e-38	856160000	0.330943	27.0501	2.55036	0.0319856	0.0482551	-4.44661	1.49504	1.31646	B4DL14;P36542-2;P36542	B4DL14;P36542-2;P36542	ATP synthase gamma chain;ATP synthase subunit gamma, mitochondrial	ATP5C1	284	+
24.4928	24.9527	24.4361	24.7622	25.0086	24.3363				4	4	4	17.8	17.8	17.8	48.886	7.4817e-21	243450000	0.0765186	24.6645	0.327169	0.751273	0.781941	-7.07265	0.124202	0.106826	B4DL96;Q13887;A2TJX0;E7EWH1;Q7Z3H8;B7Z4F7;Q99612;O75840;Q9Y5W3;Q13351;O43474-4;O43474-1;O43474	B4DL96;Q13887;A2TJX0	Krueppel-like factor 5	KLF5	287	+
27.3998	27.3767	27.3274	28.0082	28.0894	28.0687				18	18	18	28.6	28.6	28.6	82.771	1.7322e-79	1083900000	0.688947	27.7117	6.29466	0.000163954	0.000703191	1.04844	3.78528	3.15293	B4DLG2;O75152;E9PQ61;E9PBY7	B4DLG2;O75152;E9PQ61;E9PBY7	Zinc finger CCCH domain-containing protein 11A	ZC3H11A	288	+
27.6233	28.0395	28.0054	28.3946	28.34	28.1481				6	6	6	20.1	20.1	20.1	48.099	7.0723e-43	778130000	0.40617	28.0919	2.74174	0.023486	0.037128	-4.13735	1.62919	1.4303	B4DLN1;P52815;B4E1E9;Q9UBX3;Q9UBX3-2	B4DLN1;P52815	39S ribosomal protein L12, mitochondrial	SLC25A10;MRPL12	289	+
23.5559	23.6577	22.8375	23.923	23.1652	23.3101				4	4	4	7.5	7.5	7.5	74.382	1.8734e-12	64740000	0.117661	23.408	0.370151	0.720118	0.753109	-7.05628	0.142596	0.123142	F5H6G7;B4DLV0;Q9BSC4;Q9BSC4-2;H7C1Z3;Q9BSC4-3	F5H6G7;B4DLV0;Q9BSC4;Q9BSC4-2;H7C1Z3	Nucleolar protein 10	NOL10	290	+
21.9077	21.5128	21.1215	22.0176	22.9214	22.145				3	3	3	7.9	7.9	7.9	54.502	7.5753e-11	42167000	0.848581	21.9373	2.31312	0.0469416	0.0671254	-4.8254	1.32844	1.17311	C9J453;O15344-2;B4DLX8;O15344;C9JZJ7	C9J453;O15344-2;B4DLX8;O15344	Midline-1	MID1	291	+
21.0603	21.6044	20.9729	20.286	21.2101	21.1124				5	5	5	5.5	5.5	5.5	116.47	1.0524e-14	22594000	-0.341581	21.0408	-0.85958	0.413074	0.462151	-6.73883	0.383972	0.335216	F8VS23;F5H7B0;F8VNU1;B4DM01;Q15477;F5H6Y7;H7C5N0	F8VS23;F5H7B0;F8VNU1;B4DM01;Q15477;F5H6Y7	Helicase SKI2W	SKIV2L	292	+
28.1064	27.8208	28.0983	28.7675	28.6797	29.142				7	7	7	44.8	44.8	44.8	18.11	5.5607e-30	1576300000	0.85606	28.436	5.11284	0.000704519	0.00214804	-0.49225	3.15211	2.66796	B4DM74;Q02543	B4DM74;Q02543	60S ribosomal protein L18a	RPL18A	293	+
28.516	28.4693	28.3866	28.8088	29.0833	29.0198				13	13	13	49.4	49.4	49.4	38.438	1.7522e-66	2530000000	0.514911	28.7139	4.66751	0.00128356	0.00344405	-1.12507	2.89158	2.46293	Q9Y3F4;B4DNJ6;B0AZV0;H0YH33	Q9Y3F4;B4DNJ6;B0AZV0	Serine-threonine kinase receptor-associated protein	STRAP	296	+
22.4686	22.1699	22.2877	22.625	22.7517	21.1143				3	3	3	13.9	13.9	13.9	34.76	6.7874e-12	59135000	-0.144517	22.2359	-0.323391	0.754035	0.784623	-7.074	0.122608	0.105339	B4DNM4;Q96GD4;C7G535	B4DNM4;Q96GD4	Aurora kinase B	AURKB	297	+
20.8873	21.1272	21.0168	21.3228	21.6769	21.4823				3	3	3	6	6	6	67.045	7.9117e-10	10735000	0.484667	21.2522	1.49628	0.169939	0.207893	-6.02875	0.769708	0.682159	Q5TBH8;B4DNM9;O15228;Q5TBH6	Q5TBH8;B4DNM9;O15228;Q5TBH6	Dihydroxyacetone phosphate acyltransferase	GNPAT	298	+
25.181	24.5307	25.0228	25.3088	25.4853	25.7658				6	6	6	44.9	44.9	44.9	19.796	2.6488e-27	335690000	0.609625	25.2159	2.59902	0.0295668	0.0451054	-4.36821	1.5292	1.34577	B4DNR3;Q96IU4;B4DQI4;F8W9U3;Q96IU4-2	B4DNR3;Q96IU4;B4DQI4;F8W9U3	Abhydrolase domain-containing protein 14B	ABHD14B	299	+
30.268	30.223	29.7564	30.8139	31.0803	31.1216				5	5	5	41	41	41	16.476	2.0053e-59	5802400000	0.92482	30.5437	6.6417	0.000110582	0.000526928	1.46415	3.95631	3.27825	B4DP11;Q15185;B4DP21;B4DDC6;B4DHP2	B4DP11;Q15185;B4DP21	Prostaglandin E synthase 3	PTGES3	301	+
22.5589	22.9116	22.6414	23.4748	23.1468	22.8737				4	4	4	8.1	8.1	8.1	81.83	1.7097e-15	72222000	0.462409	22.9345	1.66041	0.132358	0.166402	-5.80612	0.87825	0.778843	H0Y8B6;B4DP98;O15381;F8W938;O15381-3;O15381-2;B4DMC4;E9PGD8;E7EWK7;E9PH71;E7ERY0	H0Y8B6;B4DP98;O15381;F8W938;O15381-3;O15381-2;B4DMC4	Nuclear valosin-containing protein-like	NVL	304	+
25.2524	25.7546	25.4794	26.0284	26.1622	25.8303				9	9	9	24.2	24.2	24.2	59.36	4.5335e-53	384400000	0.512839	25.7511	2.86177	0.0193654	0.0315045	-3.94258	1.71297	1.50163	F6TTN0;B4DPY8;O94842;B4DYA1;O94900;O15405-2;O15405;B4DQV8;E1P5X0;Q96NM4;G3XAC7;Q96NM4-2	F6TTN0;B4DPY8;O94842	TOX high mobility group box family member 4	TOX4	306	+
25.0818	25.7721	25.2395	25.0444	25.7877	25.2904				4	3	3	22.2	17.8	17.8	20.589	2.3171e-14	310390000	0.0110944	25.3691	0.0452093	0.964961	0.968515	-7.13045	0.0154903	0.0138936	B4DQI6;B4DUA9;Q13595;Q13595-2	B4DQI6;B4DUA9;Q13595;Q13595-2	Transformer-2 protein homolog alpha	TRA2A	312	+
30.4802	30.3118	30.3302	30.9544	31.1677	31.0334				22	22	22	66.2	66.2	66.2	51.872	9.2649e-129	4991400000	0.679325	30.7129	6.82669	9.01694e-05	0.000454495	1.67934	4.04494	3.34247	B4DQJ8;P52209;F5H7U0;F5H0L3;B4DV68	B4DQJ8;P52209;F5H7U0;F5H0L3;B4DV68	6-phosphogluconate dehydrogenase, decarboxylating	PGD	314	+
24.2978	24.4224	22.9831	25.1003	24.9269	24.8977				3	3	3	23.7	23.7	23.7	17.333	2.4797e-10	165080000	1.07628	24.4375	3.09292	0.0133935	0.0231086	-3.56736	1.87311	1.63623	Q9P000-2;B4DQW0;Q9P000;E9PJ95	Q9P000-2;B4DQW0;Q9P000	COMM domain-containing protein 9	COMMD9	315	+	+
26.3735	26.4492	26.1191	27.2542	26.8858	26.9896				14	14	14	36.6	36.6	36.6	58.162	3.4916e-63	885600000	0.730947	26.6785	4.76402	0.00112434	0.0031148	-0.985493	2.9491	2.50657	B4DR31;Q16555;Q8NAN9;E5RFU4;E9PD68;Q14194;Q14194-2;F5GWI3;H0YBT4;Q14195;Q14195-2	B4DR31;Q16555	Dihydropyrimidinase-related protein 2	DPYSL2	317	+
25.6861	25.7552	25.3089	26.4594	26.8417	26.5671				8	8	6	16.4	16.4	12.8	52.264	2.9445e-41	424730000	1.04091	26.1029	6.22383	0.000177999	0.00074256	0.961618	3.74958	3.12927	P61619;B4DR61;P61619-3;F8W776;Q8TC24;Q9H9S3-2;F8W773;Q9H9S3;H7C1Q9;H7C069;A6NK38;F2Z2C7;A6NIF9;C9JJV4;H7C287	P61619;B4DR61;P61619-3	Protein transport protein Sec61 subunit alpha isoform 1	SEC61A1	319	+	+
30.7457	30.4501	30.6474	30.8621	30.9251	31.0892				12	12	10	28.2	28.2	26.1	44.812	5.8624e-78	6201600000	0.345992	30.7867	2.76718	0.0225437	0.0358071	-4.09611	1.64698	1.44603	B4DR70;P35637-2;P35637;H3BPE7	B4DR70;P35637-2;P35637;H3BPE7	RNA-binding protein FUS	FUS	320	+
28.0462	27.6902	27.7188	28.3173	28.2531	28.4024				17	17	17	27.6	27.6	27.6	83.549	9.27e-63	1341800000	0.507494	28.0714	3.76687	0.00471464	0.00965517	-2.48899	2.32655	2.01524	Q02809;B4DR87;E7EWK8;Q5JXB9;Q5JXB8;Q5JXB7	Q02809;B4DR87	Procollagen-lysine,2-oxoglutarate 5-dioxygenase 1	PLOD1	323	+
23.1959	23.3465	23.4142	24.1932	24.3512	23.6722				6	6	6	8.8	8.8	8.8	82.364	2.1494e-15	84936000	0.754212	23.6955	2.95107	0.0167861	0.028009	-3.79756	1.77505	1.5527	Q5JVZ5;Q96JJ3;B4DRL5;F5GZP8;Q7Z5G9;H0YEH5;B4DZ20;Q5JVZ8;H0YCM7;Q5JW01;Q5JVZ4;H7C0S6;H7C3P3;Q92556-3;B4DJV6;Q92556	Q5JVZ5;Q96JJ3;B4DRL5;F5GZP8;Q7Z5G9;H0YEH5;B4DZ20;Q5JVZ8;H0YCM7	Engulfment and cell motility protein 2	ELMO2	325	+
24.2364	24.9469	23.337	23.8361	24.2258	23.581				8	8	8	27.4	27.4	27.4	34.458	6.208e-33	82604000	-0.290359	24.0265	-0.773886	0.459505	0.506357	-6.8108	0.337709	0.295543	D6RH20;G5EA06;Q92552;B4DRT2;D6RJC7;E5RJ73	D6RH20;G5EA06;Q92552;B4DRT2;D6RJC7	28S ribosomal protein S27, mitochondrial	MRPS27	326	+
22.0376	21.8464	20.9585	22.1384	21.8848	22.3359				5	5	5	9.6	9.6	9.6	55.76	2.6836e-09	18429000	0.507623	21.8667	1.37459	0.203618	0.244566	-6.18497	0.691184	0.611605	G3V1P0;B4DS22;Q9P215	G3V1P0;B4DS22;Q9P215	Pogo transposable element with KRAB domain	POGK	330	+
20.8106	20.8769	20.6699	20.9678	21.6125	20.9877				3	3	3	6.1	6.1	6.1	79.05	2.0672e-11	13289000	0.404444	20.9874	1.14471	0.282836	0.328757	-6.45572	0.548465	0.483125	B4DS55;F5H5U7;Q96JG6;Q75N11;H0Y7Q2;Q5JPD9;H7BZP1	B4DS55;F5H5U7;Q96JG6;Q75N11;H0Y7Q2;Q5JPD9	Coiled-coil domain-containing protein 132	CCDC132;FLJ20097;DKFZp313I2429	333	+
23.6452	24.0157	23.0857	20.9416	24.0012	24.1231				3	3	3	17.2	17.2	17.2	34.463	8.8196e-18	172700000	-0.558484	23.3017	-0.681307	0.516813	0.561501	-6.87728	0.286667	0.250649	O14773-2;B4DSE2;O14773	O14773-2;B4DSE2;O14773	Tripeptidyl-peptidase 1	TPP1	334	+
23.243	22.8783	23.0019	24.3272	23.0868	24.9465				4	3	3	6.3	4.4	4.4	88.327	1.3434e-20	109220000	1.08102	23.581	2.42119	0.0394847	0.0576922	-4.65444	1.40357	1.23888	B4DSN4;Q8NHM5-2;E7ET57;Q8NHM5;Q8NHM5-4;Q8NHM5-3;E7EML5	B4DSN4;Q8NHM5-2;E7ET57;Q8NHM5;Q8NHM5-4;Q8NHM5-3;E7EML5	Lysine-specific demethylase 2B	KDM2B	336	+
26.2385	26.2513	26.3528	26.3084	26.5819	26.32				14	14	14	37.7	37.7	37.7	50.775	1.1189e-52	702350000	0.123781	26.3421	0.849457	0.418383	0.467491	-6.74766	0.378426	0.330226	B4DT35;Q7Z3B4;E7EUM5;Q7Z3B4-2	B4DT35;Q7Z3B4;E7EUM5;Q7Z3B4-2	Nucleoporin p54	NUP54	337	+
24.4911	24.4578	24.2133	25.1303	24.9159	24.77				3	3	3	22.9	22.9	22.9	11.802	2.521e-12	145650000	0.552809	24.6629	2.87608	0.0189263	0.0309638	-3.91935	1.72293	1.50915	I3L295;Q96K24;B4DT74;Q9H3L2;O75352;Q1HDL3;I3L1D2;I3L4E0	I3L295;Q96K24;B4DT74;Q9H3L2;O75352;Q1HDL3;I3L1D2;I3L4E0	Mannose-P-dolichol utilization defect 1 protein	MPDU1;HBEBP2BPA	338	+
31.7299	31.9017	31.8445	32.5978	32.481	32.4249				12	12	10	45.7	45.7	37.1	23.811	5.1255e-53	17088000000	0.677562	32.1633	6.94381	7.9403e-05	0.000417105	1.81333	4.10016	3.37975	H0YA96;H0Y8G5;H7BXN2;Q14103-4;B4DTC3;Q14103-3;Q14103-2;Q14103;D6RAF8;F5H6R6;D6RF44;D6RBQ9;D6RD83	H0YA96;H0Y8G5;H7BXN2;Q14103-4;B4DTC3;Q14103-3;Q14103-2;Q14103;D6RAF8;F5H6R6;D6RF44	Heterogeneous nuclear ribonucleoprotein D0	HNRNPD	339	+
24.7345	24.0148	24.1688	24.9063	24.4549	24.9465				4	4	4	13.4	13.4	13.4	38.944	1.3846e-26	163610000	0.464755	24.5378	1.78356	0.109311	0.139887	-5.63129	0.961336	0.854222	F5H260;B4DTT0;H7C3P4;B4DYH8;P15586;F6S8M0;F5H4C6;H0YFA9	F5H260;B4DTT0;H7C3P4;B4DYH8;P15586;F6S8M0;F5H4C6	N-acetylglucosamine-6-sulfatase	GNS	342	+
26.3493	26.2147	26.1756	27.0293	26.9527	27.2926				7	7	7	34.6	34.6	34.6	36.248	3.4874e-36	816010000	0.846626	26.6691	5.61321	0.000371378	0.0012968	0.184343	3.43018	2.88713	B4DU58;P40121;B8ZZS7;E7ENU9;B8ZZL6;H7C0X8;REV__B8ZZL6;REV__E7ENU9;REV__B4DU58;REV__B8ZZS7;REV__P40121	B4DU58;P40121;B8ZZS7;E7ENU9	Macrophage-capping protein	CAPG	343	+
28.8452	28.8639	29.0133	29.3297	29.4433	29.3224				19	19	11	55.9	55.9	33.1	58.617	3.2663e-96	1857000000	0.458984	29.1364	4.17089	0.00259264	0.00592137	-1.86404	2.58626	2.22758	B4DUD5;P33240-2;P33240;E7EWR4;E9PID8	B4DUD5;P33240-2;P33240;E7EWR4;E9PID8	Cleavage stimulation factor subunit 2	CSTF2	344	+
23.6623	23.7643	23.7439	24.3646	24.0892	24.254				3	3	3	11.7	11.7	11.7	40.215	3.6702e-19	90308000	0.513772	23.9798	2.41759	0.039647	0.0578904	-4.65944	1.40179	1.23739	B4DUN1;P18615;A2ABK4;A2ABK3;E9PD43;A2ABK2;A2ABK1;B4DYX9;E7ENC7;E7EWR7	B4DUN1;P18615;A2ABK4;A2ABK3;E9PD43;A2ABK2;A2ABK1;B4DYX9	Negative elongation factor E	RDBP	347	+
26.055	25.7607	26.1515	26.7129	26.4876	26.9914				9	9	9	40.4	40.4	40.4	29.188	1.6714e-37	498160000	0.742886	26.3601	3.77999	0.00462239	0.00950642	-2.46841	2.33513	2.02198	B4DUS9;O95861;A6NF51;C9JI50;O95861-2;B4DPS5;F8VVW8;F8VZG4;F8W1J0	B4DUS9;O95861;A6NF51;C9JI50;O95861-2;B4DPS5	3(2),5-bisphosphate nucleotidase 1	BPNT1	349	+
25.6373	25.334	25.0719	25.4897	25.6397	25.6535				6	6	6	17.4	17.4	17.4	48.876	2.5462e-30	398360000	0.248161	25.4709	1.35778	0.208695	0.249996	-6.20589	0.680488	0.602068	F8VRR3;G3XA91;B4DUX5;F8VQZ7;P50579;G3V1U3;F8VZX9;F8VY03	F8VRR3;G3XA91;B4DUX5;F8VQZ7;P50579	Methionine aminopeptidase;Methionine aminopeptidase 2	METAP2	350	+
28.8742	28.5884	28.4597	28.8241	29.1846	29.3528				26	26	26	44.7	44.7	44.7	85.134	2.1568e-123	3009400000	0.481448	28.8806	2.98489	0.0159041	0.0267522	-3.74264	1.79849	1.57264	B4DV79;P55884;F8W8C8;P55884-2;C9JQN7;C9JZG1	B4DV79;P55884;F8W8C8;P55884-2	Eukaryotic translation initiation factor 3 subunit B	EIF3B	353	+
26.7734	26.4763	26.837	27.3339	27.4578	27.3114				12	12	12	31.8	31.8	31.8	45.728	3.631e-49	699280000	0.673245	27.0318	4.44301	0.00175595	0.00438986	-1.4549	2.75549	2.35755	E9PDK5;B4DVE7;P50995;E9PDS7;H0Y6E1;Q5T0G9	E9PDK5;B4DVE7;P50995	Annexin;Annexin A11	ANXA11	355	+
27.2639	26.6849	27.2783	27.8471	27.9282	27.8573				16	16	16	18.6	18.6	18.6	103.64	1.8856e-83	1020400000	0.802895	27.4768	4.31558	0.00210463	0.00502623	-1.64524	2.67682	2.29876	B4DVQ5;F5H4V1;H3BRV0;Q99613;B5ME19;B4DRU0;B4DVU3;C9J1F3;B4DDN4;H3BPE3;H3BPE4	B4DVQ5;F5H4V1;H3BRV0;Q99613;B5ME19;B4DRU0;B4DVU3;C9J1F3;B4DDN4	Eukaryotic translation initiation factor 3 subunit C	EIF3C;EIF3CL	359	+
23.2016	23.3098	23.0511	23.6966	23.6694	23.3203				6	6	6	22.1	22.1	22.1	40.658	9.1068e-19	98436000	0.375849	23.3747	1.55989	0.154369	0.190773	-5.944	0.81144	0.719482	B4DWA1;F8W878;Q9UQB8-3;Q9UQB8-5;Q9UQB8-4;Q9UQB8-6;Q9UQB8-2;Q9UQB8;I3L4C2;I3L2M4;I3L0Y9;I3L3C6;I3L4A3;I3L1C8	B4DWA1;F8W878;Q9UQB8-3;Q9UQB8-5;Q9UQB8-4;Q9UQB8-6;Q9UQB8-2;Q9UQB8;I3L4C2;I3L2M4	Brain-specific angiogenesis inhibitor 1-associated protein 2	BAIAP2	360	+
20.7099	21.2779	21.425	21.7014	21.2767	21.6897				6	6	6	13.9	13.9	13.9	54.724	9.4223e-17	22550000	0.419391	21.347	1.15684	0.278107	0.324123	-6.44231	0.555788	0.48929	B4DXI5;E9PEN4;B4DWI1;Q9UJ83;B3KPX4;C9J306;C9JJM7	B4DXI5;E9PEN4;B4DWI1;Q9UJ83;B3KPX4	2-hydroxyacyl-CoA lyase 1	HACL1;PHYH2	361	+
25.4909	25.2236	25.306	25.8079	25.7805	25.7887				6	6	3	34.9	34.9	13.8	26.054	4.1231e-34	299050000	0.453524	25.5663	2.84815	0.0197931	0.0320572	-3.96469	1.70349	1.49407	B4DWU3;E9PMG2;P50897;E9PP28;E9PK48;P50897-2	B4DWU3;E9PMG2;P50897;E9PP28;E9PK48	Palmitoyl-protein thioesterase 1	PPT1	364	+
26.4733	26.0048	26.6859	26.6521	26.6147	25.966				5	5	5	32.3	32.3	32.3	18.565	2.5327e-20	469620000	0.0236473	26.3996	0.0958412	0.925817	0.934823	-7.1265	0.0334746	0.0292708	B4DWW1;P40616;B4DZG7;F8VYN9;F8VP99;F8W1Z8;F8VP63	B4DWW1;P40616;B4DZG7;F8VYN9	ADP-ribosylation factor-like protein 1	ARL1	365	+
26.5936	26.7247	26.7297	27.0766	27.3587	27.3115				11	11	11	31.4	31.4	31.4	36.085	2.0037e-41	1044900000	0.567586	26.9658	4.11373	0.0028176	0.00633887	-1.95123	2.55012	2.19799	Q96KB5;B4DX68;E5RIE1	Q96KB5;B4DX68	Lymphokine-activated killer T-cell-originated protein kinase	PBK	367	+
25.0701	25.3326	24.3569	25.2547	25.2918	25.0982				8	8	8	18.2	18.2	18.2	56.355	9.8417e-32	273400000	0.296985	25.067	1.22849	0.25145	0.296223	-6.36102	0.599549	0.528382	B4DXK8;Q8TED0;H0Y8P4;B4DU75;D6RF65	B4DXK8;Q8TED0;H0Y8P4;B4DU75	U3 small nucleolar RNA-associated protein 15 homolog	UTP15	369	+
24.5921	24.3336	24.3642	25.1756	25.1576	25.3712				6	6	3	11.9	11.9	6.6	50.99	5.6969e-17	175180000	0.806236	24.8324	4.31207	0.00211523	0.00504508	-1.65052	2.67464	2.29713	E7EU85;E9PFF5;P51114-3;P51114-2;B4DXZ6;P51114;C9JZE0;C9JY20	E7EU85;E9PFF5;P51114-3;P51114-2;B4DXZ6;P51114	Fragile X mental retardation syndrome-related protein 1	FXR1	372	+
31.1239	31.0532	31.0931	31.3529	31.6875	31.4904				13	13	13	40.5	40.5	40.5	28.916	2.8275e-69	10891000000	0.421763	31.3002	3.97684	0.00344544	0.00742933	-2.16174	2.46276	2.12905	G3V4W0;B4DY08;G3V4C1;P07910-2;G3V576;B2R603;G3V2Q1;P07910;P07910-4;G3V2D6;P07910-3;G3V555;G3V5V7;G3V575;G8JL89;O60812;G3V5X6;G3V3K6;G3V251;B4DSU6;G3V4M8;G3V2H6;Q569J8	G3V4W0;B4DY08;G3V4C1;P07910-2;G3V576;B2R603;G3V2Q1;P07910;P07910-4;G3V2D6;P07910-3;G3V555;G3V5V7;G3V575;G8JL89;O60812	Heterogeneous nuclear ribonucleoproteins C1/C2;Heterogeneous nuclear ribonucleoprotein C-like 1	HNRNPC;HNRNPCL1	373	+
25.4186	25.0367	25.7546	26.346	26.3297	26.5233				11	11	11	15.7	15.7	15.7	99.96	1.5995e-39	394330000	0.997307	25.9018	4.55114	0.00150856	0.00390808	-1.29515	2.82144	2.40804	Q9H0D6-2;B4DZC3;Q9H0D6	Q9H0D6-2;B4DZC3;Q9H0D6	5-3 exoribonuclease 2	XRN2	375	+
27.3629	27.5079	27.3698	27.9231	27.8953	27.8427				14	14	14	17.8	17.8	17.8	99.045	7.7135e-49	767370000	0.475058	27.6503	4.2572	0.00228856	0.00537326	-1.73319	2.64044	2.26976	B4DZI8;P35606;D6RBZ7;D6RCL6;D6RBG7;D6RBT6;D6R997	B4DZI8;P35606	Coatomer subunit beta	COPB2	376	+
28.1531	28.0051	28.1327	28.903	28.767	28.5891				16	16	16	44	44	44	51.311	4.9935e-79	1678000000	0.657484	28.425	5.3083	0.000546331	0.00175824	-0.223629	3.26254	2.75492	B4DZM8;Q16401;F2Z3J2;Q4VXH0	B4DZM8;Q16401	26S proteasome non-ATPase regulatory subunit 5	PSMD5	377	+
25.2747	25.2363	25.1281	25.9589	25.9186	25.8753				9	9	9	22.4	22.4	22.4	63.261	1.1157e-34	319250000	0.705978	25.5653	4.73436	0.00117088	0.00320467	-1.02825	2.93149	2.49422	B4DZR9;Q9UQR0;B4DRC2;H0Y6S1	B4DZR9;Q9UQR0;B4DRC2	Sex comb on midleg-like protein 2	SCML2	378	+
25.3418	24.939	25.8388	25.9834	26.0461	25.7156				3	3	3	13.1	13.1	13.1	23.408	6.2911e-09	452980000	0.542427	25.6444	2.153	0.0607648	0.0840262	-5.07627	1.21635	1.07559	P11234;Q6ZS74;B4E040;C9J6B1;C9JQB3;P11233;F8WEQ6;C9JPE8;C9JYR1;H7C3P7	P11234;Q6ZS74;B4E040;C9J6B1;C9JQB3;P11233	Ras-related protein Ral-B;Ras-related protein Ral-A	RALB;RALA	379	+
24.0813	23.972	23.9776	24.0985	24.182	23.7284				3	3	3	18.9	18.9	18.9	20.838	1.6639e-08	180480000	-0.00624611	24.0066	-0.0285523	0.977866	0.980114	-7.13113	0.00972078	0.00872355	E9PI38;E9PQS6;E9PKV4;Q96CP1;Q2TAM5;E9PKH5;B4E082;Q04206-2;Q04206-3;Q04206-4;Q04206;E9PRX2;E9PMD5	E9PI38;E9PQS6;E9PKV4;Q96CP1;Q2TAM5;E9PKH5;B4E082;Q04206-2;Q04206-3;Q04206-4;Q04206	Transcription factor p65	RELA	381	+
23.8965	24.1155	24.4717	24.3079	24.7803	24.3766				4	4	4	15.3	15.3	15.3	33.435	2.5432e-14	199190000	0.32781	24.3249	1.33605	0.215418	0.257251	-6.23269	0.666718	0.589643	G3XAN4;B4E0K2;Q15629	G3XAN4;B4E0K2;Q15629	Translocating chain-associated membrane protein 1	TRAM1	382	+
23.3141	23.0877	20.8116	23.6771	24.1017	24.3406				4	4	4	27.1	27.1	27.1	19.478	3.5043e-12	94845000	1.63848	23.2213	2.69429	0.0273204	0.04227	-4.25137	1.56351	1.37397	B4E0V0;B4E1D7;Q9NVS9;B4E152	B4E0V0;B4E1D7;Q9NVS9;B4E152	Pyridoxine-5-phosphate oxidase	PNPO	383	+	+
26.8911	26.5427	26.5397	26.9178	27.1459	27.1703				9	9	4	31.6	31.6	18.9	43.867	9.4594e-45	629960000	0.421619	26.8679	2.76957	0.022457	0.0356954	-4.09222	1.64865	1.44739	Q8NBY1;Q9P289;B4E0Y9;Q9P289-2;Q9P289-3;C9JDH9;C9J6L2;C9JCC0;C9J232;H7C279;B7Z9K1;F5H0B2;A8K6Z3;O00506;C9JJV0	Q8NBY1;Q9P289;B4E0Y9;Q9P289-2;Q9P289-3	Serine/threonine-protein kinase MST4	MST4	385	+
25.3945	25.4338	25.8294	25.3005	26.2773	25.8788				3	3	3	21.9	21.9	21.9	17.033	1.3415e-15	140280000	0.267103	25.6858	1.01862	0.335866	0.383244	-6.58876	0.473834	0.416525	B4E1G1;Q9BUN8-2;Q9BUN8;E5RGY0	B4E1G1;Q9BUN8-2;Q9BUN8;E5RGY0	Derlin-1	DERL1	388	+
21.2905	21.386	21.7826	20.6775	20.7725	20.6804				3	3	3	10.9	10.9	10.9	52.109	4.8726e-08	24529000	-0.775529	21.0984	-2.2647	0.0507587	0.0717367	-4.90176	1.29449	1.14426	B4E1H5;Q12834	B4E1H5;Q12834	Cell division cycle protein 20 homolog	CDC20	389	+
24.9425	24.9198	24.8725	25.2078	25.1689	25.4461				4	4	4	12.5	12.5	12.5	44.118	5.0638e-12	163600000	0.364103	25.093	2.07138	0.0692682	0.094214	-5.20212	1.15947	1.02588	B4E1N1;Q6NXE6-2;Q6NXE6;F5H4P3;F5GYG2;F5H6J3;F5GWV0;H0YGL0;H0YH65;F5H2X2;F5H2K4;F5GWK8	B4E1N1;Q6NXE6-2;Q6NXE6;F5H4P3;F5GYG2;F5H6J3;F5GWV0	Armadillo repeat-containing protein 6	ARMC6	391	+
22.2052	22.179	22.282	22.0772	22.2473	22.1963				4	4	4	11.3	11.3	11.3	69.65	1.0368e-27	40358000	-0.0473926	22.1979	-0.169921	0.868957	0.88582	-7.11562	0.0610019	0.0526547	B4E1W4;E7EU88;Q9P2N6-6;Q9P2N6-5;Q9P2N6-4;Q9P2N6-3;Q9P2N6;C9J5A4;C9J491;Q9P2N6-8;F8W894;Q9P2N6-2;C9JF16	B4E1W4;E7EU88;Q9P2N6-6;Q9P2N6-5;Q9P2N6-4;Q9P2N6-3;Q9P2N6;C9J5A4;C9J491;Q9P2N6-8;F8W894;Q9P2N6-2	KAT8 regulatory NSL complex subunit 3	KANSL3	392	+
29.5751	29.2877	28.9437	30.287	29.0366	29.8244				6	5	5	48.4	48.4	48.4	14.203	4.1253e-26	3425600000	0.449389	29.4925	1.42473	0.19577	0.23605	-6.12059	0.708255	0.626997	B4E241;P84103	B4E241;P84103	Serine/arginine-rich splicing factor 3	SRSF3	393	+
24.4773	24.5262	24.4101	24.9891	25.0227	24.7974				8	8	5	11.8	11.8	8.8	98.383	2.7384e-43	103100000	0.466479	24.7037	2.62573	0.028318	0.0435508	-4.32509	1.54794	1.361	B4E2G8;P35221;F6XBD8;P35221-2;F8W845;G3XAM7;E5RGY7;E5RGY6;E5RG03;E5RIC3;E5RIB1;Q8N1C0;E5RFM3;E5RJL0;E5RIE0;E5RHV7;E5RJ41;E5RJZ2;E5RIT8;H0YBB8;A6NKP0;REV__Q9P2T0-2;REV__Q9P2T0	B4E2G8;P35221;F6XBD8;P35221-2;F8W845;G3XAM7	Catenin alpha-1	CTNNA1	395	+
22.735	23.2757	21.9876	23.0187	20.747	22.8073				3	3	3	16.5	16.5	16.5	25.964	3.6791e-16	58404000	-0.472152	22.4286	-0.75304	0.472706	0.519535	-6.82574	0.325409	0.284385	B4E2V5;P27105;B1AM77;Q8TAV4-2;Q8TAV4	B4E2V5;P27105;B1AM77	Erythrocyte band 7 integral membrane protein	STOM	402	+
29.3407	29.5493	29.4875	29.9751	30.0158	29.9137				18	18	18	50.4	50.4	50.4	48.879	6.0099e-83	3840000000	0.510603	29.7137	5.08145	0.00073426	0.00222009	-0.535914	3.13415	2.65363	B4E2W0;P55084;F5GZQ3;B5MD38;C9JEY0;C9JE81;C9K0M0	B4E2W0;P55084;F5GZQ3;B5MD38	Trifunctional enzyme subunit beta, mitochondrial;3-ketoacyl-CoA thiolase	HADHB	403	+
22.0838	22.2804	22.0533	22.2888	22.3171	21.5678				4	4	4	7.2	7.2	7.2	68.689	6.9167e-15	60711000	-0.0802341	22.0984	-0.249159	0.809019	0.833882	-7.09732	0.0920414	0.0788953	Q8N6R0-3;Q8N6R0-4;B4E2X3;Q8N6R0;Q8N6R0-1;Q8N6R0-2;H3BLW2	Q8N6R0-3;Q8N6R0-4;B4E2X3;Q8N6R0;Q8N6R0-1	Methyltransferase-like protein 13	METTL13	406	+
24.6737	25.0993	24.4691	25.1017	25.6101	25.0595				5	4	4	25.4	20.5	20.5	31.321	2.116e-24	249250000	0.511227	25.0019	2.27784	0.0496933	0.0704136	-4.88107	1.3037	1.15234	B4E329;E7EMY2;O60256;B7ZKZ1;E7EPA1;I3L4G9;C9JDU5;C9JJS3;C9K0K7;I3L0S1;C9JDH0;E7EW35	B4E329;E7EMY2;O60256;B7ZKZ1;E7EPA1	Phosphoribosyl pyrophosphate synthase-associated protein 2	PRPSAP2	408	+
27.5728	27.45	27.4979	28.029	28.123	28.1694				11	11	10	36.7	36.7	33.7	38.685	1.9724e-58	1420600000	0.601688	27.8071	5.15609	0.000665664	0.00205836	-0.432337	3.17674	2.68648	B4E3A8;P30740;B4DNT0	B4E3A8;P30740;B4DNT0	Leukocyte elastase inhibitor	SERPINB1	409	+
20.9354	19.9999	21.2675	22.5668	21.7813	21.6206				5	5	5	6.7	6.7	6.7	105.82	1.8225e-15	19773000	1.25559	21.3623	2.74635	0.0233123	0.0368935	-4.12988	1.63241	1.43305	B4E3L3;Q96RU2-2;Q96RU2;G3V1N5;H0YFT9;Q6NZX9;H0YFA0;H0YFD7;H0YFX3;H0YG96	B4E3L3;Q96RU2-2;Q96RU2;G3V1N5	Ubiquitin carboxyl-terminal hydrolase;Ubiquitin carboxyl-terminal hydrolase 28	USP28	411	+	+
24.6547	24.5893	24.4464	24.8831	25.3542	24.3905				5	5	5	5.4	5.4	5.4	134.86	3.3453e-14	191700000	0.313522	24.7195	1.25867	0.240868	0.284989	-6.32576	0.618221	0.545172	E9PGC1;E9PFN4;Q9Y6M7;B5M453;E9PDL9;B6DY52;Q9Y6M7-4;Q9Y6M7-3;C9JRP1;Q9Y6M7-2;B5M452;B2CI53;D3K174;B6DY53;Q9Y6M7-5;F8W7E6;H7C3C4	E9PGC1;E9PFN4;Q9Y6M7;B5M453;E9PDL9;B6DY52;Q9Y6M7-4;Q9Y6M7-3;C9JRP1;Q9Y6M7-2;B5M452;B2CI53;D3K174;B6DY53;Q9Y6M7-5;F8W7E6;H7C3C4	Sodium bicarbonate cotransporter 3	SLC4A7	414	+
24.8677	24.7354	25.2041	25.3118	24.7922	24.8192				5	5	5	7.8	7.8	7.8	102.44	2.5353e-20	122810000	0.039714	24.9553	0.170338	0.868639	0.885703	-7.11554	0.0611608	0.052712	B5MCW9;Q9HC35;B5MBZ0;F2Z2B5	B5MCW9;Q9HC35;B5MBZ0	Echinoderm microtubule-associated protein-like 4	EML4	416	+
26.0498	26.1445	25.9845	26.5109	26.3087	26.4924				14	14	13	30.4	30.4	28.6	65.225	7.1222e-75	582010000	0.379346	26.2485	2.65868	0.0268512	0.0416475	-4.27184	1.57104	1.38041	Q86YP4-2;Q86YP4;B5MC40;B4DKZ7;H7C3H1;F5H7D9;C9JMI3;C9JGN4;C9JHD7;C9JJK9;C9JVY3	Q86YP4-2;Q86YP4;B5MC40;B4DKZ7;H7C3H1;F5H7D9	Transcriptional repressor p66-alpha	GATAD2A	418	+
25.6121	25.8811	25.4264	26.3069	26.4531	26.7068				11	11	11	22.9	22.9	22.9	66.077	1.8218e-35	601400000	0.850772	26.0643	4.86061	0.000986101	0.00280091	-0.847146	3.00608	2.5527	B5MCF9;O00541-2;O00541;B3KXD6;C9JXJ1;H7C267	B5MCF9;O00541-2;O00541;B3KXD6	Pescadillo homolog	PES1	421	+
31.3185	30.9535	31.1826	31.6638	31.5663	31.6404				12	12	12	40.5	40.5	40.5	47.837	1.1385e-84	8521200000	0.47358	31.3876	3.8336	0.00426459	0.00885694	-2.38444	2.37012	2.05272	B7Z254;Q15084;F8WA83;B5MCQ5;Q15084-2	B7Z254;Q15084;F8WA83;B5MCQ5;Q15084-2	Protein disulfide-isomerase A6	PDIA6	423	+
24.678	24.4626	24.1499	25.0147	25.4954	25.3468				8	8	8	12.5	12.5	12.5	95.361	6.8222e-24	250160000	0.856993	24.8578	4.04979	0.00309417	0.00682032	-2.04927	2.50946	2.1662	B5MCW3;Q9H0E9-2;H7C128;H7C179;Q9H0E9-4;H7C127;Q9H0E9;F8W820;F8WBH2;C9JV05;Q9H0E9-3;H0Y2L9;F8WDX5;D6RID0;F8WCS7;H7C2P4	B5MCW3;Q9H0E9-2;H7C128;H7C179;Q9H0E9-4;H7C127;Q9H0E9;F8W820	Bromodomain-containing protein 8	BRD8	426	+
32.1771	31.7899	32.5505	32.5477	32.4472	32.6492				11	11	11	45.4	45.4	45.4	24.423	2.265e-58	19377000000	0.376808	32.3606	1.82764	0.105025	0.135156	-5.57322	0.978709	0.869166	P62826;B5MDF5;F5H018;H0YFC6;B4DV51	P62826;B5MDF5;F5H018;H0YFC6	GTP-binding nuclear protein Ran	RAN	428	+
21.9863	22.2046	21.7602	22.7069	22.8313	22.4136				3	3	3	15.1	15.1	15.1	29.14	9.8887e-16	54622000	0.668216	22.317	2.31969	0.0464455	0.0664596	-4.815	1.33306	1.17744	B5MDQ4;Q92600;B7Z1E5	B5MDQ4;Q92600;B7Z1E5	Cell differentiation protein RCD1 homolog	RQCD1	429	+
26.6648	26.8923	26.5679	27.216	27.3673	27.1399				8	8	7	23.8	23.8	22.3	50.576	1.6418e-33	718740000	0.534258	26.9746	4.07532	0.00298041	0.0065929	-2.01006	2.52572	2.18092	B5ME91;Q53EL6;Q5VZS7;Q9UBN4-6;Q9UBN4-4;Q9UBN4-3;Q9UBN4-2;Q9UBN4;Q9UBN4-5	B5ME91;Q53EL6	Programmed cell death protein 4	PDCD4	431	+
19.9567	20.3292	20.8707	21.2059	21.3975	20.8799				3	3	3	5.1	5.1	5.1	120.96	2.8698e-07	19011000	0.775959	20.7735	1.94848	0.0842726	0.111478	-5.38846	1.07431	0.952809	E7ESU0;O94966-4;O94966-3;O94966;E7EST9;B5MEG5;E7EN22;E7ETS0;E9PEG8;C9J8M4;O94966-2	E7ESU0;O94966-4;O94966-3;O94966;E7EST9;B5MEG5;E7EN22;E7ETS0;E9PEG8	Ubiquitin carboxyl-terminal hydrolase;Ubiquitin carboxyl-terminal hydrolase 19	USP19	434	+
20.35	20.2026	20.344	20.1981	20.8623	19.6278				4	4	4	2.8	2.8	2.8	211.18	9.2276e-16	17089000	-0.069004	20.2639	-0.160711	0.87599	0.891739	-7.1173	0.0575009	0.0497624	Q6YHU6-3;B6ZDQ0;Q6YHU6;H0Y3V5;Q6YHU6-2;C9JJB1;Q6YHU6-4;C9JER1;H7BYZ4;B5MC89;Q8IY32;Q6YHU6-5	Q6YHU6-3;B6ZDQ0;Q6YHU6;H0Y3V5;Q6YHU6-2;C9JJB1;Q6YHU6-4;C9JER1	Thyroid adenoma-associated protein	THADA	435	+
23.4083	22.7463	23.8775	24.0159	23.4145	24.1738				3	3	3	3.6	3.6	3.6	85.576	4.3836e-08	81031000	0.52482	23.6066	1.4384	0.185298	0.224729	-6.10407	0.732129	0.648341	B7WP74;Q9HCG8;B7WP27	B7WP74;Q9HCG8;B7WP27	Pre-mRNA-splicing factor CWC22 homolog	CWC22	436	+
28.2963	28.4877	28.6822	28.7962	29.0387	28.9851				9	9	9	59.3	59.3	59.3	13.133	5.5239e-35	1892400000	0.452543	28.7145	3.18278	0.0116191	0.0204845	-3.42183	1.93483	1.68857	Q15370;B7WPD3;B8ZZU8;I3L0M9	Q15370;B7WPD3;B8ZZU8;I3L0M9	Transcription elongation factor B polypeptide 2	TCEB2	437	+
21.3929	21.004	21.5393	23.0216	22.8447	21.8266				5	5	5	7.1	7.1	7.1	95.196	1.9142e-13	30417000	1.2527	21.9382	3.16472	0.011955	0.0209332	-3.45105	1.92245	1.67916	Q32P44;B7WPE2;G3V195;G3V1D0;H0Y3M3;Q32P44-2;H7C355	Q32P44;B7WPE2;G3V195;G3V1D0;H0Y3M3;Q32P44-2	Echinoderm microtubule-associated protein-like 3	EML3	438	+	+
26.3262	26.3986	26.1061	27.0275	27.0851	27.3985				14	13	13	41.1	39.8	39.8	56.466	4.0143e-53	1208500000	0.895135	26.7236	5.78152	0.000301749	0.00111023	0.403822	3.52035	2.95459	Q5JB52;B7WPG3;Q8WVV9-4;C9J9G0;Q8WVV9;H7C464;H7C0J6;C9JJZ7;H7BXH8;Q8WVV9-3;Q8WVV9-2;C9IYN3	Q5JB52;B7WPG3;Q8WVV9-4;C9J9G0;Q8WVV9	Heterogeneous nuclear ribonucleoprotein L-like	HNRPLL	439	+
27.7717	28.0392	27.6075	28.2257	28.1914	28.3184				18	18	18	39.4	39.4	39.4	64.735	1.6327e-89	1508000000	0.440824	28.0256	3.45083	0.00764218	0.0143806	-2.9903	2.11678	1.84222	B7Z1R5;P38606;B7Z2V6;C9JA17;C9JVW8	B7Z1R5;P38606;B7Z2V6	V-type proton ATPase catalytic subunit A	ATP6V1A	441	+
21.8062	22.5896	22.8743	24.0935	23.1664	22.8612				3	3	3	15.4	15.4	15.4	24.852	1.4405e-12	64913000	0.951079	22.8988	2.2734	0.0500507	0.070897	-4.88807	1.30059	1.14937	Q9NP50;B7Z287;Q9NP50-2;F5H6U2;F5GZ82	Q9NP50;B7Z287;Q9NP50-2	Protein FAM60A	FAM60A	443	+
31.0566	30.9712	31.1979	31.9562	31.7106	31.7666				29	29	28	68.9	68.9	66.2	60.021	2.6243e-190	14213000000	0.73739	31.4433	6.00775	0.000229628	0.000893964	0.692517	3.63897	3.04868	B7Z2S5;Q16881-4;Q16881-3;Q16881;E7ESI6;B2R5P6;Q16881-5;E2QRB9;Q16881-2;E9PNQ6;E7EW10;Q16881-6;E9PIR7;F5H780;E9PMY9;E9PKD3;E9PIZ5;E9PLT3;E9PKI4;E9PQI3;E9PRI8;E9PJU2	B7Z2S5;Q16881-4;Q16881-3;Q16881;E7ESI6;B2R5P6;Q16881-5;E2QRB9;Q16881-2;E9PNQ6;E7EW10;Q16881-6;E9PIR7;F5H780;E9PMY9	Thioredoxin reductase 1, cytoplasmic	TXNRD1	445	+
22.6176	22.8749	22.7835	24.6309	24.2303	23.2961				7	3	3	29.9	13.8	13.8	42.707	4.0795e-60	147400000	1.29471	23.4054	3.70251	0.00519659	0.0104604	-2.59029	2.28428	1.98045	B7Z2X9;P09104;F5H0C8	B7Z2X9;P09104;F5H0C8	Enolase;Gamma-enolase	ENO2	446	+	+
22.7257	22.4806	22.3784	22.9627	22.582	22.7276				3	3	3	9.1	9.1	9.1	50.324	1.4615e-11	86200000	0.230584	22.6428	0.83448	0.426325	0.475026	-6.76058	0.370259	0.323283	B7Z3A7;P54750-3;P54750-8;P54750-9;P54750-2;P54750-6;P54750;P54750-7;P54750-4;P54750-5	B7Z3A7;P54750-3;P54750-8;P54750-9;P54750-2;P54750-6;P54750;P54750-7;P54750-4;P54750-5	Calcium/calmodulin-dependent 3,5-cyclic nucleotide phosphodiesterase 1A	PDE1A	450	+
25.1343	25.5466	24.6064	25.2309	25.9686	25.4574				4	4	4	28.5	28.5	28.5	18.033	7.4841e-34	470480000	0.458301	25.3236	1.73128	0.1186	0.150537	-5.70624	0.925915	0.822356	B7Z3E2;O00743-2;O00743;O00743-3	B7Z3E2;O00743-2;O00743;O00743-3	Serine/threonine-protein phosphatase 6 catalytic subunit	PPP6C	452	+
26.715	26.9569	25.7747	27.0587	27.1461	26.9841				8	8	8	30	30	30	48.593	6.8035e-28	530420000	0.582972	26.7722	2.28986	0.0489067	0.0694345	-4.86347	1.31063	1.15842	B7Z3K8;Q9Y2Z9;Q86U30;G3XA86;B7Z3V2;G3V434;G3V2L5;G3V2W8;G3V4A6;G3V3A1	B7Z3K8;Q9Y2Z9;Q86U30;G3XA86	Ubiquinone biosynthesis monooxygenase COQ6	COQ6	453	+
21.4696	22.2143	21.3554	23.7141	24.497	22.2968				3	3	3	7.1	7.1	7.1	46.765	2.5314e-09	54533000	1.82374	22.5906	3.46188	0.00754152	0.0142342	-2.97505	2.12254	1.84667	B7Z3N3;Q6P1A2;F5H0M4	B7Z3N3;Q6P1A2;F5H0M4	Lysophospholipid acyltransferase 5	LPCAT3	454	+	+
24.277	23.9517	24.3338	24.7094	24.7259	24.6246				8	8	8	16.3	16.3	16.3	59.345	2.8458e-22	144840000	0.500087	24.4372	2.40957	0.0401648	0.0585484	-4.67224	1.39615	1.23248	Q15813;B7Z3P1	Q15813;B7Z3P1	Tubulin-specific chaperone E	TBCE	455	+
28.2024	28.2235	28.046	28.7849	28.8405	28.98				21	21	18	23.4	23.4	20.4	109.55	1.9318e-88	2508400000	0.712844	28.5129	6.47849	0.000132841	0.000597878	1.27063	3.87667	3.22339	B7Z3U6;P05023;F5H3A1;H7BXX5;P05023-2;E9PC07;B1AKY9;P13637;P50993;F5H6J6;B7Z2T0;E9PC51;H0Y7C1;B4DIQ8;B7Z1Q9;F5H0J0;Q13733;Q5TC01;Q5TC02;Q5TC05;E9PHR6;B4DHD7;E9PRA5	B7Z3U6;P05023;F5H3A1;H7BXX5;P05023-2	Sodium/potassium-transporting ATPase subunit alpha-1	ATP1A1	456	+
26.4925	26.7747	26.1114	26.6747	26.7601	26.4932				9	9	5	32.2	32.2	21	40.756	5.7924e-44	983050000	0.184913	26.5508	1.08241	0.308152	0.354123	-6.52293	0.511235	0.450846	B7Z475;Q9BZK7;F5H6C0;Q9BQ87;C9JLJ1;C9JCK0;C9JBN1;C9IYU9	B7Z475;Q9BZK7	F-box-like/WD repeat-containing protein TBL1XR1	TBL1XR1	461	+
26.4097	26.7976	25.618	26.6084	26.9051	26.5466				12	12	12	19.3	19.3	19.3	84.793	1.3097e-44	650090000	0.413694	26.4804	1.61454	0.142111	0.177385	-5.86967	0.847371	0.751083	Q9BUJ2-4;B7Z4B8;Q9BUJ2-2;Q9BUJ2;Q9BUJ2-3	Q9BUJ2-4;B7Z4B8;Q9BUJ2-2;Q9BUJ2;Q9BUJ2-3	Heterogeneous nuclear ribonucleoprotein U-like protein 1	HNRNPUL1	463	+
29.3263	29.0426	29.4679	29.627	29.81	29.8643				4	4	4	36.1	36.1	36.1	12.701	2.8513e-16	3008600000	0.489448	29.5232	3.29272	0.00977545	0.0177366	-3.2443	2.00986	1.75113	H7C2W9;C9JU56;B7Z4E3;P62899-3;P62899;P62899-2;B7Z4C8;B8ZZK4	H7C2W9;C9JU56;B7Z4E3;P62899-3;P62899;P62899-2;B7Z4C8;B8ZZK4	60S ribosomal protein L31	RPL31	464	+
31.8019	31.6675	31.817	32.5844	32.6829	32.5719				28	28	28	50.7	50.7	50.7	72.4	9.3684e-215	15543000000	0.852475	32.1877	8.6587	1.45223e-05	0.000128693	3.59303	4.83797	3.89044	B7Z4V2;P38646;F5H3L8;D6RJI2;D6RA73;H0Y8S0;H0YBG6	B7Z4V2;P38646;F5H3L8	Stress-70 protein, mitochondrial	HSPA9	469	+
26.6429	26.4748	26.2197	26.8866	26.9436	27.0521				24	19	19	22.5	18.6	18.6	148.74	1.7106e-85	683380000	0.516602	26.7032	3.5494	0.00656458	0.0126361	-2.83294	2.18279	1.89839	B7Z5S1;Q9NTI5-2;Q9NTI5;Q9NTI5-3;A9IYQ1	B7Z5S1;Q9NTI5-2;Q9NTI5;Q9NTI5-3	Sister chromatid cohesion protein PDS5 homolog B	PDS5B	473	+
26.2005	25.678	25.4706	25.738	25.9826	25.5608				6	6	6	20.7	20.7	20.7	39.552	3.5304e-15	287460000	-0.021094	25.7716	-0.1005	0.922224	0.931626	-7.12599	0.0351634	0.0307583	B7Z5W8;P36957;Q86SW4	B7Z5W8;P36957;Q86SW4	Dihydrolipoyllysine-residue succinyltransferase component of 2-oxoglutarate dehydrogenase complex, mitochondrial	DLST	475	+
25.4175	25.8818	25.6409	25.8576	26.1298	25.8856				5	5	5	22.1	22.1	22.1	34.994	3.4348e-22	475140000	0.312264	25.8021	1.80258	0.106103	0.136342	-5.60376	0.974272	0.865369	B7Z6B8;Q16698;E5RJD2;E5RJG7;E5RFV2;E5RID6;H0YAW3	B7Z6B8;Q16698;E5RJD2;E5RJG7;E5RFV2	2,4-dienoyl-CoA reductase, mitochondrial	DECR1	478	+
24.4743	24.2405	23.8667	25.2718	25.2826	25.5073				5	5	5	35.6	35.6	35.6	22.492	2.9111e-16	180640000	1.16186	24.7738	5.53659	0.000408711	0.00139873	0.0830918	3.38858	2.85427	P52943;B7Z6C0;H0YFA4;H0YHD8	P52943;B7Z6C0;H0YFA4	Cysteine-rich protein 2	CRIP2	479	+	+
24.3702	23.9665	23.4992	24.3936	24.1438	24.3594				4	4	4	7	7	7	63.083	5.8337e-09	131160000	0.355478	24.122	1.37917	0.202252	0.243126	-6.17924	0.694108	0.614169	O95302;B7Z6H3;B7Z230;B7Z1U8;C9J4P8;B7Z1G9	O95302;B7Z6H3;B7Z230;B7Z1U8	Peptidyl-prolyl cis-trans isomerase FKBP9	FKBP9	480	+
28.2501	28.1034	28.2876	28.8343	28.8803	29.1495				5	5	5	41.9	41.9	41.9	14.558	4.9319e-36	1983300000	0.742495	28.5844	5.42152	0.000472668	0.00156837	-0.0705751	3.32544	2.80455	E7EPB3;B7Z6S8;P50914	E7EPB3;B7Z6S8;P50914	60S ribosomal protein L14	RPL14	481	+
25.7686	25.9457	26.1307	27.0799	26.8582	26.6596				10	10	10	20.8	20.8	20.8	68.272	1.4984e-46	596500000	0.918729	26.4072	5.28418	0.000563584	0.00179491	-0.256479	3.24904	2.74596	B7Z7A3;Q9BZE4;B4DY13;Q5T3R7	B7Z7A3;Q9BZE4;B4DY13	Nucleolar GTP-binding protein 1	GTPBP4	482	+
25.2674	25.0951	24.8251	25.7738	25.7934	26.2077				8	8	4	33.2	33.2	21.4	31.54	3.0801e-25	427220000	0.86413	25.4937	4.39681	0.00187461	0.00462291	-1.52365	2.72709	2.33508	P48739;P48739-2;B7Z7Q0;B3KYB6;B3KYB7	P48739;P48739-2;B7Z7Q0;B3KYB6;B3KYB7	Phosphatidylinositol transfer protein beta isoform	PITPNB	485	+
29.4524	29.448	29.4447	30.089	30.2326	30.161				39	39	39	40.1	40.1	40.1	126.27	6.373e-170	4511000000	0.714051	29.8046	7.64684	3.81983e-05	0.000249692	2.58263	4.41796	3.6026	B7Z815;Q93009;F5H8E5;H3BND8;B7Z7T5;F5H2X1;H3BUV0;H3BTM1;H3BRA2;H3BQD1;I3L2D8	B7Z815;Q93009;F5H8E5;H3BND8;B7Z7T5	Ubiquitin carboxyl-terminal hydrolase;Ubiquitin carboxyl-terminal hydrolase 7	USP7	490	+
27.4345	27.3107	27.3862	28.2444	28.1238	27.8868				11	11	4	12.5	12.5	7.8	140.52	3.3012e-54	1178000000	0.709184	27.7311	5.40805	0.000480837	0.00158702	-0.0886835	3.318	2.79942	Q9UPN6;B7Z888	Q9UPN6;B7Z888	Protein SCAF8	SCAF8	491	+
22.3056	22.7215	20.5057	23.9522	23.4145	23.2856				3	3	3	7.1	7.1	7.1	47.302	4.1598e-08	42025000	1.70933	22.6967	3.22422	0.0109366	0.0194627	-3.35767	1.96112	1.7108	B7Z8G2;Q13451;H0Y3A5;F5H7R1;B7Z7Z8	B7Z8G2;Q13451;H0Y3A5;F5H7R1	Peptidyl-prolyl cis-trans isomerase FKBP5;Peptidyl-prolyl cis-trans isomerase	FKBP5	493	+	+
23.3291	23.4087	23.1595	23.6467	24.2058	23.6522				6	6	6	24.2	24.2	24.2	42.537	1.006e-30	101700000	0.53698	23.5668	2.15375	0.0606923	0.0839525	-5.07512	1.21687	1.07597	B7Z8R4;E9PCX3;Q15723-2;Q15723-3;Q15723-1;Q15723;Q15723-4;D6R9B1	B7Z8R4;E9PCX3;Q15723-2;Q15723-3;Q15723-1;Q15723;Q15723-4	ETS-related transcription factor Elf-2	ELF2	494	+
20.157	22.1939	22.218	23.5947	23.1061	22.6514				5	5	5	7.1	7.1	7.1	108.86	9.2348e-14	40390000	1.59502	22.3204	2.79445	0.0216958	0.0347133	-4.05475	1.66362	1.4595	O94762;B7Z8Y7;O94762-2;O94762-3	O94762;B7Z8Y7;O94762-2;O94762-3	ATP-dependent DNA helicase Q5	RECQL5	496	+	+
28.1108	28.0157	28.1854	28.3246	28.5166	28.5304				9	9	9	60.4	60.4	60.4	20.683	5.7326e-50	2003200000	0.354551	28.2807	2.86367	0.0193064	0.0314441	-3.93949	1.7143	1.50246	B7Z972;P22061;P22061-2;H7BY58;C9J0F2;H7C4X2;F8WDT3;F8WAV5;F8WAX2	B7Z972;P22061;P22061-2;H7BY58	Protein-L-isoaspartate O-methyltransferase;Protein-L-isoaspartate(D-aspartate) O-methyltransferase	PCMT1	497	+
24.5136	24.595	24.0982	24.5897	25.0893	24.9551				4	4	4	15	15	15	42.871	1.567e-17	156160000	0.477377	24.64	2.19131	0.0571326	0.0794825	-5.01669	1.24312	1.09973	B7Z9G5;Q5VW32;F5GXQ0;Q5VW33	B7Z9G5;Q5VW32;F5GXQ0;Q5VW33	BRO1 domain-containing protein BROX	C1orf58;BROX	498	+
30.8747	30.881	30.9591	31.5567	31.6143	31.6439				23	22	22	61.9	59.8	59.8	52.33	2.1685e-161	10615000000	0.701624	31.255	7.21431	5.95441e-05	0.000340252	2.11631	4.22516	3.4682	B7Z9L0;P50991;F5H5W3;B7Z2F4	B7Z9L0;P50991;F5H5W3;B7Z2F4	T-complex protein 1 subunit delta	CCT4	499	+
23.6534	24.2395	21.6476	23.8486	23.2998	23.6121				5	5	5	16.7	16.7	16.7	68.297	1.5684e-26	123870000	0.409995	23.3826	0.694561	0.507001	0.552908	-6.86979	0.294991	0.257348	Q13409-6;Q13409-3;B7ZA04;Q13409-2;Q13409-5;Q13409;F8W8S0;E7EV09;E7EQL5	Q13409-6;Q13409-3;B7ZA04;Q13409-2;Q13409-5;Q13409;F8W8S0	Cytoplasmic dynein 1 intermediate chain 2	DYNC1I2	500	+
25.0833	24.9566	24.2758	26.1498	25.7843	25.9194				5	5	5	28.9	28.9	28.9	24.484	1.1279e-17	352150000	1.18128	25.3613	5.15442	0.000667119	0.00205999	-0.434643	3.1758	2.68613	B7ZAM9;Q9UBQ5;B4DQ48	B7ZAM9;Q9UBQ5	Eukaryotic translation initiation factor 3 subunit K	EIF3K	502	+	+
23.099	22.8446	22.9815	23.2978	23.958	23.6493				4	4	4	11.8	11.8	11.8	47.635	1.4925e-14	80018000	0.661056	23.305	2.47181	0.0363186	0.053842	-4.57277	1.43987	1.26888	B7ZAX5;Q01415-2;Q01415;H0YLL8;H0YK30;H0YLL3;B3KUV8;H0YK10	B7ZAX5;Q01415-2;Q01415;H0YLL8	N-acetylgalactosamine kinase	GALK2	504	+
22.5353	22.3957	20.6126	21.283	22.09	22.061				3	3	3	16.8	16.8	16.8	35.507	3.6985e-15	38655000	-0.0339797	21.8289	-0.0644809	0.950044	0.955419	-7.12928	0.0222562	0.0198061	B7ZB80;P21953;Q5T2J3	B7ZB80;P21953;Q5T2J3	2-oxoisovalerate dehydrogenase subunit beta, mitochondrial	BCKDHB	505	+
21.7896	22.2555	22.0536	22.1367	22.1799	22.4782				3	3	3	10.1	10.1	10.1	35.447	2.8453e-09	40998000	0.233338	22.149	0.773799	0.459554	0.506357	-6.81087	0.337663	0.295543	H0YCT3;F5H8H4;Q7Z3K3-5;E9PM80;Q7Z3K3-2;Q7Z3K3-3;B7ZBY5;Q7Z3K3	H0YCT3;F5H8H4;Q7Z3K3-5;E9PM80;Q7Z3K3-2;Q7Z3K3-3;B7ZBY5;Q7Z3K3	Pogo transposable element with ZNF domain	POGZ	506	+
24.7877	24.6489	24.079	25.5928	24.7003	25.109				5	5	5	17.6	17.6	17.6	41.668	5.6217e-23	322390000	0.630837	24.8195	2.2539	0.0516503	0.0728787	-4.91873	1.28693	1.1374	B7ZC39;Q9NR46;B7ZC38;Q9NR46-2;F6RPD3;F8WFB9	B7ZC39;Q9NR46;B7ZC38;Q9NR46-2;F6RPD3	Endophilin-B2	SH3GLB2	507	+
23.4439	24.0575	21.1024	24.5723	23.3495	23.3392				6	5	5	11.5	9.7	9.7	54.042	5.3755e-20	86528000	0.889221	23.3098	1.19904	0.267627	0.313586	-6.39091	0.57247	0.503643	B7ZKK9;Q16537;REV__B4DY81;REV__Q9UNS2;Q15173-2;Q15173	B7ZKK9;Q16537	Serine/threonine-protein phosphatase 2A 56 kDa regulatory subunit epsilon isoform	PPP2R5E	508	+
20.8332	20.6745	21.0497	21.4444	22.2694	21.3737				3	3	3	5.2	5.2	5.2	89.659	5.5967e-10	38733000	0.843855	21.2741	2.24925	0.0520396	0.0733331	-4.92604	1.28367	1.1347	B7ZKL7;Q86WA8;E7EN44;H3BQ67;H3BPF7;H3BUW8	B7ZKL7;Q86WA8;E7EN44	Lon protease homolog;Lon protease homolog 2, peroxisomal	LONP2	510	+
24.4469	24.2618	23.7861	24.4109	24.4483	24.561				7	7	7	7.2	7.2	7.2	119.03	1.7617e-22	173360000	0.31022	24.319	1.38545	0.200391	0.241089	-6.17136	0.698121	0.617823	Q86UV5;B7ZKS7;Q86UV5-2;Q86UV5-3;Q86UV5-7;Q86UV5-5;Q86UV5-4;H3BLX5;E9PJ93;Q86UV5-6	Q86UV5;B7ZKS7;Q86UV5-2;Q86UV5-3	Ubiquitin carboxyl-terminal hydrolase 48	USP48	512	+
23.8033	24.0885	24.0512	24.6504	24.1413	23.7726				5	5	5	6.8	6.8	6.8	123.91	4.4817e-25	141020000	0.208218	24.0845	0.777106	0.4577	0.504697	-6.80822	0.339419	0.296969	Q7Z589-2;B7ZKT8;Q7Z589;Q17RM7;B7ZKU2;B7ZKU0;F5H2F0;E9PMC9;Q7Z589-3;E9PPE6;H0YET8	Q7Z589-2;B7ZKT8;Q7Z589;Q17RM7;B7ZKU2;B7ZKU0;F5H2F0;E9PMC9	Protein EMSY	C11orf30;EMSY	513	+
25.6766	25.7085	25.8175	26.3473	26.0834	26.1502				12	12	12	17.2	17.2	17.2	117.67	1.9185e-49	556230000	0.460724	25.964	2.92558	0.0174841	0.028952	-3.83895	1.75736	1.53832	O94979-6;O94979-3;B7ZL00;O94979-4;H7C2W3;O94979-2;O94979;O94979-8;D6REX3;O94979-7;H7BXG7;D6RHZ5;O94979-5;H0YAB3;H0Y8V7;H0Y8W8;H0Y9K1;H0YAF5;H0Y9V3;H0Y9T9	O94979-6;O94979-3;B7ZL00;O94979-4;H7C2W3;O94979-2;O94979;O94979-8;D6REX3;O94979-7;H7BXG7;D6RHZ5;O94979-5	Protein transport protein Sec31A	SEC31A	514	+
23.576	22.5632	22.9144	22.9505	22.8316	23.5608				3	3	3	38.4	38.4	38.4	8.5549	2.8054e-09	86797000	0.0978835	23.0663	0.276267	0.788792	0.81554	-7.08949	0.103038	0.0885547	B7ZLM8;P30047;H0YNX7;H0YNM1	B7ZLM8;P30047;H0YNX7	GTP cyclohydrolase 1 feedback regulatory protein	GCHFR	515	+
20.2841	20.923	20.2499	20.947	20.835	20.1347				3	3	3	3.4	3.4	3.4	102	2.7789e-07	22475000	0.154443	20.562	0.380456	0.712727	0.746275	-7.05206	0.147077	0.127101	B7ZLZ2;Q9BZQ6;H0Y498	B7ZLZ2;Q9BZQ6;H0Y498	ER degradation-enhancing alpha-mannosidase-like 3	EDEM3	517	+
26.1105	26.2659	25.6924	26.666	26.5929	26.5175				17	17	17	21.9	21.9	21.9	102.98	2.3781e-66	631400000	0.571009	26.3073	3.51038	0.00697079	0.0132893	-2.89515	2.15672	1.8765	B7ZM82;B3KVH1;O95785;O95785-2	B7ZM82;B3KVH1;O95785;O95785-2	Protein Wiz	WIZ	518	+
23.0376	23.0965	21.6533	21.2337	21.2206	22.158				5	5	5	6.8	6.8	6.8	116.48	1.3524e-16	69088000	-1.05575	22.0663	-2.26654	0.0506078	0.0715931	-4.89886	1.29578	1.14513	P00722;B8LFD6	P00722;B8LFD6	Beta-galactosidase;Beta-galactosidase 2	lacZ;lacZ2	519	+
27.0627	26.3739	26.3657	27.1128	27.3289	27.225				3	3	3	27.7	27.7	27.7	11.557	1.1924e-11	709050000	0.622975	26.9114	3.17414	0.0117787	0.0206993	-3.43581	1.9289	1.68404	P63165;B8ZZN6;B8ZZ67;A8MUS8;B8ZZJ0;B9A032	P63165;B8ZZN6;B8ZZ67;A8MUS8	Small ubiquitin-related modifier 1	SUMO1	523	+
20.5328	20.0922	19.9469	20.6925	20.515	20.483				3	3	3	5.1	5.1	5.1	63.292	9.3381e-13	17516000	0.374121	20.377	1.00297	0.342949	0.390611	-6.60444	0.46477	0.408255	H7C0I1;F8WCK7;Q8NBF6-2;B8ZZW5;Q8NBF6;Q8N6Z3	H7C0I1;F8WCK7;Q8NBF6-2;B8ZZW5;Q8NBF6;Q8N6Z3	Late secretory pathway protein AVL9 homolog	AVL9	528	+
23.2584	21.9206	23.5182	23.0764	24.2726	23.9715				3	3	3	25.6	25.6	25.6	25.497	3.0441e-13	127570000	0.874495	23.3367	1.80883	0.105268	0.135429	-5.59506	0.977704	0.868289	C9J2I0;P52594-2;B8ZZY2;P52594-3;P52594;F5GYJ2;E9PHX7	C9J2I0;P52594-2;B8ZZY2;P52594-3;P52594;F5GYJ2;E9PHX7	Arf-GAP domain and FG repeat-containing protein 1	AGFG1	529	+
26.6301	26.9777	26.4934	27.1525	27.0767	26.8851				12	10	9	33.1	28	25.5	55.238	1.5678e-59	541930000	0.339365	26.8691	2.24666	0.0522571	0.0735921	-4.9301	1.28185	1.13317	Q92925-3;B9EGA3;Q92925;Q92925-2	Q92925-3;B9EGA3;Q92925;Q92925-2	SWI/SNF-related matrix-associated actin-dependent regulator of chromatin subfamily D member 2	SMARCD2	531	+
23.0987	23.481	23.215	23.9597	23.6357	23.4752				8	8	8	5.1	5.1	5.1	185.85	1.1574e-30	139060000	0.426615	23.4775	1.69392	0.12568	0.158784	-5.75915	0.900734	0.799192	F8W1Z6;F8VWA6;B9EGP5;Q7Z3U7-4;Q7Z3U7-2;Q7Z3U7;F8VZV1;Q7Z3U7-3;G8JL93	F8W1Z6;F8VWA6;B9EGP5;Q7Z3U7-4;Q7Z3U7-2;Q7Z3U7;F8VZV1	Protein MON2 homolog	MON2	532	+
23.3329	23.2784	23.7276	24.6559	23.7079	23.3185				6	6	6	10.4	10.4	10.4	102.7	6.0591e-16	113810000	0.448597	23.6704	1.23995	0.247388	0.292306	-6.3477	0.606622	0.534162	B9ZVT1;Q8IXT5;E5RJW8;E5RHG1;E5RJ83;E5RJV8	B9ZVT1;Q8IXT5	RNA-binding protein 12B	RBM12B	533	+
27.1441	27.0795	26.7976	27.7571	27.877	28.1928				12	12	12	30.1	30.1	30.1	45.531	1.6381e-53	1425900000	0.937002	27.4747	6.00956	0.000229134	0.000893845	0.694792	3.63991	3.04874	Q15008;C9IZE4;E9PHI9;Q6UV22;C9J7B7;C9J0E9;H7C531	Q15008;C9IZE4;E9PHI9;Q6UV22	26S proteasome non-ATPase regulatory subunit 6	PSMD6	540	+
21.7914	21.5887	21.9712	21.7946	23.0424	22.4817				4	4	4	10	10	10	47.771	3.3916e-11	55431000	0.656438	22.1117	1.73686	0.117576	0.149369	-5.69831	0.929679	0.82574	Q86WB0-3;C9J0I9;Q86WB0-2;Q86WB0;C9J672	Q86WB0-3;C9J0I9;Q86WB0-2;Q86WB0	Nuclear-interacting partner of ALK	ZC3HC1	548	+
23.8183	24.1598	23.8502	23.1695	24.0481	24.2043				6	6	6	5	5	5	227.15	1.7177e-25	156970000	-0.134068	23.875	-0.436994	0.672758	0.710052	-7.02695	0.172141	0.14871	C9JTM3;C9JB33;C9J9U2;C9J6L0;C9J1F6;P48634-2;C9JXZ3;C9JTL3;C9JI93;C9JI26;C9JD87;P48634-3;P48634;F8W1J3;F8VVQ5;F8VVM9;A6NG23;P48634-4;F8WFD4;E7EMA1	C9JTM3;C9JB33;C9J9U2;C9J6L0;C9J1F6;P48634-2;C9JXZ3;C9JTL3;C9JI93;C9JI26;C9JD87;P48634-3;P48634;F8W1J3;F8VVQ5;F8VVM9;A6NG23;P48634-4	Protein PRRC2A	PRRC2A	551	+
21.3423	21.8419	21.7246	21.8692	20.4619	21.1279				3	3	3	48.7	48.7	48.7	8.3125	2.8573e-10	17954000	-0.481855	21.3948	-1.12091	0.292305	0.338132	-6.48173	0.534163	0.470914	D6REN3;E2QRC7;F8WBZ2;D6RB92;H7C465;Q5JS54;C9J2F8	D6REN3;E2QRC7;F8WBZ2;D6RB92;H7C465;Q5JS54;C9J2F8	Proteasome assembly chaperone 4	PSMG4	552	+
25.0514	25.415	24.8372	25.8434	25.8296	25.5824				6	6	6	19.9	19.9	19.9	38.078	1.9009e-22	187220000	0.652238	25.4263	3.51551	0.00691584	0.0132019	-2.88695	2.16016	1.87936	C9J2U4;B4DIY7;Q96BW9;B4E101;G3V0F3	C9J2U4;B4DIY7;Q96BW9	Mitochondrial translocator assembly and maintenance protein 41 homolog	TAMM41	554	+
26.5107	26.1981	26.2661	26.6617	26.981	26.7078				21	21	21	21.2	21.2	21.2	125.19	1.7998e-86	867050000	0.459833	26.5542	3.01138	0.0152466	0.0257409	-3.69964	1.81683	1.58938	C9J4M6;C9J2Y9;P30876	C9J4M6;C9J2Y9;P30876	DNA-directed RNA polymerase;DNA-directed RNA polymerase II subunit RPB2	POLR2B	555	+
26.1616	26.1679	26.5056	26.4891	26.9914	27.1854				13	12	12	34.6	32.9	32.9	52.597	3.5233e-47	593770000	0.611396	26.5837	2.85972	0.0194292	0.0315737	-3.94591	1.71154	1.50067	P20839-2;P20839-4;C9J381;P20839;E7EQS0;P20839-3;C9JV30;C9K0R9;C9J029;H7C5T1;H7C511	P20839-2;P20839-4;C9J381;P20839;E7EQS0;P20839-3;C9JV30	Inosine-5-monophosphate dehydrogenase;Inosine-5-monophosphate dehydrogenase 1	IMPDH1	556	+
27.3154	26.8294	27.2983	27.5159	27.6804	27.5076				8	8	8	33.3	33.3	33.3	26.228	9.1317e-30	1058100000	0.421343	27.358	2.48482	0.035562	0.0529362	-4.55191	1.44901	1.27625	C9J384;E9PHS3;Q9BQ75;H7C515	C9J384;E9PHS3;Q9BQ75	Uncharacterized protein C3orf26	C3orf26	557	+
22.8841	22.0331	21.8386	21.9471	23.1463	22.1793				3	3	3	11.5	11.5	11.5	51.9	1.4598e-12	51224000	0.173453	22.3377	0.415657	0.687723	0.722698	-7.03682	0.162586	0.141043	Q9NQ55-2;C9JW41;Q9NQ55;C9J3F9;C9JHF7;C9J3W3;A8MV53	Q9NQ55-2;C9JW41;Q9NQ55;C9J3F9;C9JHF7;C9J3W3;A8MV53	Suppressor of SWI4 1 homolog	PPAN;PPAN-P2RY11	560	+
24.413	24.2419	24.9207	25.7799	25.2056	25.2362				3	3	3	16	16	16	27.482	7.8835e-11	280020000	0.882855	24.9665	3.35924	0.00881059	0.0162428	-3.13722	2.055	1.78934	F2Z2T4;Q9BRT8-3;C9J3G2;Q9BRT8;Q8IUF1;Q4V342;Q9BRT8-4;Q5RIB5;F8VVD2;E9PG27;C9J0I3;Q6NVZ8;F6SYN1;C9JHE4;A6NE75;F8WEU0;E7EUZ7;Q4V340;Q5RIA9-3;F5H4S5;E7ETY5;C9JGY1;Q9BRT8-2;F8WEG4;F5H3X4;B4DNG9;Q5RIB0;F5GXH9;Q5RIA9;Q5JTY5;Q4V339;Q5RIB2;Q5RIB1;F2Z3H7;Q5RIB3;Q4V338	F2Z2T4;Q9BRT8-3;C9J3G2;Q9BRT8;Q8IUF1;Q4V342;Q9BRT8-4;Q5RIB5;F8VVD2;E9PG27;C9J0I3;Q6NVZ8;F6SYN1;C9JHE4;A6NE75;F8WEU0;E7EUZ7;Q4V340;Q5RIA9-3;F5H4S5;E7ETY5;C9JGY1;Q9BRT8-2;F8WEG4;F5H3X4;B4DNG9;Q5RIB0;F5GXH9;Q5RIA9;Q5JTY5;Q4V339	COBW domain-containing protein 1;COBW domain-containing protein 2;COBW domain-containing protein 5;COBW domain-containing protein 3;COBW domain-containing protein 6	CBWD1;CBWD2;CBWD6;CBWD5;CBWD3	561	+
24.78	24.441	23.206	24.2383	25.06	24.4868				6	6	6	14.7	14.7	14.7	73.253	6.9543e-35	213140000	0.454747	24.3681	1.16117	0.276606	0.322806	-6.43736	0.558138	0.491058	C9J406;H7C463;B9A067;Q16891-3;F8W9I1;Q16891-2;F5GZ32;Q16891;B8ZZQ7	C9J406;H7C463;B9A067;Q16891-3;F8W9I1;Q16891-2;F5GZ32;Q16891;B8ZZQ7	Mitochondrial inner membrane protein	IMMT	563	+
24.0867	24.8376	23.8669	23.6022	23.2032	23.9098				5	5	5	13.9	13.9	13.9	46.701	4.5035e-15	134600000	-0.689863	23.9176	-2.21396	0.0550863	0.0770042	-4.98133	1.25896	1.11349	Q96M27;G3XAL7;Q96M27-3;Q96M27-2;C9J436;Q96M27-4;C9JTJ7;Q96M27-5	Q96M27;G3XAL7;Q96M27-3;Q96M27-2;C9J436;Q96M27-4;C9JTJ7;Q96M27-5	Protein PRRC1	PRRC1	564	+
26.1614	27.0948	26.8482	27.4184	27.3892	27.8422				3	3	3	57.4	57.4	57.4	7.624	4.3159e-17	495800000	0.850053	27.1258	3.4092	0.0082218	0.0152996	-3.06237	2.08503	1.81532	C9J4Z3;P61513;E9PEL3;G5E9R3	C9J4Z3;P61513;E9PEL3	60S ribosomal protein L37a	RPL37A	567	+
23.7201	23.8111	23.7895	24.575	24.2191	24.4027				6	6	6	16.5	16.5	16.5	45.479	6.4165e-19	90140000	0.626694	24.0863	2.94445	0.0169647	0.0282421	-3.80831	1.77045	1.5491	Q9BTE6;C9J5N1;Q9BTE6-2;Q9BTE6-3;H7C1W7;H7C1K1	Q9BTE6;C9J5N1;Q9BTE6-2;Q9BTE6-3;H7C1W7	Alanyl-tRNA editing protein Aarsd1	AARSD1	571	+
22.8656	23.1143	22.6062	24.8203	24.5871	24.5148				3	3	3	20	20	20	18.584	6.9229e-13	118130000	1.78026	23.7513	7.60061	4.00172e-05	0.000257955	2.53382	4.39775	3.58846	F8WEX5;E9PG02;E9PBT8;C9JL30;Q8NBJ7;Q8NBJ7-3;C9J660;F8WA42;F8WEV7;F8WES7;Q8NBJ7-5;H7C3B2;A8MXB9;Q8NBJ7-4;Q8NBJ7-2	F8WEX5;E9PG02;E9PBT8;C9JL30;Q8NBJ7;Q8NBJ7-3;C9J660;F8WA42;F8WEV7;F8WES7;Q8NBJ7-5;H7C3B2;A8MXB9;Q8NBJ7-4	Sulfatase-modifying factor 2	SUMF2	573	+	+
22.3985	22.5097	22.8928	22.5282	23.0662	22.736				5	5	5	18.8	18.8	18.8	37.596	1.7385e-16	74000000	0.177155	22.6887	0.593574	0.567903	0.610317	-6.94028	0.245726	0.214445	C9J9D8;C9J6I6;Q03154;C9JMV9;C9JWD4	C9J9D8;C9J6I6;Q03154;C9JMV9;C9JWD4	Aminoacylase-1	ACY1	575	+
24.1774	24.4735	23.866	24.6068	24.9841	24.7866				7	7	7	9.2	9.2	9.2	101.43	8.3178e-23	172950000	0.62183	24.4822	2.85971	0.0194294	0.0315737	-3.94592	1.71154	1.50067	Q7Z2W4;C9J6P4;Q7Z2W4-3;Q7Z2W4-2;F5H1W0;Q7Z2W4-4	Q7Z2W4;C9J6P4;Q7Z2W4-3;Q7Z2W4-2;F5H1W0	Zinc finger CCCH-type antiviral protein 1	ZC3HAV1	576	+
26.4605	26.2341	26.2377	27.0871	27.1858	27.0522				17	17	17	25.5	25.5	25.5	102.54	7.4808e-71	818680000	0.798994	26.7096	6.01642	0.000227269	0.000890291	0.703429	3.64346	3.05047	Q9Y5L0-3;Q9Y5L0;Q9Y5L0-1;C9J7E5;E9PFH4;C9IZM0;C9J0I5;C9JBD8;Q9BXP2-2;Q9BXP2-3;F5H8C2;Q9BXP2	Q9Y5L0-3;Q9Y5L0;Q9Y5L0-1;C9J7E5;E9PFH4;C9IZM0	Transportin-3	TNPO3	578	+
30.6394	30.3658	30.4577	31.0771	30.879	30.9615				12	12	12	61.4	61.4	61.4	29.505	4.7889e-87	6232700000	0.486512	30.7301	4.23367	0.00236748	0.00550518	-1.76877	2.62571	2.25923	C9J9K3;P08865;A6NE09;C9JQR9	C9J9K3;P08865;A6NE09	40S ribosomal protein SA	RPSA;RPSAP58	582	+
21.6435	22.7845	22.5518	23.7978	23.5433	23.1219				4	4	4	9.1	9.1	9.1	57.603	4.765e-12	86142000	1.16205	22.9071	3.17446	0.0117726	0.0206969	-3.43528	1.92913	1.68409	Q96D46;C9JA08;B4DKU1;F5GYG3;C9IZW9;C9K0C2;C9J0B9	Q96D46;C9JA08;B4DKU1;F5GYG3	60S ribosomal export protein NMD3	NMD3	583	+	+
29.15	29.3078	29.4217	29.9427	29.9956	29.9695				7	7	6	46.2	46.2	46.2	15.257	5.1678e-29	2634300000	0.677542	29.6313	5.92507	0.000253535	0.000964584	0.587841	3.59596	3.01566	Q16629-3;Q16629-2;G5E9M3;C9JAB2;Q16629;F8WEA1	Q16629-3;Q16629-2;G5E9M3;C9JAB2;Q16629	Serine/arginine-rich splicing factor 7	SRSF7	585	+
27.4604	27.249	27.6165	28.2788	28.3765	28.2654				6	6	6	78.3	78.3	78.3	7.888	4.7296e-18	836880000	0.866148	27.8746	6.11514	0.000202177	0.000817667	0.827059	3.69427	3.08742	C9JB50;G5E9L2;H0YMF4;P46779;P46779-2;E9PB24;H0YKD8;H0YLP6	C9JB50;G5E9L2;H0YMF4;P46779;P46779-2;E9PB24;H0YKD8;H0YLP6	60S ribosomal protein L28	RPL28	590	+
26.3206	26.2156	25.8081	26.5795	26.5846	26.4613				7	7	7	38	38	38	20.745	2.487e-32	856490000	0.428738	26.3281	2.73281	0.0238261	0.0375836	-4.15182	1.62295	1.425	C9JBI3;P78330;C9JEJ7;F8WD74	C9JBI3;P78330	Phosphoserine phosphatase	PSPH	591	+
21.9036	22.1715	21.1263	21.6637	22.2747	21.3837				3	3	3	12.3	12.3	12.3	32.017	2.6662e-10	32782000	0.0417607	21.7534	0.107195	0.917065	0.927274	-7.12522	0.0375998	0.032792	C9JEV6;Q9UJ70;H7C3G9;H0YF44;E9PPU6;H0YC94	C9JEV6;Q9UJ70;H7C3G9;H0YF44	N-acetyl-D-glucosamine kinase	NAGK	599	+
27.926	27.6499	28.1241	27.7556	27.8703	27.8595				6	6	6	57.4	57.4	57.4	11.333	7.6631e-20	1482400000	-0.0703935	27.8644	-0.444682	0.667404	0.705144	-7.02328	0.175612	0.151722	C9JFR7;P99999;CON__P62894	C9JFR7;P99999	Cytochrome c	CYCS	600	+
25.2829	25.1431	24.8169	25.1861	25.618	25.526				8	8	8	13.8	13.8	13.8	81.224	4.5413e-32	201760000	0.363982	25.262	1.87626	0.0944872	0.12353	-5.49592	1.02463	0.908226	P13798;C9JIF9;H7C393;H7C1U0;C9JLK2;H0YFE5;F8WEH5	P13798;C9JIF9;H7C393;H7C1U0	Acylamino-acid-releasing enzyme	APEH	607	+
25.2968	24.9121	24.4261	24.7998	25.2856	24.8002				5	5	5	20.2	20.2	20.2	25.65	1.797e-13	438880000	0.0850934	24.9198	0.342285	0.740258	0.771397	-7.06712	0.130617	0.112722	P82930;C9JJ19;H3BP88	P82930;C9JJ19;H3BP88	28S ribosomal protein S34, mitochondrial	MRPS34	609	+
24.837	24.7137	24.8524	24.9293	24.8938	25.4211				3	3	3	20.4	20.4	20.4	20.365	1.2597e-12	149360000	0.281777	24.9414	1.32152	0.220015	0.262166	-6.25044	0.657547	0.581423	C9JJP5;Q05BK6;G5E9V1;Q92734;C9JTY3;C9JUE0	C9JJP5;Q05BK6;G5E9V1;Q92734;C9JTY3;C9JUE0	Protein TFG	TFG	611	+
27.2842	27.5571	27.6508	26.8532	26.7119	27.1036				5	5	5	43.6	43.6	43.6	16.996	5.3369e-29	338540000	-0.606367	27.1936	-3.56108	0.00644795	0.012467	-2.81436	2.19058	1.90424	C9JLU1;P52434;C9JBJ6;C9JCU7;C9J413;C9JUA8	C9JLU1;P52434;C9JBJ6;C9JCU7	DNA-directed RNA polymerases I, II, and III subunit RPABC3	POLR2H	615	+
25.0083	24.036	24.4321	24.4754	25.8379	25.6952				7	7	7	32.5	32.5	32.5	27.409	3.0727e-31	198140000	0.845121	24.9142	2.12691	0.0656906	0.0899532	-5.12857	1.1825	1.04598	C9JN15;Q13427-2;Q32LZ0;E9PG73;Q13427;C9JM79;C9JT64;C9J679	C9JN15;Q13427-2;Q32LZ0;E9PG73;Q13427;C9JM79	Peptidyl-prolyl cis-trans isomerase;Peptidyl-prolyl cis-trans isomerase G	PPIG	617	+
28.1508	27.9708	28.3996	29.017	28.8916	28.8372				5	5	5	34.7	34.7	34.7	14.369	9.3308e-45	2030500000	0.742723	28.5447	4.97068	0.000850565	0.0024889	-0.691138	3.07029	2.60399	C9JXB8;C9JNW5;P83731	C9JXB8;C9JNW5;P83731	60S ribosomal protein L24	RPL24	619	+
27.0631	26.9463	27.071	27.4994	27.5135	27.2607				9	9	9	26.3	26.3	26.3	41.432	1.3752e-32	1015600000	0.398993	27.2257	3.03542	0.0146742	0.0248386	-3.66062	1.83344	1.60487	C9JP16;Q8NB01;O75718;B3KUP0;B3KQR7	C9JP16;Q8NB01;O75718	Cartilage-associated protein	CRTAP	621	+
22.6718	23.0689	22.0722	22.7652	23.1228	22.9466				5	5	5	8.1	8.1	8.1	89.003	1.6523e-19	59216000	0.342383	22.7742	1.087	0.306227	0.35219	-6.51808	0.513956	0.453223	Q92609;C9JP52;C9J3F6	Q92609;C9JP52;C9J3F6	TBC1 domain family member 5	TBC1D5	622	+
26.0492	26.4468	26.2737	26.902	26.6956	26.8818				9	9	9	21.7	21.7	21.7	47.788	6.4055e-35	624900000	0.571406	26.5416	3.63382	0.00576883	0.0114017	-2.69887	2.23891	1.94303	C9JPL0;Q9UK58;Q9UK58-4;Q9UK58-5;H7C4G1	C9JPL0;Q9UK58;Q9UK58-4	Cyclin-L1	CCNL1	625	+
25.0786	25.2663	24.6469	25.5632	25.6839	25.3893				4	4	4	38.5	38.5	38.5	15.296	2.4396e-19	349270000	0.549876	25.2711	2.85265	0.0196507	0.0318739	-3.95739	1.70662	1.49656	C9JQ41;H7C525;Q4VC31	C9JQ41;H7C525;Q4VC31	Coiled-coil domain-containing protein 58	CCDC58	627	+
23.3553	22.4525	22.4664	23.4904	23.3024	23.7702				5	5	5	12.4	12.4	12.4	69.136	7.6802e-14	92431000	0.764575	23.1396	2.34761	0.0443968	0.063969	-4.77078	1.35265	1.19403	Q3ZB87;C9JR56;Q9UPW6;Q01826;Q01826-2	Q3ZB87;C9JR56;Q9UPW6	DNA-binding protein SATB2	SATB2	630	+
24.7017	25.3982	25.2323	26.0934	25.8611	25.5674				9	9	9	11.8	11.8	11.8	116.3	6.1607e-30	338620000	0.731145	25.4757	3.17225	0.0118137	0.0207526	-3.43886	1.92761	1.68293	E9PDX6;Q5JRX3;Q5JRX3-2;C9JSL2;E7ES23;B1APQ0;H0Y7L7;B1APQ1	E9PDX6;Q5JRX3;Q5JRX3-2;C9JSL2;E7ES23	Presequence protease, mitochondrial	PITRM1	633	+
20.4723	20.8531	21.9558	20.4638	21.9606	20.3929				3	3	3	2.1	2.1	2.1	211.99	5.2406e-08	8005500	-0.155101	21.0166	-0.274196	0.790332	0.816617	-7.09012	0.102191	0.0879813	H0Y966;Q8TEP8;H7BYV3;C9JT09;E9PF99;Q8TEP8-2;F5GZ47	H0Y966;Q8TEP8;H7BYV3;C9JT09;E9PF99;Q8TEP8-2	Centrosomal protein of 192 kDa	CEP192	634	+
23.6646	23.0264	23.2173	23.4056	23.7902	23.4847				6	6	6	16.7	16.7	16.7	61.118	1.4668e-30	126780000	0.258521	23.4314	0.961301	0.36235	0.410349	-6.64522	0.440872	0.386846	C9JTZ6;E9PAL9;Q9H857-4;Q9H857-3;Q9H857-2;Q9H857;H7C519;C9J036;H7C4G8	C9JTZ6;E9PAL9;Q9H857-4;Q9H857-3;Q9H857-2;Q9H857;H7C519	5-nucleotidase domain-containing protein 2	NT5DC2	637	+
21.2441	21.4978	21.3786	21.509	21.3625	21.1473				3	3	3	11.8	11.8	11.8	38.818	5.4024e-09	17953000	-0.0328127	21.3565	-0.102365	0.920787	0.930605	-7.12578	0.0358408	0.0312345	C9JUH3;Q9BSQ5-2;E9PEC4;F5H0E1;F5H551;Q9BSQ5;E9PDJ3	C9JUH3;Q9BSQ5-2;E9PEC4;F5H0E1;F5H551;Q9BSQ5;E9PDJ3	Malcavernin	CCM2	639	+
24.1902	23.5235	23.2136	24.3145	24.3754	24.2295				8	8	8	19.9	19.9	19.9	57.274	5.5011e-28	181260000	0.665639	23.9742	2.43004	0.038857	0.0569659	-4.63957	1.41053	1.24439	C9JV95;Q9NY93;H7C3E9;G3V0G3;H7BZN7;F8WDT8	C9JV95;Q9NY93;H7C3E9;G3V0G3	Probable ATP-dependent RNA helicase DDX56	DDX56	641	+
23.1309	23.2931	21.2173	24.0002	24.0803	23.7429				3	3	3	11.9	11.9	11.9	25.605	1.8169e-08	90488000	1.39674	23.2433	2.81224	0.0210858	0.0339239	-4.02593	1.67601	1.46949	E7ETP2;C9JVE2;Q96GG9;C9JRU6;C9J0B2;C9JUW4;C9J8R4	E7ETP2;C9JVE2;Q96GG9	DCN1-like protein 1	DCUN1D1	642	+	+
25.2045	25.1799	23.9921	25.9076	26.1818	25.5793				10	10	10	14.6	14.6	14.6	95.772	6.4247e-36	259390000	1.09943	25.3403	3.50491	0.00705752	0.0134136	-2.90639	2.15135	1.87245	O60716-16;O60716-15;O60716-13;O60716-11;O60716-14;O60716-12;O60716-10;O60716-8;O60716-9;E9PIE5;O60716-7;O60716-5;C9JZR2;O60716-3;O60716-6;F8WA43;O60716-4;O60716-2;O60716;O60716-32;O60716-31;O60716-29;O60716-27;O60716-30;O60716-28;O60716-26;O60716-25;O60716-24;O60716-23;O60716-21;O60716-19;O60716-22;O60716-20;O60716-18;O60716-17;E9PKY0;E9PKL1	O60716-16;O60716-15;O60716-13;O60716-11;O60716-14;O60716-12;O60716-10;O60716-8;O60716-9;E9PIE5;O60716-7;O60716-5;C9JZR2;O60716-3;O60716-6;F8WA43;O60716-4;O60716-2;O60716;O60716-32;O60716-31;O60716-29;O60716-27;O60716-30;O60716-28;O60716-26;O60716-25;O60716-24;O60716-23;O60716-21;O60716-19;O60716-22;O60716-20;O60716-18;O60716-17	Catenin delta-1	CTNND1	655	+	+
26.8448	26.5949	25.9794	27.2059	27.1819	26.925				13	13	13	18.1	18.1	18.1	102.36	6.8169e-57	682740000	0.633088	26.7884	3.10271	0.0131873	0.0227709	-3.55149	1.87984	1.64262	P78344;D3DQV9;P78344-2;H0Y3P2;E9PKF8;H0YCH5;E9PCV8;H0YD77;H0YE22;H0YEC5	P78344;D3DQV9;P78344-2;H0Y3P2	Eukaryotic translation initiation factor 4 gamma 2	EIF4G2	697	+
25.494	25.7338	26.0486	26.2803	26.2052	26.3417				8	8	8	31.9	31.9	31.9	36.152	3.4001e-28	359490000	0.518081	26.0175	2.72962	0.0239488	0.0377364	-4.15699	1.62072	1.42324	Q15599-2;D3DU85;Q15599;H3BUQ9;H3BN50;H3BSV6;H3BQS0;H3BSA4	Q15599-2;D3DU85;Q15599;H3BUQ9;H3BN50;H3BSV6;H3BQS0	Na(+)/H(+) exchange regulatory cofactor NHE-RF2	SLC9A3R2	698	+
28.1801	26.7361	27.7336	27.7704	28.3129	28.6896				4	4	4	31.6	31.6	31.6	15.616	1.3084e-15	1804500000	0.708782	27.9041	1.75266	0.123157	0.156003	-5.68729	0.909542	0.806867	D3YTB1;P62910;F8W727	D3YTB1;P62910;F8W727	60S ribosomal protein L32	RPL32	700	+
24.5923	25.0056	24.72	25.6519	25.9187	25.7406				7	7	7	12.1	12.1	12.1	82.484	1.3634e-24	285320000	0.999106	25.2715	5.58117	0.000386518	0.00133854	0.142106	3.41283	2.87337	D3YTE0;Q8N9T8-2;Q8N9T8;F5H196;H0YFD2;H0YH26	D3YTE0;Q8N9T8-2;Q8N9T8;F5H196	Protein KRI1 homolog	KRI1	702	+
21.9358	23.1481	22.843	22.2998	23.4803	21.9093				6	5	5	18.5	15.4	15.4	53.406	5.2103e-19	65232000	-0.0786589	22.6024	-0.166105	0.87187	0.888374	-7.11633	0.0595484	0.0514042	F5H1L4;E7ENA2;Q9NNW7-2;D3YTF8;F5H2V0;F5H2M2;D3YTF9;Q9NNW7;F6WBI2;Q9NNW7-3;E7EWK1;Q9NNW7-4	F5H1L4;E7ENA2;Q9NNW7-2;D3YTF8;F5H2V0;F5H2M2;D3YTF9;Q9NNW7;F6WBI2;Q9NNW7-3;E7EWK1;Q9NNW7-4	Thioredoxin reductase 2, mitochondrial	TXNRD2	703	+
30.6209	30.4315	30.3923	31.2645	31.1483	31.123				11	10	10	33.6	30	30	30.302	2.477e-53	6736600000	0.698699	30.8301	6.97872	7.64724e-05	0.000405127	1.85294	4.1165	3.39241	D6R9P3;D6RD18;Q99729-3;D6RBZ0;Q99729-2;Q99729-4;Q99729	D6R9P3;D6RD18;Q99729-3;D6RBZ0;Q99729-2;Q99729-4;Q99729	Heterogeneous nuclear ribonucleoprotein A/B	HNRNPAB	708	+
22.8498	22.5122	22.5766	23.1366	23.2757	23.275				3	3	3	41.9	41.9	41.9	10.474	1.9297e-08	46406000	0.584112	22.9376	2.2689	0.0504154	0.0713442	-4.89515	1.29744	1.14664	D6RAN8;H7C5U8;Q9P0M9;D6RE11;B3KN43	D6RAN8;H7C5U8;Q9P0M9	39S ribosomal protein L27, mitochondrial	MRPL27	714	+
23.069	24.1905	21.3491	20.6036	23.9397	21.7574				3	3	3	12.1	12.1	12.1	53.241	1.0957e-10	97359000	-0.767087	22.4834	-0.791682	0.454082	0.501723	-6.79132	0.342866	0.299536	D6RB59;H7BXW1;O60645-2;Q6P2E8;O60645;H0Y995	D6RB59;H7BXW1;O60645-2;Q6P2E8;O60645;H0Y995	Exocyst complex component 3	EXOC3	716	+
26.2507	25.7749	25.7796	26.0411	26.5875	26.3267				9	9	9	31.1	31.1	31.1	36.543	6.9428e-37	472720000	0.384745	26.1267	1.95674	0.0831742	0.110292	-5.37607	1.08001	0.957457	D6RBV2;Q12907;B4DWN1;D6RIU4;D6RDX1;D6RBH1	D6RBV2;Q12907;B4DWN1;D6RIU4;D6RDX1;D6RBH1	Vesicular integral-membrane protein VIP36	LMAN2	723	+
24.3822	24.6036	24.91	25.6336	25.3805	25.4679				3	3	3	12.9	12.9	12.9	25.097	5.2247e-08	311790000	0.863157	25.0632	4.1151	0.00281199	0.00632952	-1.94915	2.55099	2.19863	P06730;P06730-3;D6RBW1;P06730-2;H0Y8J7;D6RHE2;H0Y8X3;A6NMX2	P06730;P06730-3;D6RBW1;P06730-2;H0Y8J7	Eukaryotic translation initiation factor 4E	EIF4E	724	+
23.1969	23.3406	23.1177	25.2071	24.5605	24.1795				5	5	5	24.2	24.2	24.2	28.074	4.9815e-23	145450000	1.43196	23.9336	4.99335	0.000825235	0.0024311	-0.659227	3.08342	2.6142	D6RCD0;Q8NBQ5	D6RCD0;Q8NBQ5	Estradiol 17-beta-dehydrogenase 11	HSD17B11	726	+	+
22.1344	21.4524	22.627	23.1378	23.247	23.645				5	5	5	13.2	13.2	13.2	52.748	1.6803e-25	70569000	1.27259	22.7078	3.41411	0.00808987	0.0150799	-3.04914	2.09206	1.8216	D6REA1;Q9H173	D6REA1;Q9H173	Nucleotide exchange factor SIL1	SIL1	731	+	+
27.0327	27.3943	27.4204	27.6469	28.0092	27.8375				15	15	10	33.5	33.5	23.7	54.846	9.8382e-49	1100600000	0.550046	27.5569	3.47069	0.00741106	0.0140122	-2.95854	2.13012	1.85349	D6REN6;P12081;B3KWE1;B4DY73;B4DDD8;B4E1C5;E7ETE2;C9JWK3;D6RF05	D6REN6;P12081;B3KWE1;B4DY73;B4DDD8;B4E1C5;E7ETE2;C9JWK3	Histidine--tRNA ligase, cytoplasmic	HARS	733	+
25.7413	25.987	25.7474	26.2627	26.3827	26.4013				11	11	11	21.8	21.8	21.8	59.851	2.0256e-33	491630000	0.525178	26.087	3.62396	0.0058563	0.0114978	-2.7145	2.23238	1.93938	O95394;D6RF12;E9PF86;D6RCQ8;D6RCD1;D6RF77;D6RC77;H0Y8I3;D6RIS6;H0Y987	O95394;D6RF12;E9PF86	Phosphoacetylglucosamine mutase	PGM3	735	+
25.6894	26.0281	25.4629	26.3184	26.225	25.9997				13	13	13	41.4	41.4	41.4	46.268	2.2085e-75	676590000	0.455885	25.9537	2.60106	0.0294695	0.0449885	-4.36492	1.53063	1.3469	Q9BT78;D6RFN0;D6RAX7;B3KST5;D6RD63;D6REK7	Q9BT78;D6RFN0;D6RAX7;B3KST5;D6RD63	COP9 signalosome complex subunit 4	COPS4	738	+
25.2921	25.2083	26.1503	26.3405	26.4098	25.9494				6	5	3	30.7	28	18.1	28.882	4.5666e-22	359460000	0.683468	25.892	2.45178	0.0375143	0.0552389	-4.60482	1.4258	1.25775	D6RG15;Q6IBS0	D6RG15;Q6IBS0	Twinfilin-2	TWF2	741	+
25.1672	25.1311	25.053	26.3985	26.3199	25.6174				4	4	4	10.9	10.9	10.9	46.977	2.1054e-28	205310000	0.995996	25.6144	4.59334	0.00142241	0.00373823	-1.23325	2.84697	2.42733	D6RIY6;Q06265;Q06265-2;D6R905;Q06265-3;Q06265-4;H0Y9L5;D6RA17;D6RAP4	D6RIY6;Q06265;Q06265-2;D6R905;Q06265-3;Q06265-4;H0Y9L5;D6RA17	Exosome complex component RRP45	EXOSC9	749	+
21.6418	21.9197	21.5943	21.2918	23.3173	22.027				3	3	3	9.9	9.9	9.9	32.932	2.7946e-07	53275000	0.494203	21.965	1.01142	0.339111	0.386542	-6.596	0.469658	0.412803	Q9UL40;D6RJ07;Q9UL40-2;B7Z6B6;B7Z6Q2;B7Z4N4;B7Z4J8;B7Z367	Q9UL40;D6RJ07;Q9UL40-2;B7Z6B6;B7Z6Q2	Zinc finger protein 346	ZNF346	750	+
22.998	23.0171	22.7586	20.5892	23.5698	23.4633				6	4	4	14.4	11.1	11.1	58.726	1.5766e-24	63973000	-0.382621	22.7325	-0.517703	0.61902	0.659401	-6.98389	0.208295	0.180851	E7EQY4;Q9BTC8-2;D6W5A2;F8W8M8;E7EV10;Q9BTC8;E9PCS8	E7EQY4;Q9BTC8-2;D6W5A2;F8W8M8;E7EV10;Q9BTC8;E9PCS8	Metastasis-associated protein MTA3	MTA3	751	+
25.9878	25.7804	26.1429	24.586	24.4209	24.4815				10	10	10	33	33	33	56.47	1.1581e-51	337430000	-1.47312	25.2334	-7.91942	2.91597e-05	0.000206826	2.86555	4.53522	3.6844	P75797;D9IX93	P75797;D9IX93	Glutathione-binding protein gsiB	gsiB	753	+	+
23.7252	23.329	23.3968	24.6347	23.965	23.7239				6	6	6	5.8	5.8	5.8	137.5	3.704e-13	72788000	0.625478	23.7957	2.15633	0.0604405	0.0836308	-5.0711	1.21867	1.07763	E2QRD4;Q6ZRQ5;H9KVD7;H9KVD8;H0YAJ2	E2QRD4;Q6ZRQ5	Protein MMS22-like	MMS22L	756	+
20.311	21.0946	20.5246	23.2821	22.3531	21.5733				3	3	3	16.6	16.6	16.6	21.807	2.482e-07	33268000	1.76062	21.5229	3.71912	0.00506739	0.0102429	-2.5641	2.29522	1.98958	E5RFJ1;Q96MF7;E5RIM1;E5RHW9	E5RFJ1;Q96MF7;E5RIM1;E5RHW9	E3 SUMO-protein ligase NSE2	NSMCE2	761	+	+
23.1289	22.9112	22.5945	24.1434	24.2307	24.0328				6	6	6	30.8	30.8	30.8	28.166	4.8475e-26	106630000	1.25891	23.5068	5.22563	0.000607967	0.00191527	-0.336566	3.21612	2.71777	Q6P1N9-2;Q6P1N9;E5RG17;G5EA19;E5RGF2;H0YBX2;E5RK70;E5RG62	Q6P1N9-2;Q6P1N9;E5RG17;G5EA19;E5RGF2;H0YBX2;E5RK70	Putative deoxyribonuclease TATDN1	TATDN1	765	+	+
26.1718	26.2233	25.9835	26.5361	26.4582	26.4197				5	5	5	49.6	49.6	49.6	15.109	1.3332e-20	405750000	0.346704	26.2987	2.56889	0.0310418	0.047092	-4.41678	1.50805	1.32705	E5RJA0;E5RGR0;O75608-2;O75608;E5RJ48;B4DP64;E5RI35	E5RJA0;E5RGR0;O75608-2;O75608;E5RJ48	Acyl-protein thioesterase 1	LYPLA1	767	+
25.0059	25.4052	24.8169	25.498	26.0069	25.5783				4	4	4	31.6	31.6	31.6	13.466	1.6248e-21	209010000	0.619973	25.3849	3.00459	0.0154124	0.0259853	-3.71066	1.81213	1.58527	E5RGS4;O60925;D6RGG5	E5RGS4;O60925	Prefoldin subunit 1	PFDN1	769	+
28.8511	28.3841	28.4755	28.9773	29.0848	29.0811				7	7	7	83.1	83.1	83.1	9.9601	1.1337e-33	2385400000	0.47903	28.809	3.46638	0.00746063	0.0140876	-2.96544	2.12722	1.85116	E5RHG8;Q15369;E5RGD9;E5RJ89	E5RHG8;Q15369;E5RGD9;E5RJ89	Transcription elongation factor B polypeptide 1	TCEB1	773	+
28.9128	27.9942	28.4287	28.6576	29.5042	29.4435				6	6	6	58.8	58.8	58.8	12.656	3.2461e-42	2188500000	0.757865	28.8236	2.56034	0.035789	0.0532015	-4.48987	1.44625	1.27408	E5RI99;P62888;E5RJH3	E5RI99;P62888	60S ribosomal protein L30	RPL30	776	+
22.1518	22.6779	22.1331	22.4589	22.8702	21.9856				3	3	3	5.9	5.9	5.9	53.305	1.1618e-08	69501000	0.118442	22.3793	0.357676	0.729107	0.761415	-7.06123	0.137209	0.118379	E5RIH5;Q6NXR4;E5RIZ0;E5RH83	E5RIH5;Q6NXR4;E5RIZ0	TELO2-interacting protein 2	TTI2	777	+
27.4082	27.7741	27.493	27.4354	27.8741	27.8633				6	6	6	52.4	52.4	52.4	10.08	7.2234e-24	1312400000	0.167359	27.6413	1.04839	0.322702	0.36948	-6.55842	0.491199	0.432409	E5RIW3;O75347;E5RJD8;B4DT30;E5RIX8	E5RIW3;O75347;E5RJD8;B4DT30	Tubulin-specific chaperone A	TBCA	779	+
26.0858	26.0335	25.922	26.5862	26.8969	26.4364				16	16	13	17.7	17.7	14.4	116.19	4.2591e-67	804100000	0.627387	26.3267	4.0991	0.00287849	0.00644261	-1.97362	2.54084	2.19094	E5RJ68;O00203;F5GXG9;F5H093;H0YBD0	E5RJ68;O00203;F5GXG9;F5H093	AP-3 complex subunit beta-1	AP3B1	780	+
30.7169	30.7031	30.6363	31.0307	31.075	31.2257				38	38	37	56.1	56.1	55.3	92.803	6.0182e-235	9724900000	0.42676	30.898	4.31638	0.00210223	0.00502623	-1.64404	2.67732	2.29876	E7EM48;P33991;E5RG31;E7ER43;E5RK04;E5RHP5;E5RFJ8;Q9UJA3-2;E7EQU7	E7EM48;P33991	DNA replication licensing factor MCM4	MCM4	783	+
25.8326	25.9255	25.8098	26.528	26.5209	26.5007				11	11	11	35.9	35.9	35.9	41.044	3.6684e-48	376410000	0.661982	26.1862	4.96019	0.000862564	0.00251221	-0.705922	3.06421	2.59994	P51398-2;E7EM60;P51398	P51398-2;E7EM60;P51398	28S ribosomal protein S29, mitochondrial	DAP3	784	+
24.7217	24.7291	24.6696	25.6149	25.384	25.266				8	8	8	26.4	26.4	26.4	36.064	8.6535e-30	193650000	0.716156	25.0642	4.07314	0.00298998	0.0066107	-2.01341	2.52433	2.17975	E7EM64;Q7L5N1;H7C3T0	E7EM64;Q7L5N1	COP9 signalosome complex subunit 6	COPS6	785	+
25.4944	25.3419	25.1252	25.4445	25.819	25.6256				14	14	14	12.6	12.6	12.6	137.99	8.6186e-34	349340000	0.310693	25.475	1.78582	0.108925	0.139516	-5.62802	0.962873	0.855376	E7EM71;Q00341;H0Y394;C9J5E5;C9JIZ1;H7C0A4;C9JZI8;C9JHS7;C9JHZ8;C9JES8;H7C2D1;C9JT62;C9JK79;C9JMQ6;C9JQ82;C9JBS3;C9JEJ8;C9JKQ5;C9JHN6;H7BZC3;H7BXI2;Q9BXX2;Q9BXX3;Q5W026	E7EM71;Q00341;H0Y394	Vigilin	HDLBP	786	+
26.0913	25.4712	25.8477	26.2207	26.7247	26.3196				6	6	6	25.7	25.7	25.7	41.013	5.9548e-27	400190000	0.619311	26.1126	2.94496	0.0169508	0.0282405	-3.80748	1.77081	1.54913	E7EMC7;Q13501;Q13501-2;E9PFW8;C9JRJ8;E3W990;E7ERP8;D6RBF1;C9J6J8	E7EMC7;Q13501;Q13501-2;E9PFW8;C9JRJ8;E3W990	Sequestosome-1	SQSTM1	790	+
25.2865	24.6648	24.1806	23.7246	25.6137	25.4521				3	3	3	20.6	20.6	20.6	19.245	4.9085e-11	375690000	0.221171	24.8201	0.430065	0.679142	0.714886	-7.02879	0.168039	0.145763	E7EMN6;Q6NXS1;P41236;E7EUI7	E7EMN6;Q6NXS1;P41236	Putative protein phosphatase inhibitor 2-like protein 3;Protein phosphatase inhibitor 2	PPP1R2;PPP1R2P3	795	+
23.5281	24.3349	24.0868	24.1497	24.0367	23.894				5	5	5	10.6	10.6	10.6	61.418	6.8098e-17	145230000	0.0447684	24.0051	0.171185	0.867993	0.885251	-7.11538	0.0614839	0.0529335	E7EN32;O00255-3;O00255-2;O00255;E7ENS2;E7EPR4;E7ET29;Q9GZQ5	E7EN32;O00255-3;O00255-2;O00255;E7ENS2;E7EPR4;E7ET29	Menin	MEN1	798	+
24.1746	24.3508	23.8573	24.7731	25.1078	24.8143				10	9	9	19.3	17.7	17.7	70.909	2.1133e-31	177680000	0.772342	24.5128	3.75449	0.00480355	0.00979125	-2.50845	2.31844	2.00916	E7EN71;Q13330-3;E7ESY4;Q13330;H0Y4T7;Q13330-2;F8VSM3;F8W9Y9;F8VPC5	E7EN71;Q13330-3;E7ESY4;Q13330;H0Y4T7;Q13330-2	Metastasis-associated protein MTA1	MTA1	801	+
24.4186	24.2982	23.7297	24.8882	24.5913	24.6517				8	8	8	14.6	14.6	14.6	73.527	1.9245e-27	186520000	0.563381	24.4294	2.43106	0.0387927	0.0568908	-4.63794	1.41125	1.24496	P28331-4;E7ENF3;P28331;P28331-2;B4DJ81;P28331-3;C9JPQ5	P28331-4;E7ENF3;P28331;P28331-2;B4DJ81;P28331-3	NADH-ubiquinone oxidoreductase 75 kDa subunit, mitochondrial	NDUFS1	804	+
30.5608	30.6378	30.6704	31.242	31.3204	31.2214				39	39	39	44.7	44.7	44.7	120.84	2.2953e-176	8103200000	0.639791	30.9422	6.8034	9.24961e-05	0.00046333	1.65249	4.03388	3.33411	P53396;E7ENH9;P53396-2;B4E3P0	P53396;E7ENH9;P53396-2;B4E3P0	ATP-citrate synthase	ACLY	805	+
21.9214	21.9628	21.8845	22.4577	22.5802	22.2751				6	6	6	2.4	2.4	2.4	331.82	2.8e-17	46903000	0.515909	22.1802	1.84538	0.0992021	0.128803	-5.54135	1.00348	0.890073	Q8IWI9;E7ENI0;F5H7K2;H3BP52;H3BTF4;H3BU53	Q8IWI9;E7ENI0;F5H7K2	MAX gene-associated protein	MGA	806	+
25.428	25.3621	25.3688	26.0241	26.3226	26.0009				11	11	11	33.5	33.5	33.5	42.636	1.1279e-43	383070000	0.730824	25.751	4.68002	0.00126162	0.00339548	-1.1069	2.89907	2.4691	E7ENJ6;Q9BXS5;Q9BXS5-2;B4DDG7;Q9Y6Q5;Q9Y6Q5-2	E7ENJ6;Q9BXS5;Q9BXS5-2;B4DDG7	AP-1 complex subunit mu-1	AP1M1	807	+
28.3224	28.2632	28.2261	28.7937	28.6874	28.6076				23	23	3	31	31	4.4	103.64	1.5776e-120	1884900000	0.427206	28.4834	4.04752	0.00310453	0.00683969	-2.05277	2.508	2.16496	P55265-5;P55265;P55265-4;E7ENU4	P55265-5;P55265;P55265-4;E7ENU4	Double-stranded RNA-specific adenosine deaminase	ADAR	808	+
26.3499	26.5466	26.1837	27.1394	26.9809	26.8318				9	9	8	19.7	19.7	18.1	62.233	3.7532e-38	442940000	0.625571	26.6719	4.33045	0.00206039	0.00495493	-1.62293	2.68605	2.30496	E7ENV7;Q86YQ8;Q86VY2;Q9HCH3;Q7Z6C8;Q8IYJ1;Q719H8;Q8IYJ1-2;Q96FN4;Q96A23;O95741;Q9UBL6-2;Q96A23-2;F5GXN1;Q9UBL6	E7ENV7;Q86YQ8;Q86VY2	Copine-8	CPNE8	809	+
25.1309	24.8219	24.7921	25.6301	25.0791	25.1539				8	8	8	10.9	10.9	10.9	106.62	3.2464e-30	251790000	0.37423	25.1014	1.76215	0.113031	0.144098	-5.66211	0.946803	0.841343	E7EP00;P53992;G5EA31;B4DZT4	E7EP00;P53992;G5EA31	Protein transport protein Sec24C	SEC24C	810	+
25.9695	25.8682	24.5476	25.7202	25.723	25.8996				14	14	14	24.6	24.6	24.6	84.887	4.5947e-48	408280000	0.321658	25.6208	0.96268	0.362895	0.41086	-6.64265	0.440219	0.386306	Q6IA86-2;Q6IA86-3;Q6IA86-5;Q6IA86;E7EP23;Q6IA86-4;E9PCX0;F5GYE9;H0YFD3;F5GWY6;F5GX79	Q6IA86-2;Q6IA86-3;Q6IA86-5;Q6IA86;E7EP23;Q6IA86-4;E9PCX0	Elongator complex protein 2	ELP2	812	+
23.5909	23.8224	21.0507	23.2873	23.9721	23.7876				6	6	6	2.3	2.3	2.3	376.01	1.2415e-12	52550000	0.864249	23.2507	1.28955	0.234118	0.277379	-6.28712	0.630565	0.556926	Q14789;E7EP74;E7EU81	Q14789;E7EP74	Golgin subfamily B member 1	GOLGB1	813	+
33.4499	33.3314	33.3999	33.6208	33.6001	33.5528				34	34	34	62.1	62.1	62.1	67.877	4.3322e-265	41227000000	0.199237	33.4925	2.22137	0.0544326	0.0762514	-4.96975	1.26414	1.11775	P29401;E7EPA7;B4E022;B3KSI4;E9PFF2;F8W888;F8WAX4;REV__P0AE08;Q9H0I9	P29401;E7EPA7;B4E022;B3KSI4	Transketolase	TKT	814	+
26.0803	26.5752	26.8269	26.7314	27.3723	27.2416				9	9	9	22	22	22	66.112	2.3469e-38	457290000	0.622021	26.8048	2.58914	0.0300424	0.045719	-4.38414	1.52226	1.3399	E7EPC9;P23588;E7EX17;B4DS13;F8VX11;F8VYE9;F8VSC7;F8VP89;F8W0K0;F8VRU1	E7EPC9;P23588;E7EX17;B4DS13;F8VX11;F8VYE9;F8VSC7;F8VP89	Eukaryotic translation initiation factor 4B	EIF4B	815	+
27.3964	26.9995	25.9445	26.6679	26.8663	26.6753				6	6	5	5.8	5.8	4.6	149.01	3.5856e-18	671530000	-0.0413721	26.7579	-0.132843	0.897599	0.911286	-7.12173	0.0469175	0.0403455	E7EPI0;Q9P2D0;E9PDR5;Q9P2D0-2;Q9P2D0-3;D6R9F4	E7EPI0;Q9P2D0;E9PDR5;Q9P2D0-2	Inhibitor of Bruton tyrosine kinase	IBTK	817	+
28.6962	28.8821	28.5503	28.6691	28.7331	29.0407				4	4	4	35.4	35.4	35.4	15.069	2.855e-25	2679100000	0.106609	28.7619	0.782765	0.454538	0.502036	-6.80365	0.342429	0.299265	P62847-2;E7ETK0;P62847-3;P62847;E7EPK6	P62847-2;E7ETK0;P62847-3;P62847;E7EPK6	40S ribosomal protein S24	RPS24	818	+
20.6486	21.0888	21.8629	22.9498	21.0718	21.2358				3	3	3	2.5	2.5	2.5	209.24	9.109e-22	23555000	0.552956	21.4767	0.969344	0.358543	0.406414	-6.63746	0.445459	0.391031	Q7Z401;E7EPL3;H3BTW5	Q7Z401;E7EPL3;H3BTW5	C-myc promoter-binding protein	DENND4A	819	+
25.914	26.0493	25.9284	26.5936	26.7218	26.5856				14	14	14	25.8	25.8	25.8	83.571	5.0842e-59	487680000	0.671196	26.2988	5.03476	0.00078104	0.00233242	-0.601124	3.10733	2.63219	E7EPL4;H3BNZ1;Q6P996;H3BND4;E7EMH5;Q86XE2;Q6P996-2;Q6P474;Q6XYB5;H3BNL6;H3BPV5;H3BM88;H3BU11;H3BQ54	E7EPL4;H3BNZ1;Q6P996;H3BND4;E7EMH5;Q86XE2;Q6P996-2	Pyridoxal-dependent decarboxylase domain-containing protein 1	PDXDC1	820	+
25.1871	24.8603	24.6742	25.9573	25.6597	25.6587				14	14	14	8	8	8	295.73	7.3561e-51	294640000	0.852929	25.3328	4.44592	0.00174875	0.00437439	-1.45059	2.75727	2.35908	Q9Y520-3;Q9Y520-6;Q9Y520-4;E7EPN9;Q9Y520-5;E9PF21;Q9Y520;Q9Y520-7;Q9Y520-2;H0Y877;H7C5N8	Q9Y520-3;Q9Y520-6;Q9Y520-4;E7EPN9;Q9Y520-5;E9PF21;Q9Y520;Q9Y520-7;Q9Y520-2	Protein PRRC2C	PRRC2C	822	+
29.5788	29.1357	29.3225	30.1872	30.1072	30.2017				29	29	29	49.9	49.9	49.9	82.587	6.753e-151	4459700000	0.821311	29.7556	6.18375	0.000186527	0.000770859	0.912183	3.72926	3.11302	H3BLV7;E7EPR3;Q16666;Q16666-2;Q16666-3;H3BM18;H3BR88;H3BVE6;Q6K0P9-6;Q6K0P9-5;Q6K0P9-4;Q6K0P9-3;Q6K0P9-2;Q6K0P9;H3BR65	H3BLV7;E7EPR3;Q16666;Q16666-2;Q16666-3	Gamma-interferon-inducible protein 16	IFI16	823	+
22.826	23.5334	22.4645	21.0052	22.1783	23.7576				5	5	4	2.4	2.4	2	306.77	1.3409e-11	59453000	-0.625195	22.6274	-0.956285	0.366936	0.414789	-6.64774	0.43541	0.382173	Q14643-4;Q14643-3;G5E9P1;Q14643-8;Q14643-7;Q14643-5;Q14643-6;Q14643-2;E7EVP7;E7EPX7;Q14643;H7C332	Q14643-4;Q14643-3;G5E9P1;Q14643-8;Q14643-7;Q14643-5;Q14643-6;Q14643-2;E7EVP7;E7EPX7;Q14643;H7C332	Inositol 1,4,5-trisphosphate receptor type 1	ITPR1	825	+
25.4284	25.8919	25.3869	26.133	25.9352	26.356				15	15	6	13.3	13.3	5.4	145.18	8.5872e-96	395390000	0.574168	25.8552	2.96508	0.0164148	0.0274525	-3.77481	1.78476	1.56142	Q7L576;E7EQ04;Q7L576-2;Q7L576-3;H0YN93;H0YLJ5;H0YL39	Q7L576;E7EQ04;Q7L576-2	Cytoplasmic FMR1-interacting protein 1	CYFIP1	826	+
25.9905	25.8883	24.7566	25.9237	26.2191	26.0655				6	6	6	42.9	42.9	42.9	19.311	2.9103e-28	589380000	0.526486	25.8068	1.81264	0.104567	0.134686	-5.58939	0.980606	0.870679	E7EQ69;Q9GZZ1;C9J5D1;C9JZU6;Q9GZZ1-2;F8WB80;F8WCK0;C9J5J3;B0AZT5	E7EQ69;Q9GZZ1;C9J5D1;C9JZU6;Q9GZZ1-2;F8WB80	N-alpha-acetyltransferase 50	NAA50	828	+
22.8048	21.8991	21.2914	23.1004	23.2552	23.1677				5	5	5	13.4	13.4	13.4	53.836	1.3631e-20	40021000	1.17782	22.5861	3.04002	0.0145671	0.0247098	-3.65315	1.83663	1.60713	P22570;P22570-2;E7EQC1;B4DQQ4;B4DHX5;B7Z7G2;G3V0F2	P22570;P22570-2;E7EQC1;B4DQQ4;B4DHX5	NADPH:adrenodoxin oxidoreductase, mitochondrial	FDXR	829	+	+
22.6843	22.2583	21.4673	23.448	23.0639	23.117				5	5	5	11.5	11.5	11.5	66.137	8.7325e-15	89937000	1.07494	22.6728	3.05153	0.0143031	0.0243504	-3.63448	1.84457	1.61349	Q15833-2;Q15833;E7EQD5;F5GXG3;F5H146	Q15833-2;Q15833;E7EQD5;F5GXG3	Syntaxin-binding protein 2	STXBP2	831	+	+
29.5614	29.4138	29.2815	28.8232	29.0867	29.4523				8	8	8	0.9	0.9	0.9	1005.2	3.147e-15	2157900000	-0.296387	29.2698	-1.80279	0.106068	0.136338	-5.60346	0.974415	0.865384	Q8NF91-4;E9PEL9;Q8NF91;E7EQI5;E7ENN3;Q8NF91-7;Q8NF91-2;Q8NF91-8;H0Y325;F5GYQ7;F5H4Q0;H0Y326;F5GXQ8;Q8NF91-5;Q8NF91-6	Q8NF91-4;E9PEL9;Q8NF91;E7EQI5;E7ENN3;Q8NF91-7;Q8NF91-2	Nesprin-1	SYNE1	832	+
28.0264	28.2848	28.0079	29.0101	28.8994	28.9509				7	7	7	39.9	39.9	39.9	17.522	4.1785e-34	1459000000	0.848784	28.5299	7.57346	4.113e-05	0.000261599	2.50504	4.38584	3.58236	E9PES6;E7ES08;E7EQU1;O15347;P0C6E5	E9PES6;E7ES08;E7EQU1;O15347	High mobility group protein B3	HMGB3	834	+
27.1312	26.8393	27.2301	27.1737	27.6184	27.4104				10	10	9	22.8	22.8	20.5	69.5	3.7139e-53	1203600000	0.335023	27.234	1.95371	0.0835755	0.110723	-5.38062	1.07792	0.955763	O95340;H0Y373;E7ER89;O95340-2	O95340;H0Y373;E7ER89;O95340-2	Bifunctional 3-phosphoadenosine 5-phosphosulfate synthase 2;Sulfate adenylyltransferase;Adenylyl-sulfate kinase	PAPSS2	837	+
25.4719	25.5651	25.1708	26.0877	25.72	25.9007				7	7	7	21	21	21	57.495	3.8803e-36	354440000	0.50195	25.6526	2.85343	0.0196263	0.0318461	-3.95613	1.70716	1.49694	F5H6W1;Q9UI10-3;Q9UI10;Q9UI10-2;E7ERK9;H7C2L8;F8W8L6	F5H6W1;Q9UI10-3;Q9UI10;Q9UI10-2;E7ERK9;H7C2L8	Translation initiation factor eIF-2B subunit delta	EIF2B4	841	+
22.2691	22.5592	21.1211	22.7023	23.1724	22.5453				6	5	5	15	11.8	11.8	41.857	4.9493e-20	55087000	0.825571	22.3943	2.04498	0.0722578	0.097779	-5.2425	1.14112	1.00975	I3L3I9;E7ERM4;P30838;H0Y3F3;C9JMC5;A8MYB8;E9PNN6;C9JKT2	I3L3I9;E7ERM4;P30838;H0Y3F3;C9JMC5;A8MYB8;E9PNN6;C9JKT2	Aldehyde dehydrogenase;Aldehyde dehydrogenase, dimeric NADP-preferring	ALDH3A1	842	+
25.4047	25.2322	25.2776	26.4123	26.1923	26.3536				7	7	7	11.1	11.1	11.1	108.94	8.4021e-27	307560000	1.01598	25.8122	6.48458	0.000131928	0.000596716	1.27791	3.87966	3.22423	E7ERS3;Q86VM9-2;H7BXJ7;Q86VM9;F5H7R0;H3BP01;H3BRN6;H3BRH3;H3BPD0	E7ERS3;Q86VM9-2;H7BXJ7;Q86VM9	Zinc finger CCCH domain-containing protein 18	ZC3H18	843	+	+
24.4443	24.4463	24.8478	24.5089	25.2539	24.6018				5	5	4	15.4	15.4	13.3	50.608	9.3056e-22	309180000	0.209427	24.6839	0.822067	0.432985	0.480972	-6.77113	0.363527	0.31788	E7ES33;F5GZE5;H0Y3Y4;H0YFF6;B4DNE4;G3V1Q4;Q16181-2;E7EPK1;Q16181	E7ES33;F5GZE5;H0Y3Y4;H0YFF6;B4DNE4;G3V1Q4;Q16181-2;E7EPK1;Q16181	Septin-7	2023-09-07	846	+
24.3108	24.4457	23.6266	24.2197	24.2823	23.3547				6	6	6	20.7	20.7	20.7	45.88	4.031e-28	117340000	-0.173867	24.0395	-0.549716	0.596338	0.637576	-6.96704	0.224508	0.195468	E7ES35;Q5R3I4;H7C089;H7C2L7;A9UJP8	E7ES35;Q5R3I4;H7C089	Tetratricopeptide repeat protein 38	TTC38	847	+
27.5243	27.2404	27.6563	28.1944	28.1043	28.1377				19	15	15	26.9	20.6	20.6	94.511	2.5119e-96	1147800000	0.673005	27.8097	4.45837	0.0017183	0.00431057	-1.43211	2.7649	2.36546	O95757;E7ES43;E9PDE8;D6RJ96	O95757;E7ES43;E9PDE8;D6RJ96	Heat shock 70 kDa protein 4L	HSPA4L	848	+
23.0943	23.816	22.6858	23.9487	23.6465	23.4821				6	6	6	7.8	7.8	7.8	114.25	1.1644e-24	85482000	0.495656	23.4452	1.55941	0.15448	0.190844	-5.94464	0.811127	0.719322	Q8IYN9;H0YBP1;Q05397;Q05397-5;E7ESA6;H7BXZ9;H7BYN1;Q05397-2;E9PEI4;Q8N9D7;H0YB16;F5H4S3;H0YBZ1;E5RHD8;H0YB99;Q05397-6;B4DWJ1;Q05397-4;H7BXX6;Q05397-3;E5RIK4;E5RG54;E5RH48;E5RH01;E5RG66;E5RI03;E5RI72;E5RFW9;E5RJP0;E5RGA6;E5RJI4	Q8IYN9;H0YBP1;Q05397;Q05397-5;E7ESA6;H7BXZ9;H7BYN1;Q05397-2;E9PEI4;Q8N9D7;H0YB16;F5H4S3;H0YBZ1	Focal adhesion kinase 1	PTK2	850	+
27.1062	27.2287	26.8992	27.5262	27.4443	27.5969				23	23	22	23.8	23.8	22.8	123.91	1.0244e-92	1192800000	0.446188	27.3002	3.48191	0.00728369	0.0137953	-2.9406	2.13765	1.86027	Q9UIA9;E7ESC6;E9PEN8;E5RIW1;H0YBE1	Q9UIA9;E7ESC6;E9PEN8	Exportin-7	XPO7	851	+
23.7096	23.2425	23.364	24.3497	24.137	24.0514				5	5	5	24.4	24.4	24.4	29.706	1.1585e-19	107350000	0.741918	23.8091	3.13128	0.0126039	0.0218588	-3.50519	1.8995	1.66037	E9PM72;E7ET21;Q9NVC6;E9PJZ4;E9PKQ4;Q9NVC6-2	E9PM72;E7ET21;Q9NVC6;E9PJZ4;E9PKQ4	Mediator of RNA polymerase II transcription subunit 17	MED17	856	+
21.9413	22.9811	22.6462	23.2946	24.1257	23.4502				5	5	5	3.2	3.2	3.2	210.13	3.8183e-15	106090000	1.10156	23.0731	3.08515	0.0135596	0.0233582	-3.57996	1.86775	1.63156	E7EV56;Q15154-2;E7ETA6;Q15154;C9JBL6;Q15154-3;E9PGW9;E7EV93;E5RGQ4;A6NNN6;H0YBA1	E7EV56;Q15154-2;E7ETA6;Q15154;C9JBL6;Q15154-3;E9PGW9;E7EV93	Pericentriolar material 1 protein	PCM1	859	+	+
23.0036	22.4105	22.5053	22.954	23.5845	22.7345				5	5	5	12.8	12.8	12.8	52.428	3.5856e-12	89031000	0.452087	22.8652	1.40686	0.194165	0.234374	-6.14434	0.71183	0.630091	Q9ULA0;E7ETB3;E7EPX3;B9ZVU2;F8WAN0;C9JBE1;E7EWP4;H0YGP0;E7EMB6;E5RJ35;C9JRG3;C9J1E2	Q9ULA0;E7ETB3;E7EPX3;B9ZVU2;F8WAN0;C9JBE1;E7EWP4;H0YGP0;E7EMB6	Aspartyl aminopeptidase	DNPEP	860	+
22.2152	22.402	21.7145	20.9085	22.9354	22.2589				3	3	3	7	7	7	50.069	7.6118e-08	44969000	-0.07496	22.072	-0.149242	0.884764	0.89983	-7.11926	0.0531725	0.0458395	E7ETH7;P55055;E7EWA6;B3KRG6;E9PID2;B5MBY7;Q13133-2;Q8IW13;Q13133;E9PLL4	E7ETH7;P55055;E7EWA6	Oxysterols receptor LXR-beta	NR1H2	862	+
21.81	22.2875	21.9189	21.9012	22.554	22.2058				3	3	3	8.1	8.1	8.1	36.868	5.9107e-08	45587000	0.216055	22.1127	0.683403	0.512136	0.55767	-6.87961	0.290615	0.253622	E7ETQ4;P49821-2;G3V0I5;P49821;B4DE93;E9PPS5;H0YD04;H0YE81;E9PQP1	E7ETQ4;P49821-2;G3V0I5;P49821;B4DE93	NADH dehydrogenase [ubiquinone] flavoprotein 1, mitochondrial	NDUFV1	864	+
21.5162	21.2007	21.0856	21.9733	21.3789	21.4271				6	6	6	3.8	3.8	3.8	258.35	4.9642e-24	38458000	0.32695	21.4303	0.953771	0.36594	0.413771	-6.65244	0.43659	0.38324	F5H1D6;Q07864;E7ETS8;E7ENR1;F5H7H6;F5H3W5;B3KS74	F5H1D6;Q07864;E7ETS8;E7ENR1;F5H7H6	DNA polymerase;DNA polymerase epsilon catalytic subunit A	POLE	866	+
22.4474	22.254	22.489	22.8898	23.2805	23.0488				5	5	5	18.4	18.4	18.4	38.632	2.9846e-12	76721000	0.677148	22.735	2.49971	0.0347157	0.0518714	-4.52802	1.45947	1.28507	P09001;H0Y9G6;E7ETU7;D6RC14;E9PF06;D6RBQ5	P09001;H0Y9G6;E7ETU7;D6RC14;E9PF06	39S ribosomal protein L3, mitochondrial	MRPL3	867	+
24.3677	24.1345	24.6643	25.2903	25.3519	25.2174				5	5	5	8.7	8.7	8.7	72.967	1.2053e-14	243020000	0.898542	24.8379	4.2734	0.00223584	0.00527555	-1.70873	2.65056	2.27773	Q9Y2X0-5;E7ETV0;Q9Y2X0-4;Q9Y2X0-2;Q9Y2X0-3;Q9Y2X0;B9TWZ6;F5H5L7;B9TX01;F5H0Q2;F5H087	Q9Y2X0-5;E7ETV0;Q9Y2X0-4;Q9Y2X0-2;Q9Y2X0-3;Q9Y2X0;B9TWZ6;F5H5L7	Mediator of RNA polymerase II transcription subunit 16	MED16	868	+
27.0984	26.3818	27.1184	27.8065	27.9416	27.735				13	11	11	36	31.6	31.6	46.913	1.0012e-59	680130000	0.962411	27.3471	4.4807	0.00166509	0.00420856	-1.39903	2.77856	2.37587	E7ETZ4;Q9Y6E2;B5MCH7;Q75MG1;B5MCE7;E9PFD4;C9JF98;F8WDX8;E7EMS9	E7ETZ4;Q9Y6E2;B5MCH7;Q75MG1;B5MCE7	Basic leucine zipper and W2 domain-containing protein 2	BZW2	870	+
[truncated: 3,953 more rows]
